# Supplementary material for: Picomolar Inhibition of Plasmepsin V, an Essential Malaria Protease, Achieved Exploiting the Prime Region
Source: PLoS One. 2015 Nov 13;10(11):e0142509. doi: 10.1371/journal.pone.0142509 (PMC4643876; doi:10.1371/journal.pone.0142509)
Supplement: S1 File — The 3D model was obtained by Phyre 2 homology modelling software (PDB) [file pone.0142509.s003.pdb]

REMARK   4
REMARK   4 File created by VEGA ZZ 3.0.1
REMARK   4
ATOM      1  N   MET     1      16.442 -15.383  14.779  1.00  0.00           N
ATOM      2  CA  MET     1      15.229 -14.971  14.070  1.00  0.00           C
ATOM      3  C   MET     1      15.170 -15.730  12.731  1.00  0.00           C
ATOM      4  O   MET     1      15.143 -16.950  12.749  1.00  0.00           O
ATOM      5  CB  MET     1      15.096 -13.441  13.917  1.00  0.00           C
ATOM      6  CG  MET     1      13.681 -12.998  13.502  1.00  0.00           C
ATOM      7  SD  MET     1      13.650 -11.264  13.018  1.00  0.00           S
ATOM      8  CE  MET     1      14.007 -11.457  11.259  1.00  0.00           C
ATOM      9  H1  MET     1      16.498 -14.961  15.727  1.00  0.00           H
ATOM     10  H2  MET     1      17.287 -15.125  14.229  1.00  0.00           H
ATOM     11  H3  MET     1      16.435 -16.421  14.871  1.00  0.00           H
ATOM     12  HA  MET     1      14.387 -15.334  14.664  1.00  0.00           H
ATOM     13  HB1 MET     1      15.332 -12.960  14.867  1.00  0.00           H
ATOM     14  HB2 MET     1      15.837 -13.061  13.212  1.00  0.00           H
ATOM     15  HG1 MET     1      13.286 -13.592  12.679  1.00  0.00           H
ATOM     16  HG2 MET     1      12.977 -13.143  14.322  1.00  0.00           H
ATOM     17  HE1 MET     1      13.906 -10.504  10.741  1.00  0.00           H
ATOM     18  HE2 MET     1      13.313 -12.167  10.809  1.00  0.00           H
ATOM     19  HE3 MET     1      15.016 -11.842  11.115  1.00  0.00           H
ATOM     20  N   ASN     2      15.175 -14.994  11.589  1.00  0.00           N
ATOM     21  CA  ASN     2      15.248 -15.660  10.285  1.00  0.00           C
ATOM     22  C   ASN     2      16.717 -16.003   9.968  1.00  0.00           C
ATOM     23  O   ASN     2      17.395 -15.338   9.199  1.00  0.00           O
ATOM     24  CB  ASN     2      14.625 -14.785   9.187  1.00  0.00           C
ATOM     25  CG  ASN     2      14.426 -15.629   7.919  1.00  0.00           C
ATOM     26  OD1 ASN     2      13.624 -16.553   7.895  1.00  0.00           O
ATOM     27  ND2 ASN     2      15.192 -15.265   6.881  1.00  0.00           N
ATOM     28  H   ASN     2      15.139 -13.995  11.607  1.00  0.00           H
ATOM     29  HA  ASN     2      14.681 -16.586  10.363  1.00  0.00           H
ATOM     30  HB1 ASN     2      15.233 -13.906   8.969  1.00  0.00           H
ATOM     31  HB2 ASN     2      13.644 -14.427   9.499  1.00  0.00           H
ATOM     32 1HD2 ASN     2      15.115 -15.743   6.007  1.00  0.00           H
ATOM     33 2HD2 ASN     2      15.852 -14.517   6.955  1.00  0.00           H
ATOM     34  N   ASN     3      17.137 -17.085  10.643  1.00  0.00           N
ATOM     35  CA  ASN     3      18.512 -17.568  10.656  1.00  0.00           C
ATOM     36  C   ASN     3      18.558 -18.729  11.667  1.00  0.00           C
ATOM     37  O   ASN     3      18.249 -19.867  11.338  1.00  0.00           O
ATOM     38  CB  ASN     3      19.559 -16.451  10.913  1.00  0.00           C
ATOM     39  CG  ASN     3      19.202 -15.421  12.014  1.00  0.00           C
ATOM     40  OD1 ASN     3      18.274 -15.572  12.804  1.00  0.00           O
ATOM     41  ND2 ASN     3      20.015 -14.356  12.008  1.00  0.00           N
ATOM     42  H   ASN     3      16.459 -17.590  11.180  1.00  0.00           H
ATOM     43  HA  ASN     3      18.687 -18.006   9.672  1.00  0.00           H
ATOM     44  HB1 ASN     3      19.708 -15.890   9.990  1.00  0.00           H
ATOM     45  HB2 ASN     3      20.532 -16.885  11.148  1.00  0.00           H
ATOM     46 1HD2 ASN     3      19.904 -13.612  12.666  1.00  0.00           H
ATOM     47 2HD2 ASN     3      20.756 -14.280  11.340  1.00  0.00           H
ATOM     48  N   TYR     4      18.931 -18.370  12.911  1.00  0.00           N
ATOM     49  CA  TYR     4      18.799 -19.269  14.049  1.00  0.00           C
ATOM     50  C   TYR     4      17.367 -19.145  14.608  1.00  0.00           C
ATOM     51  O   TYR     4      16.920 -18.072  15.005  1.00  0.00           O
ATOM     52  CB  TYR     4      19.830 -18.883  15.122  1.00  0.00           C
ATOM     53  CG  TYR     4      21.221 -18.807  14.548  1.00  0.00           C
ATOM     54  CD1 TYR     4      21.776 -17.578  14.197  1.00  0.00           C
ATOM     55  CD2 TYR     4      21.960 -19.967  14.336  1.00  0.00           C
ATOM     56  CE1 TYR     4      23.043 -17.513  13.633  1.00  0.00           C
ATOM     57  CE2 TYR     4      23.229 -19.903  13.776  1.00  0.00           C
ATOM     58  CZ  TYR     4      23.768 -18.675  13.420  1.00  0.00           C
ATOM     59  OH  TYR     4      25.021 -18.600  12.851  1.00  0.00           O
ATOM     60  H   TYR     4      19.305 -17.460  13.077  1.00  0.00           H
ATOM     61  HA  TYR     4      18.984 -20.289  13.704  1.00  0.00           H
ATOM     62  HB1 TYR     4      19.819 -19.611  15.934  1.00  0.00           H
ATOM     63  HB2 TYR     4      19.582 -17.919  15.568  1.00  0.00           H
ATOM     64  HD1 TYR     4      21.221 -16.665  14.352  1.00  0.00           H
ATOM     65  HD2 TYR     4      21.547 -20.930  14.603  1.00  0.00           H
ATOM     66  HE1 TYR     4      23.473 -16.562  13.357  1.00  0.00           H
ATOM     67  HE2 TYR     4      23.797 -20.806  13.611  1.00  0.00           H
ATOM     68  HH  TYR     4      25.421 -19.460  12.835  1.00  0.00           H
ATOM     69  N   PHE     5      16.697 -20.311  14.598  1.00  0.00           N
ATOM     70  CA  PHE     5      15.338 -20.474  15.107  1.00  0.00           C
ATOM     71  C   PHE     5      15.392 -21.377  16.352  1.00  0.00           C
ATOM     72  O   PHE     5      16.424 -21.941  16.690  1.00  0.00           O
ATOM     73  CB  PHE     5      14.483 -21.172  14.031  1.00  0.00           C
ATOM     74  CG  PHE     5      14.116 -20.282  12.873  1.00  0.00           C
ATOM     75  CD1 PHE     5      14.950 -20.178  11.767  1.00  0.00           C
ATOM     76  CD2 PHE     5      12.887 -19.628  12.853  1.00  0.00           C
ATOM     77  CE1 PHE     5      14.551 -19.466  10.643  1.00  0.00           C
ATOM     78  CE2 PHE     5      12.480 -18.922  11.729  1.00  0.00           C
ATOM     79  CZ  PHE     5      13.306 -18.853  10.617  1.00  0.00           C
ATOM     80  H   PHE     5      17.150 -21.124  14.235  1.00  0.00           H
ATOM     81  HA  PHE     5      14.920 -19.506  15.387  1.00  0.00           H
ATOM     82  HB1 PHE     5      15.001 -22.055  13.656  1.00  0.00           H
ATOM     83  HB2 PHE     5      13.554 -21.544  14.458  1.00  0.00           H
ATOM     84  HD1 PHE     5      15.905 -20.681  11.779  1.00  0.00           H
ATOM     85  HD2 PHE     5      12.216 -19.712  13.696  1.00  0.00           H
ATOM     86  HE1 PHE     5      15.208 -19.392   9.789  1.00  0.00           H
ATOM     87  HE2 PHE     5      11.509 -18.448  11.716  1.00  0.00           H
ATOM     88  HZ  PHE     5      12.987 -18.301   9.745  1.00  0.00           H
ATOM     89  N   LEU     6      14.204 -21.500  16.981  1.00  0.00           N
ATOM     90  CA  LEU     6      13.957 -22.626  17.877  1.00  0.00           C
ATOM     91  C   LEU     6      13.606 -23.822  16.966  1.00  0.00           C
ATOM     92  O   LEU     6      13.020 -23.650  15.906  1.00  0.00           O
ATOM     93  CB  LEU     6      12.815 -22.286  18.853  1.00  0.00           C
ATOM     94  CG  LEU     6      13.244 -21.458  20.078  1.00  0.00           C
ATOM     95  CD1 LEU     6      13.738 -20.055  19.700  1.00  0.00           C
ATOM     96  CD2 LEU     6      12.087 -21.360  21.083  1.00  0.00           C
ATOM     97  H   LEU     6      13.468 -20.846  16.812  1.00  0.00           H
ATOM     98  HA  LEU     6      14.875 -22.854  18.423  1.00  0.00           H
ATOM     99  HB1 LEU     6      12.369 -23.214  19.215  1.00  0.00           H
ATOM    100  HB2 LEU     6      12.025 -21.752  18.326  1.00  0.00           H
ATOM    101  HG  LEU     6      14.064 -21.980  20.574  1.00  0.00           H
ATOM    102 1HD1 LEU     6      13.949 -19.463  20.591  1.00  0.00           H
ATOM    103 2HD1 LEU     6      12.991 -19.519  19.114  1.00  0.00           H
ATOM    104 3HD1 LEU     6      14.660 -20.097  19.121  1.00  0.00           H
ATOM    105 1HD2 LEU     6      12.378 -20.790  21.965  1.00  0.00           H
ATOM    106 2HD2 LEU     6      11.776 -22.349  21.419  1.00  0.00           H
ATOM    107 3HD2 LEU     6      11.219 -20.870  20.640  1.00  0.00           H
ATOM    108  N   ARG     7      14.026 -25.031  17.394  1.00  0.00           N
ATOM    109  CA  ARG     7      14.015 -26.174  16.471  1.00  0.00           C
ATOM    110  C   ARG     7      14.889 -25.848  15.231  1.00  0.00           C
ATOM    111  O   ARG     7      15.652 -24.889  15.245  1.00  0.00           O
ATOM    112  CB  ARG     7      12.583 -26.604  16.074  1.00  0.00           C
ATOM    113  CG  ARG     7      11.608 -26.682  17.261  1.00  0.00           C
ATOM    114  CD  ARG     7      10.364 -27.536  16.972  1.00  0.00           C
ATOM    115  NE  ARG     7       9.764 -27.143  15.704  1.00  0.00           N
ATOM    116  CZ  ARG     7       8.689 -27.671  15.141  1.00  0.00           C
ATOM    117  NH1 ARG     7       8.010 -28.622  15.722  1.00  0.00           N
ATOM    118  NH2 ARG     7       8.310 -27.224  13.983  1.00  0.00           N
ATOM    119  H   ARG     7      14.364 -25.129  18.329  1.00  0.00           H
ATOM    120  HA  ARG     7      14.504 -26.980  17.017  1.00  0.00           H
ATOM    121  HB1 ARG     7      12.175 -25.920  15.327  1.00  0.00           H
ATOM    122  HB2 ARG     7      12.634 -27.579  15.589  1.00  0.00           H
ATOM    123  HG1 ARG     7      11.298 -25.673  17.536  1.00  0.00           H
ATOM    124  HG2 ARG     7      12.116 -27.094  18.133  1.00  0.00           H
ATOM    125  HD1 ARG     7       9.616 -27.409  17.758  1.00  0.00           H
ATOM    126  HD2 ARG     7      10.631 -28.592  16.900  1.00  0.00           H
ATOM    127  HE  ARG     7      10.133 -26.393  15.133  1.00  0.00           H
ATOM    128 1HH1 ARG     7       8.306 -28.949  16.613  1.00  0.00           H
ATOM    129 2HH1 ARG     7       7.209 -29.001  15.270  1.00  0.00           H
ATOM    130 1HH2 ARG     7       8.876 -26.468  13.616  1.00  0.00           H
ATOM    131 2HH2 ARG     7       7.531 -27.563  13.474  1.00  0.00           H
ATOM    132  N   LYS     8      14.755 -26.658  14.156  1.00  0.00           N
ATOM    133  CA  LYS     8      15.417 -26.216  12.967  1.00  0.00           C
ATOM    134  C   LYS     8      14.345 -25.765  12.022  1.00  0.00           C
ATOM    135  O   LYS     8      13.921 -26.502  11.133  1.00  0.00           O
ATOM    136  CB  LYS     8      16.147 -27.491  12.461  1.00  0.00           C
ATOM    137  CG  LYS     8      15.398 -28.811  12.795  1.00  0.00           C
ATOM    138  CD  LYS     8      15.870 -30.072  12.066  1.00  0.00           C
ATOM    139  CE  LYS     8      15.669 -30.000  10.554  1.00  0.00           C
ATOM    140  NZ  LYS     8      14.482 -29.229  10.167  1.00  0.00           N
ATOM    141  H   LYS     8      14.254 -27.544  14.225  1.00  0.00           H
ATOM    142  HA  LYS     8      16.154 -25.416  13.074  1.00  0.00           H
ATOM    143  HB1 LYS     8      16.358 -27.404  11.399  1.00  0.00           H
ATOM    144  HB2 LYS     8      17.126 -27.539  12.939  1.00  0.00           H
ATOM    145  HG1 LYS     8      14.329 -28.688  12.616  1.00  0.00           H
ATOM    146  HG2 LYS     8      15.495 -29.016  13.863  1.00  0.00           H
ATOM    147  HD1 LYS     8      15.304 -30.920  12.454  1.00  0.00           H
ATOM    148  HD2 LYS     8      16.917 -30.278  12.298  1.00  0.00           H
ATOM    149  HE1 LYS     8      16.553 -29.540  10.119  1.00  0.00           H
ATOM    150  HE2 LYS     8      15.595 -31.001  10.121  1.00  0.00           H
ATOM    151  HZ1 LYS     8      14.408 -29.136   9.133  1.00  0.00           H
ATOM    152  HZ2 LYS     8      14.497 -28.273  10.587  1.00  0.00           H
ATOM    153  HZ3 LYS     8      13.622 -29.699  10.513  1.00  0.00           H
ATOM    154  N   GLU     9      13.889 -24.525  12.282  1.00  0.00           N
ATOM    155  CA  GLU     9      12.768 -23.978  11.522  1.00  0.00           C
ATOM    156  C   GLU     9      13.252 -23.194  10.284  1.00  0.00           C
ATOM    157  O   GLU     9      12.462 -22.640   9.528  1.00  0.00           O
ATOM    158  CB  GLU     9      11.865 -23.139  12.443  1.00  0.00           C
ATOM    159  CG  GLU     9      10.403 -23.607  12.413  1.00  0.00           C
ATOM    160  CD  GLU     9      10.185 -24.887  13.239  1.00  0.00           C
ATOM    161  OE1 GLU     9      10.686 -25.959  12.905  1.00  0.00           O
ATOM    162  OE2 GLU     9       9.490 -24.822  14.238  1.00  0.00           O
ATOM    163  H   GLU     9      14.302 -23.985  13.016  1.00  0.00           H
ATOM    164  HA  GLU     9      12.185 -24.820  11.142  1.00  0.00           H
ATOM    165  HB1 GLU     9      11.892 -22.090  12.155  1.00  0.00           H
ATOM    166  HB2 GLU     9      12.230 -23.169  13.469  1.00  0.00           H
ATOM    167  HG1 GLU     9      10.064 -23.782  11.393  1.00  0.00           H
ATOM    168  HG2 GLU     9       9.763 -22.826  12.823  1.00  0.00           H
ATOM    169  N   ASN    10      14.592 -23.192  10.090  1.00  0.00           N
ATOM    170  CA  ASN    10      15.103 -22.779   8.786  1.00  0.00           C
ATOM    171  C   ASN    10      15.171 -23.997   7.851  1.00  0.00           C
ATOM    172  O   ASN    10      14.779 -23.918   6.700  1.00  0.00           O
ATOM    173  CB  ASN    10      16.463 -22.065   8.879  1.00  0.00           C
ATOM    174  CG  ASN    10      16.640 -21.143   7.657  1.00  0.00           C
ATOM    175  OD1 ASN    10      15.681 -20.578   7.140  1.00  0.00           O
ATOM    176  ND2 ASN    10      17.906 -21.030   7.231  1.00  0.00           N
ATOM    177  H   ASN    10      15.206 -23.482  10.823  1.00  0.00           H
ATOM    178  HA  ASN    10      14.370 -22.093   8.365  1.00  0.00           H
ATOM    179  HB1 ASN    10      17.292 -22.770   8.945  1.00  0.00           H
ATOM    180  HB2 ASN    10      16.514 -21.440   9.766  1.00  0.00           H
ATOM    181 1HD2 ASN    10      18.115 -20.463   6.434  1.00  0.00           H
ATOM    182 2HD2 ASN    10      18.663 -21.499   7.686  1.00  0.00           H
ATOM    183  N   PHE    11      15.680 -25.116   8.419  1.00  0.00           N
ATOM    184  CA  PHE    11      15.953 -26.318   7.689  1.00  0.00           C
ATOM    185  C   PHE    11      14.715 -26.860   7.047  1.00  0.00           C
ATOM    186  O   PHE    11      14.686 -27.076   5.836  1.00  0.00           O
ATOM    187  CB  PHE    11      16.706 -27.313   8.559  1.00  0.00           C
ATOM    188  CG  PHE    11      17.288 -28.462   7.769  1.00  0.00           C
ATOM    189  CD1 PHE    11      18.657 -28.512   7.522  1.00  0.00           C
ATOM    190  CD2 PHE    11      16.480 -29.485   7.272  1.00  0.00           C
ATOM    191  CE1 PHE    11      19.209 -29.560   6.798  1.00  0.00           C
ATOM    192  CE2 PHE    11      17.030 -30.532   6.544  1.00  0.00           C
ATOM    193  CZ  PHE    11      18.396 -30.571   6.308  1.00  0.00           C
ATOM    194  H   PHE    11      15.865 -25.081   9.421  1.00  0.00           H
ATOM    195  HA  PHE    11      16.616 -26.017   6.874  1.00  0.00           H
ATOM    196  HB1 PHE    11      16.035 -27.663   9.326  1.00  0.00           H
ATOM    197  HB2 PHE    11      17.516 -26.799   9.079  1.00  0.00           H
ATOM    198  HD1 PHE    11      19.307 -27.729   7.886  1.00  0.00           H
ATOM    199  HD2 PHE    11      15.412 -29.469   7.420  1.00  0.00           H
ATOM    200  HE1 PHE    11      20.273 -29.585   6.606  1.00  0.00           H
ATOM    201  HE2 PHE    11      16.396 -31.310   6.144  1.00  0.00           H
ATOM    202  HZ  PHE    11      18.825 -31.380   5.734  1.00  0.00           H
ATOM    203  N   PHE    12      13.644 -27.078   7.831  1.00  0.00           N
ATOM    204  CA  PHE    12      12.485 -27.705   7.265  1.00  0.00           C
ATOM    205  C   PHE    12      11.887 -26.847   6.205  1.00  0.00           C
ATOM    206  O   PHE    12      11.641 -27.313   5.094  1.00  0.00           O
ATOM    207  CB  PHE    12      11.368 -27.852   8.330  1.00  0.00           C
ATOM    208  CG  PHE    12      11.623 -28.870   9.409  1.00  0.00           C
ATOM    209  CD1 PHE    12      11.567 -28.492  10.749  1.00  0.00           C
ATOM    210  CD2 PHE    12      11.773 -30.218   9.094  1.00  0.00           C
ATOM    211  CE1 PHE    12      11.691 -29.438  11.758  1.00  0.00           C
ATOM    212  CE2 PHE    12      11.900 -31.167  10.102  1.00  0.00           C
ATOM    213  CZ  PHE    12      11.862 -30.778  11.435  1.00  0.00           C
ATOM    214  H   PHE    12      13.656 -26.802   8.812  1.00  0.00           H
ATOM    215  HA  PHE    12      12.774 -28.661   6.826  1.00  0.00           H
ATOM    216  HB1 PHE    12      10.429 -28.144   7.855  1.00  0.00           H
ATOM    217  HB2 PHE    12      11.172 -26.885   8.799  1.00  0.00           H
ATOM    218  HD1 PHE    12      11.400 -27.456  11.017  1.00  0.00           H
ATOM    219  HD2 PHE    12      11.754 -30.537   8.061  1.00  0.00           H
ATOM    220  HE1 PHE    12      11.631 -29.124  12.791  1.00  0.00           H
ATOM    221  HE2 PHE    12      11.992 -32.214   9.847  1.00  0.00           H
ATOM    222  HZ  PHE    12      11.934 -31.519  12.218  1.00  0.00           H
ATOM    223  N   ILE    13      11.625 -25.565   6.543  1.00  0.00           N
ATOM    224  CA  ILE    13      11.032 -24.653   5.558  1.00  0.00           C
ATOM    225  C   ILE    13      12.158 -23.863   4.860  1.00  0.00           C
ATOM    226  O   ILE    13      12.415 -22.694   5.133  1.00  0.00           O
ATOM    227  CB  ILE    13       9.935 -23.774   6.209  1.00  0.00           C
ATOM    228  CG1 ILE    13       9.362 -22.732   5.225  1.00  0.00           C
ATOM    229  CG2 ILE    13      10.381 -23.121   7.525  1.00  0.00           C
ATOM    230  CD1 ILE    13       7.992 -22.182   5.642  1.00  0.00           C
ATOM    231  H   ILE    13      11.839 -25.241   7.463  1.00  0.00           H
ATOM    232  HA  ILE    13      10.540 -25.246   4.784  1.00  0.00           H
ATOM    233  HB  ILE    13       9.120 -24.455   6.463  1.00  0.00           H
ATOM    234 1HG1 ILE    13      10.055 -21.901   5.102  1.00  0.00           H
ATOM    235 2HG1 ILE    13       9.263 -23.184   4.240  1.00  0.00           H
ATOM    236 1HG2 ILE    13       9.580 -22.530   7.968  1.00  0.00           H
ATOM    237 2HG2 ILE    13      11.229 -22.461   7.369  1.00  0.00           H
ATOM    238 3HG2 ILE    13      10.661 -23.868   8.268  1.00  0.00           H
ATOM    239 1HD1 ILE    13       7.606 -21.491   4.891  1.00  0.00           H
ATOM    240 2HD1 ILE    13       8.049 -21.640   6.585  1.00  0.00           H
ATOM    241 3HD1 ILE    13       7.262 -22.983   5.757  1.00  0.00           H
ATOM    242  N   LEU    14      12.808 -24.603   3.936  1.00  0.00           N
ATOM    243  CA  LEU    14      13.861 -24.057   3.148  1.00  0.00           C
ATOM    244  C   LEU    14      13.967 -25.108   2.110  1.00  0.00           C
ATOM    245  O   LEU    14      13.422 -24.993   1.014  1.00  0.00           O
ATOM    246  CB  LEU    14      15.177 -23.700   3.855  1.00  0.00           C
ATOM    247  CG  LEU    14      16.232 -23.044   2.933  1.00  0.00           C
ATOM    248  CD1 LEU    14      17.275 -22.294   3.767  1.00  0.00           C
ATOM    249  CD2 LEU    14      16.941 -24.035   1.995  1.00  0.00           C
ATOM    250  H   LEU    14      12.581 -25.586   3.789  1.00  0.00           H
ATOM    251  HA  LEU    14      13.449 -23.168   2.667  1.00  0.00           H
ATOM    252  HB1 LEU    14      15.602 -24.559   4.374  1.00  0.00           H
ATOM    253  HB2 LEU    14      14.922 -22.960   4.611  1.00  0.00           H
ATOM    254  HG  LEU    14      15.729 -22.301   2.313  1.00  0.00           H
ATOM    255 1HD1 LEU    14      18.008 -21.798   3.130  1.00  0.00           H
ATOM    256 2HD1 LEU    14      17.813 -22.979   4.423  1.00  0.00           H
ATOM    257 3HD1 LEU    14      16.802 -21.529   4.382  1.00  0.00           H
ATOM    258 1HD2 LEU    14      17.788 -23.562   1.498  1.00  0.00           H
ATOM    259 2HD2 LEU    14      16.287 -24.393   1.202  1.00  0.00           H
ATOM    260 3HD2 LEU    14      17.321 -24.898   2.542  1.00  0.00           H
ATOM    261  N   PHE    15      14.680 -26.189   2.471  1.00  0.00           N
ATOM    262  CA  PHE    15      14.760 -27.294   1.579  1.00  0.00           C
ATOM    263  C   PHE    15      13.407 -27.909   1.628  1.00  0.00           C
ATOM    264  O   PHE    15      13.075 -28.664   2.541  1.00  0.00           O
ATOM    265  CB  PHE    15      15.865 -28.266   2.015  1.00  0.00           C
ATOM    266  CG  PHE    15      16.037 -29.369   1.004  1.00  0.00           C
ATOM    267  CD1 PHE    15      16.737 -29.134  -0.176  1.00  0.00           C
ATOM    268  CD2 PHE    15      15.454 -30.616   1.207  1.00  0.00           C
ATOM    269  CE1 PHE    15      16.850 -30.128  -1.139  1.00  0.00           C
ATOM    270  CE2 PHE    15      15.568 -31.612   0.247  1.00  0.00           C
ATOM    271  CZ  PHE    15      16.265 -31.369  -0.928  1.00  0.00           C
ATOM    272  H   PHE    15      15.157 -26.216   3.372  1.00  0.00           H
ATOM    273  HA  PHE    15      14.976 -26.918   0.579  1.00  0.00           H
ATOM    274  HB1 PHE    15      15.655 -28.686   3.000  1.00  0.00           H
ATOM    275  HB2 PHE    15      16.809 -27.728   2.106  1.00  0.00           H
ATOM    276  HD1 PHE    15      17.184 -28.167  -0.356  1.00  0.00           H
ATOM    277  HD2 PHE    15      14.891 -30.808   2.109  1.00  0.00           H
ATOM    278  HE1 PHE    15      17.390 -29.935  -2.055  1.00  0.00           H
ATOM    279  HE2 PHE    15      15.107 -32.576   0.410  1.00  0.00           H
ATOM    280  HZ  PHE    15      16.349 -32.142  -1.678  1.00  0.00           H
ATOM    281  N   CYS    16      12.582 -27.563   0.628  1.00  0.00           N
ATOM    282  CA  CYS    16      11.226 -28.005   0.563  1.00  0.00           C
ATOM    283  C   CYS    16      10.607 -27.080  -0.418  1.00  0.00           C
ATOM    284  O   CYS    16      10.308 -27.443  -1.554  1.00  0.00           O
ATOM    285  CB  CYS    16      10.465 -27.951   1.912  1.00  0.00           C
ATOM    286  SG  CYS    16       8.656 -28.051   1.788  1.00  0.00           S
ATOM    287  H   CYS    16      12.937 -26.961  -0.115  1.00  0.00           H
ATOM    288  HA  CYS    16      11.228 -29.011   0.142  1.00  0.00           H
ATOM    289  HB1 CYS    16      10.723 -27.041   2.457  1.00  0.00           H
ATOM    290  HB2 CYS    16      10.778 -28.779   2.546  1.00  0.00           H
ATOM    291  HG  CYS    16       8.152 -28.226   3.012  1.00  0.00           H
ATOM    292  N   PHE    17      10.421 -25.829   0.030  1.00  0.00           N
ATOM    293  CA  PHE    17       9.835 -24.820  -0.787  1.00  0.00           C
ATOM    294  C   PHE    17      10.715 -24.564  -1.973  1.00  0.00           C
ATOM    295  O   PHE    17      10.227 -24.463  -3.097  1.00  0.00           O
ATOM    296  CB  PHE    17       9.633 -23.534   0.030  1.00  0.00           C
ATOM    297  CG  PHE    17       8.391 -23.586   0.885  1.00  0.00           C
ATOM    298  CD1 PHE    17       8.290 -24.468   1.958  1.00  0.00           C
ATOM    299  CD2 PHE    17       7.333 -22.719   0.630  1.00  0.00           C
ATOM    300  CE1 PHE    17       7.168 -24.460   2.776  1.00  0.00           C
ATOM    301  CE2 PHE    17       6.221 -22.695   1.458  1.00  0.00           C
ATOM    302  CZ  PHE    17       6.146 -23.550   2.545  1.00  0.00           C
ATOM    303  H   PHE    17      10.707 -25.594   0.980  1.00  0.00           H
ATOM    304  HA  PHE    17       8.871 -25.184  -1.141  1.00  0.00           H
ATOM    305  HB1 PHE    17       9.546 -22.673  -0.637  1.00  0.00           H
ATOM    306  HB2 PHE    17      10.500 -23.341   0.662  1.00  0.00           H
ATOM    307  HD1 PHE    17       9.106 -25.134   2.195  1.00  0.00           H
ATOM    308  HD2 PHE    17       7.374 -22.023  -0.197  1.00  0.00           H
ATOM    309  HE1 PHE    17       7.129 -25.116   3.634  1.00  0.00           H
ATOM    310  HE2 PHE    17       5.431 -21.982   1.266  1.00  0.00           H
ATOM    311  HZ  PHE    17       5.301 -23.481   3.216  1.00  0.00           H
ATOM    312  N   VAL    18      12.043 -24.472  -1.766  1.00  0.00           N
ATOM    313  CA  VAL    18      12.915 -24.147  -2.860  1.00  0.00           C
ATOM    314  C   VAL    18      12.835 -25.188  -3.933  1.00  0.00           C
ATOM    315  O   VAL    18      12.642 -24.863  -5.103  1.00  0.00           O
ATOM    316  CB  VAL    18      14.359 -23.897  -2.363  1.00  0.00           C
ATOM    317  CG1 VAL    18      14.399 -22.754  -1.336  1.00  0.00           C
ATOM    318  CG2 VAL    18      15.048 -25.153  -1.805  1.00  0.00           C
ATOM    319  H   VAL    18      12.428 -24.633  -0.835  1.00  0.00           H
ATOM    320  HA  VAL    18      12.532 -23.220  -3.291  1.00  0.00           H
ATOM    321  HB  VAL    18      14.948 -23.564  -3.219  1.00  0.00           H
ATOM    322 1HG1 VAL    18      15.425 -22.524  -1.048  1.00  0.00           H
ATOM    323 2HG1 VAL    18      13.852 -23.004  -0.428  1.00  0.00           H
ATOM    324 3HG1 VAL    18      13.960 -21.845  -1.747  1.00  0.00           H
ATOM    325 1HG2 VAL    18      15.973 -24.902  -1.285  1.00  0.00           H
ATOM    326 2HG2 VAL    18      15.311 -25.851  -2.600  1.00  0.00           H
ATOM    327 3HG2 VAL    18      14.402 -25.679  -1.107  1.00  0.00           H
ATOM    328  N   PHE    19      12.958 -26.475  -3.564  1.00  0.00           N
ATOM    329  CA  PHE    19      12.985 -27.518  -4.549  1.00  0.00           C
ATOM    330  C   PHE    19      11.668 -27.586  -5.253  1.00  0.00           C
ATOM    331  O   PHE    19      11.609 -27.575  -6.481  1.00  0.00           O
ATOM    332  CB  PHE    19      13.316 -28.849  -3.852  1.00  0.00           C
ATOM    333  CG  PHE    19      13.413 -29.994  -4.827  1.00  0.00           C
ATOM    334  CD1 PHE    19      14.599 -30.235  -5.514  1.00  0.00           C
ATOM    335  CD2 PHE    19      12.308 -30.802  -5.082  1.00  0.00           C
ATOM    336  CE1 PHE    19      14.680 -31.267  -6.441  1.00  0.00           C
ATOM    337  CE2 PHE    19      12.385 -31.830  -6.012  1.00  0.00           C
ATOM    338  CZ  PHE    19      13.572 -32.065  -6.690  1.00  0.00           C
ATOM    339  H   PHE    19      13.033 -26.712  -2.575  1.00  0.00           H
ATOM    340  HA  PHE    19      13.755 -27.264  -5.280  1.00  0.00           H
ATOM    341  HB1 PHE    19      14.266 -28.759  -3.323  1.00  0.00           H
ATOM    342  HB2 PHE    19      12.568 -29.081  -3.092  1.00  0.00           H
ATOM    343  HD1 PHE    19      15.461 -29.609  -5.339  1.00  0.00           H
ATOM    344  HD2 PHE    19      11.374 -30.615  -4.573  1.00  0.00           H
ATOM    345  HE1 PHE    19      15.602 -31.441  -6.976  1.00  0.00           H
ATOM    346  HE2 PHE    19      11.517 -32.440  -6.216  1.00  0.00           H
ATOM    347  HZ  PHE    19      13.630 -32.859  -7.420  1.00  0.00           H
ATOM    348  N   VAL    20      10.568 -27.637  -4.480  1.00  0.00           N
ATOM    349  CA  VAL    20       9.269 -27.808  -5.061  1.00  0.00           C
ATOM    350  C   VAL    20       8.908 -26.627  -5.909  1.00  0.00           C
ATOM    351  O   VAL    20       8.444 -26.790  -7.037  1.00  0.00           O
ATOM    352  CB  VAL    20       8.162 -28.194  -4.058  1.00  0.00           C
ATOM    353  CG1 VAL    20       8.535 -29.456  -3.266  1.00  0.00           C
ATOM    354  CG2 VAL    20       7.720 -27.034  -3.154  1.00  0.00           C
ATOM    355  H   VAL    20      10.659 -27.553  -3.468  1.00  0.00           H
ATOM    356  HA  VAL    20       9.374 -28.647  -5.753  1.00  0.00           H
ATOM    357  HB  VAL    20       7.282 -28.465  -4.644  1.00  0.00           H
ATOM    358 1HG1 VAL    20       7.734 -29.744  -2.585  1.00  0.00           H
ATOM    359 2HG1 VAL    20       9.440 -29.327  -2.676  1.00  0.00           H
ATOM    360 3HG1 VAL    20       8.709 -30.295  -3.940  1.00  0.00           H
ATOM    361 1HG2 VAL    20       7.113 -26.316  -3.708  1.00  0.00           H
ATOM    362 2HG2 VAL    20       8.576 -26.489  -2.775  1.00  0.00           H
ATOM    363 3HG2 VAL    20       7.126 -27.381  -2.310  1.00  0.00           H
ATOM    364  N   SER    21       9.128 -25.400  -5.402  1.00  0.00           N
ATOM    365  CA  SER    21       8.709 -24.236  -6.130  1.00  0.00           C
ATOM    366  C   SER    21       9.415 -24.188  -7.444  1.00  0.00           C
ATOM    367  O   SER    21       8.771 -24.148  -8.492  1.00  0.00           O
ATOM    368  CB  SER    21       8.936 -22.959  -5.312  1.00  0.00           C
ATOM    369  OG  SER    21       8.105 -22.995  -4.157  1.00  0.00           O
ATOM    370  H   SER    21       9.593 -25.297  -4.500  1.00  0.00           H
ATOM    371  HA  SER    21       7.642 -24.350  -6.326  1.00  0.00           H
ATOM    372  HB1 SER    21       8.684 -22.084  -5.922  1.00  0.00           H
ATOM    373  HB2 SER    21       9.990 -22.881  -5.024  1.00  0.00           H
ATOM    374  HG  SER    21       8.207 -22.209  -3.625  1.00  0.00           H
ATOM    375  N   ILE    22      10.762 -24.211  -7.439  1.00  0.00           N
ATOM    376  CA  ILE    22      11.415 -24.157  -8.711  1.00  0.00           C
ATOM    377  C   ILE    22      11.729 -25.565  -9.093  1.00  0.00           C
ATOM    378  O   ILE    22      12.773 -26.135  -8.781  1.00  0.00           O
ATOM    379  CB  ILE    22      12.632 -23.199  -8.708  1.00  0.00           C
ATOM    380  CG1 ILE    22      13.383 -23.239 -10.056  1.00  0.00           C
ATOM    381  CG2 ILE    22      13.580 -23.391  -7.514  1.00  0.00           C
ATOM    382  CD1 ILE    22      14.292 -22.027 -10.293  1.00  0.00           C
ATOM    383  H   ILE    22      11.291 -24.264  -6.569  1.00  0.00           H
ATOM    384  HA  ILE    22      10.747 -23.756  -9.476  1.00  0.00           H
ATOM    385  HB  ILE    22      12.220 -22.194  -8.609  1.00  0.00           H
ATOM    386 1HG1 ILE    22      12.656 -23.277 -10.869  1.00  0.00           H
ATOM    387 2HG1 ILE    22      13.968 -24.156 -10.131  1.00  0.00           H
ATOM    388 1HG2 ILE    22      14.465 -22.763  -7.599  1.00  0.00           H
ATOM    389 2HG2 ILE    22      13.918 -24.422  -7.418  1.00  0.00           H
ATOM    390 3HG2 ILE    22      13.088 -23.099  -6.588  1.00  0.00           H
ATOM    391 1HD1 ILE    22      14.741 -22.071 -11.286  1.00  0.00           H
ATOM    392 2HD1 ILE    22      15.106 -21.984  -9.570  1.00  0.00           H
ATOM    393 3HD1 ILE    22      13.730 -21.095 -10.226  1.00  0.00           H
ATOM    394  N   PHE    23      10.752 -26.150  -9.794  1.00  0.00           N
ATOM    395  CA  PHE    23      10.711 -27.487 -10.289  1.00  0.00           C
ATOM    396  C   PHE    23       9.456 -27.403 -11.072  1.00  0.00           C
ATOM    397  O   PHE    23       9.464 -27.215 -12.288  1.00  0.00           O
ATOM    398  CB  PHE    23      10.769 -28.575  -9.201  1.00  0.00           C
ATOM    399  CG  PHE    23      10.927 -29.961  -9.775  1.00  0.00           C
ATOM    400  CD1 PHE    23      12.170 -30.588  -9.756  1.00  0.00           C
ATOM    401  CD2 PHE    23       9.844 -30.641 -10.324  1.00  0.00           C
ATOM    402  CE1 PHE    23      12.327 -31.868 -10.270  1.00  0.00           C
ATOM    403  CE2 PHE    23       9.997 -31.921 -10.840  1.00  0.00           C
ATOM    404  CZ  PHE    23      11.239 -32.537 -10.812  1.00  0.00           C
ATOM    405  H   PHE    23       9.938 -25.570 -10.000  1.00  0.00           H
ATOM    406  HA  PHE    23      11.548 -27.586 -10.981  1.00  0.00           H
ATOM    407  HB1 PHE    23       9.917 -28.537  -8.522  1.00  0.00           H
ATOM    408  HB2 PHE    23      11.652 -28.391  -8.596  1.00  0.00           H
ATOM    409  HD1 PHE    23      13.024 -30.079  -9.331  1.00  0.00           H
ATOM    410  HD2 PHE    23       8.874 -30.174 -10.357  1.00  0.00           H
ATOM    411  HE1 PHE    23      13.297 -32.343 -10.244  1.00  0.00           H
ATOM    412  HE2 PHE    23       9.145 -32.434 -11.262  1.00  0.00           H
ATOM    413  HZ  PHE    23      11.359 -33.533 -11.212  1.00  0.00           H
ATOM    414  N   PHE    24       8.324 -27.531 -10.357  1.00  0.00           N
ATOM    415  CA  PHE    24       7.069 -27.323 -11.000  1.00  0.00           C
ATOM    416  C   PHE    24       6.905 -25.835 -11.065  1.00  0.00           C
ATOM    417  O   PHE    24       6.547 -25.202 -10.073  1.00  0.00           O
ATOM    418  CB  PHE    24       5.935 -27.925 -10.149  1.00  0.00           C
ATOM    419  CG  PHE    24       6.106 -29.401  -9.916  1.00  0.00           C
ATOM    420  CD1 PHE    24       6.591 -29.871  -8.698  1.00  0.00           C
ATOM    421  CD2 PHE    24       5.775 -30.315 -10.911  1.00  0.00           C
ATOM    422  CE1 PHE    24       6.746 -31.233  -8.480  1.00  0.00           C
ATOM    423  CE2 PHE    24       5.930 -31.679 -10.695  1.00  0.00           C
ATOM    424  CZ  PHE    24       6.416 -32.138  -9.479  1.00  0.00           C
ATOM    425  H   PHE    24       8.363 -27.774  -9.367  1.00  0.00           H
ATOM    426  HA  PHE    24       7.086 -27.760 -12.001  1.00  0.00           H
ATOM    427  HB1 PHE    24       4.972 -27.756 -10.635  1.00  0.00           H
ATOM    428  HB2 PHE    24       5.877 -27.430  -9.177  1.00  0.00           H
ATOM    429  HD1 PHE    24       6.861 -29.172  -7.919  1.00  0.00           H
ATOM    430  HD2 PHE    24       5.396 -29.965 -11.861  1.00  0.00           H
ATOM    431  HE1 PHE    24       7.132 -31.587  -7.535  1.00  0.00           H
ATOM    432  HE2 PHE    24       5.674 -32.381 -11.475  1.00  0.00           H
ATOM    433  HZ  PHE    24       6.541 -33.198  -9.311  1.00  0.00           H
ATOM    434  N   VAL    25       7.178 -25.231 -12.240  1.00  0.00           N
ATOM    435  CA  VAL    25       7.086 -23.802 -12.361  1.00  0.00           C
ATOM    436  C   VAL    25       5.670 -23.393 -12.144  1.00  0.00           C
ATOM    437  O   VAL    25       5.375 -22.559 -11.290  1.00  0.00           O
ATOM    438  CB  VAL    25       7.690 -23.294 -13.686  1.00  0.00           C
ATOM    439  CG1 VAL    25       7.752 -21.757 -13.700  1.00  0.00           C
ATOM    440  CG2 VAL    25       9.097 -23.868 -13.917  1.00  0.00           C
ATOM    441  H   VAL    25       7.451 -25.792 -13.047  1.00  0.00           H
ATOM    442  HA  VAL    25       7.673 -23.394 -11.535  1.00  0.00           H
ATOM    443  HB  VAL    25       7.064 -23.622 -14.518  1.00  0.00           H
ATOM    444 1HG1 VAL    25       8.300 -21.393 -14.566  1.00  0.00           H
ATOM    445 2HG1 VAL    25       8.264 -21.378 -12.815  1.00  0.00           H
ATOM    446 3HG1 VAL    25       6.755 -21.316 -13.724  1.00  0.00           H
ATOM    447 1HG2 VAL    25       9.536 -23.470 -14.832  1.00  0.00           H
ATOM    448 2HG2 VAL    25       9.083 -24.953 -14.015  1.00  0.00           H
ATOM    449 3HG2 VAL    25       9.765 -23.617 -13.092  1.00  0.00           H
ATOM    450  N   SER    26       4.749 -23.998 -12.913  1.00  0.00           N
ATOM    451  CA  SER    26       3.357 -23.713 -12.747  1.00  0.00           C
ATOM    452  C   SER    26       2.782 -25.028 -12.346  1.00  0.00           C
ATOM    453  O   SER    26       3.097 -26.056 -12.942  1.00  0.00           O
ATOM    454  CB  SER    26       2.729 -23.249 -14.070  1.00  0.00           C
ATOM    455  OG  SER    26       2.883 -24.169 -15.133  1.00  0.00           O
ATOM    456  H   SER    26       5.045 -24.668 -13.623  1.00  0.00           H
ATOM    457  HA  SER    26       3.190 -22.985 -11.952  1.00  0.00           H
ATOM    458  HB1 SER    26       3.197 -22.314 -14.381  1.00  0.00           H
ATOM    459  HB2 SER    26       1.663 -23.036 -13.942  1.00  0.00           H
ATOM    460  HG  SER    26       2.754 -25.058 -14.808  1.00  0.00           H
ATOM    461  N   ASN    27       1.937 -25.041 -11.303  1.00  0.00           N
ATOM    462  CA  ASN    27       1.405 -26.296 -10.872  1.00  0.00           C
ATOM    463  C   ASN    27       0.346 -26.691 -11.843  1.00  0.00           C
ATOM    464  O   ASN    27      -0.286 -25.837 -12.463  1.00  0.00           O
ATOM    465  CB  ASN    27       0.833 -26.119  -9.451  1.00  0.00           C
ATOM    466  CG  ASN    27       0.402 -27.451  -8.821  1.00  0.00           C
ATOM    467  OD1 ASN    27       0.848 -28.521  -9.211  1.00  0.00           O
ATOM    468  ND2 ASN    27      -0.489 -27.320  -7.826  1.00  0.00           N
ATOM    469  H   ASN    27       1.680 -24.175 -10.829  1.00  0.00           H
ATOM    470  HA  ASN    27       2.210 -27.037 -10.870  1.00  0.00           H
ATOM    471  HB1 ASN    27       1.592 -25.688  -8.799  1.00  0.00           H
ATOM    472  HB2 ASN    27      -0.014 -25.432  -9.451  1.00  0.00           H
ATOM    473 1HD2 ASN    27      -0.814 -28.139  -7.355  1.00  0.00           H
ATOM    474 2HD2 ASN    27      -0.841 -26.432  -7.530  1.00  0.00           H
ATOM    475  N   VAL    28       0.137 -28.010 -12.022  1.00  0.00           N
ATOM    476  CA  VAL    28      -0.865 -28.405 -12.963  1.00  0.00           C
ATOM    477  C   VAL    28      -2.045 -28.977 -12.244  1.00  0.00           C
ATOM    478  O   VAL    28      -2.013 -30.087 -11.715  1.00  0.00           O
ATOM    479  CB  VAL    28      -0.238 -29.386 -13.983  1.00  0.00           C
ATOM    480  CG1 VAL    28       0.444 -30.615 -13.352  1.00  0.00           C
ATOM    481  CG2 VAL    28      -1.243 -29.813 -15.063  1.00  0.00           C
ATOM    482  H   VAL    28       0.675 -28.704 -11.504  1.00  0.00           H
ATOM    483  HA  VAL    28      -1.226 -27.554 -13.543  1.00  0.00           H
ATOM    484  HB  VAL    28       0.551 -28.829 -14.492  1.00  0.00           H
ATOM    485 1HG1 VAL    28       0.960 -31.198 -14.115  1.00  0.00           H
ATOM    486 2HG1 VAL    28      -0.273 -31.280 -12.874  1.00  0.00           H
ATOM    487 3HG1 VAL    28       1.188 -30.333 -12.608  1.00  0.00           H
ATOM    488 1HG2 VAL    28      -1.693 -28.947 -15.548  1.00  0.00           H
ATOM    489 2HG2 VAL    28      -2.049 -30.416 -14.641  1.00  0.00           H
ATOM    490 3HG2 VAL    28      -0.757 -30.410 -15.835  1.00  0.00           H
ATOM    491  N   THR    29      -3.127 -28.180 -12.188  1.00  0.00           N
ATOM    492  CA  THR    29      -4.387 -28.615 -11.668  1.00  0.00           C
ATOM    493  C   THR    29      -5.387 -27.841 -12.456  1.00  0.00           C
ATOM    494  O   THR    29      -5.262 -26.625 -12.602  1.00  0.00           O
ATOM    495  CB  THR    29      -4.546 -28.318 -10.161  1.00  0.00           C
ATOM    496  OG1 THR    29      -5.768 -28.914  -9.753  1.00  0.00           O
ATOM    497  CG2 THR    29      -4.535 -26.810  -9.811  1.00  0.00           C
ATOM    498  H   THR    29      -3.046 -27.223 -12.532  1.00  0.00           H
ATOM    499  HA  THR    29      -4.506 -29.680 -11.876  1.00  0.00           H
ATOM    500  HB  THR    29      -3.715 -28.820  -9.654  1.00  0.00           H
ATOM    501  HG1 THR    29      -5.911 -28.783  -8.821  1.00  0.00           H
ATOM    502 1HG2 THR    29      -4.661 -26.623  -8.749  1.00  0.00           H
ATOM    503 2HG2 THR    29      -5.358 -26.274 -10.280  1.00  0.00           H
ATOM    504 3HG2 THR    29      -3.603 -26.339 -10.122  1.00  0.00           H
ATOM    505  N   ILE    30      -6.397 -28.513 -13.029  1.00  0.00           N
ATOM    506  CA  ILE    30      -7.334 -27.725 -13.765  1.00  0.00           C
ATOM    507  C   ILE    30      -8.615 -27.717 -13.000  1.00  0.00           C
ATOM    508  O   ILE    30      -9.487 -28.564 -13.185  1.00  0.00           O
ATOM    509  CB  ILE    30      -7.464 -28.289 -15.204  1.00  0.00           C
ATOM    510  CG1 ILE    30      -8.518 -27.550 -16.054  1.00  0.00           C
ATOM    511  CG2 ILE    30      -7.695 -29.812 -15.265  1.00  0.00           C
ATOM    512  CD1 ILE    30      -8.260 -26.043 -16.188  1.00  0.00           C
ATOM    513  H   ILE    30      -6.490 -29.525 -12.944  1.00  0.00           H
ATOM    514  HA  ILE    30      -7.032 -26.683 -13.868  1.00  0.00           H
ATOM    515  HB  ILE    30      -6.499 -28.116 -15.683  1.00  0.00           H
ATOM    516 1HG1 ILE    30      -9.516 -27.714 -15.647  1.00  0.00           H
ATOM    517 2HG1 ILE    30      -8.531 -27.985 -17.054  1.00  0.00           H
ATOM    518 1HG2 ILE    30      -6.908 -30.367 -14.755  1.00  0.00           H
ATOM    519 2HG2 ILE    30      -7.704 -30.156 -16.299  1.00  0.00           H
ATOM    520 3HG2 ILE    30      -8.648 -30.102 -14.825  1.00  0.00           H
ATOM    521 1HD1 ILE    30      -8.969 -25.593 -16.883  1.00  0.00           H
ATOM    522 2HD1 ILE    30      -7.256 -25.848 -16.565  1.00  0.00           H
ATOM    523 3HD1 ILE    30      -8.371 -25.531 -15.233  1.00  0.00           H
ATOM    524  N   ILE    31      -8.759 -26.743 -12.086  1.00  0.00           N
ATOM    525  CA  ILE    31      -9.990 -26.675 -11.368  1.00  0.00           C
ATOM    526  C   ILE    31     -10.447 -25.256 -11.369  1.00  0.00           C
ATOM    527  O   ILE    31      -9.735 -24.351 -10.937  1.00  0.00           O
ATOM    528  CB  ILE    31      -9.784 -27.235  -9.938  1.00  0.00           C
ATOM    529  CG1 ILE    31     -11.051 -27.143  -9.063  1.00  0.00           C
ATOM    530  CG2 ILE    31      -8.583 -26.611  -9.201  1.00  0.00           C
ATOM    531  CD1 ILE    31     -12.263 -27.876  -9.650  1.00  0.00           C
ATOM    532  H   ILE    31      -8.011 -26.072 -11.911  1.00  0.00           H
ATOM    533  HA  ILE    31     -10.766 -27.253 -11.873  1.00  0.00           H
ATOM    534  HB  ILE    31      -9.552 -28.295 -10.054  1.00  0.00           H
ATOM    535 1HG1 ILE    31     -10.831 -27.575  -8.087  1.00  0.00           H
ATOM    536 2HG1 ILE    31     -11.309 -26.100  -8.878  1.00  0.00           H
ATOM    537 1HG2 ILE    31      -8.429 -27.093  -8.235  1.00  0.00           H
ATOM    538 2HG2 ILE    31      -8.732 -25.549  -9.009  1.00  0.00           H
ATOM    539 3HG2 ILE    31      -7.656 -26.723  -9.761  1.00  0.00           H
ATOM    540 1HD1 ILE    31     -13.091 -27.877  -8.941  1.00  0.00           H
ATOM    541 2HD1 ILE    31     -12.021 -28.914  -9.880  1.00  0.00           H
ATOM    542 3HD1 ILE    31     -12.617 -27.400 -10.564  1.00  0.00           H
ATOM    543  N   LYS    32     -11.656 -25.027 -11.903  1.00  0.00           N
ATOM    544  CA  LYS    32     -12.229 -23.720 -11.867  1.00  0.00           C
ATOM    545  C   LYS    32     -13.694 -23.957 -11.755  1.00  0.00           C
ATOM    546  O   LYS    32     -14.263 -24.752 -12.500  1.00  0.00           O
ATOM    547  CB  LYS    32     -11.745 -22.720 -13.017  1.00  0.00           C
ATOM    548  CG  LYS    32     -12.065 -21.195 -12.762  1.00  0.00           C
ATOM    549  CD  LYS    32     -11.489 -19.964 -13.610  1.00  0.00           C
ATOM    550  CE  LYS    32     -11.938 -18.502 -13.122  1.00  0.00           C
ATOM    551  NZ  LYS    32     -11.450 -17.186 -13.649  1.00  0.00           N
ATOM    552  H   LYS    32     -12.170 -25.793 -12.339  1.00  0.00           H
ATOM    553  HA  LYS    32     -11.928 -23.283 -10.911  1.00  0.00           H
ATOM    554  HB1 LYS    32     -12.157 -23.033 -13.977  1.00  0.00           H
ATOM    555  HB2 LYS    32     -10.663 -22.820 -13.113  1.00  0.00           H
ATOM    556  HG1 LYS    32     -11.719 -21.036 -11.746  1.00  0.00           H
ATOM    557  HG2 LYS    32     -13.153 -21.130 -12.770  1.00  0.00           H
ATOM    558  HD1 LYS    32     -11.779 -20.092 -14.653  1.00  0.00           H
ATOM    559  HD2 LYS    32     -10.401 -20.017 -13.594  1.00  0.00           H
ATOM    560  HE1 LYS    32     -11.702 -18.427 -12.068  1.00  0.00           H
ATOM    561  HE2 LYS    32     -13.027 -18.450 -13.184  1.00  0.00           H
ATOM    562  HZ1 LYS    32     -11.782 -16.357 -13.083  1.00  0.00           H
ATOM    563  HZ2 LYS    32     -11.789 -16.949 -14.602  1.00  0.00           H
ATOM    564  HZ3 LYS    32     -10.420 -17.078 -13.625  1.00  0.00           H
ATOM    565  N   CYS    33     -14.342 -23.283 -10.795  1.00  0.00           N
ATOM    566  CA  CYS    33     -15.739 -23.500 -10.596  1.00  0.00           C
ATOM    567  C   CYS    33     -16.093 -22.717  -9.380  1.00  0.00           C
ATOM    568  O   CYS    33     -15.814 -21.523  -9.286  1.00  0.00           O
ATOM    569  CB  CYS    33     -16.128 -25.001 -10.457  1.00  0.00           C
ATOM    570  SG  CYS    33     -15.154 -25.888  -9.208  1.00  0.00           S
ATOM    571  H   CYS    33     -13.839 -22.617 -10.209  1.00  0.00           H
ATOM    572  HA  CYS    33     -16.256 -23.046 -11.442  1.00  0.00           H
ATOM    573  HB1 CYS    33     -16.043 -25.535 -11.400  1.00  0.00           H
ATOM    574  HB2 CYS    33     -17.189 -25.105 -10.222  1.00  0.00           H
ATOM    575  HG  CYS    33     -15.473 -27.185  -9.225  1.00  0.00           H
ATOM    576  N   ASN    34     -16.729 -23.392  -8.409  1.00  0.00           N
ATOM    577  CA  ASN    34     -17.111 -22.763  -7.186  1.00  0.00           C
ATOM    578  C   ASN    34     -15.868 -22.326  -6.485  1.00  0.00           C
ATOM    579  O   ASN    34     -15.865 -21.299  -5.808  1.00  0.00           O
ATOM    580  CB  ASN    34     -17.922 -23.754  -6.334  1.00  0.00           C
ATOM    581  CG  ASN    34     -18.542 -23.090  -5.096  1.00  0.00           C
ATOM    582  OD1 ASN    34     -19.685 -22.656  -5.108  1.00  0.00           O
ATOM    583  ND2 ASN    34     -17.729 -23.042  -4.029  1.00  0.00           N
ATOM    584  H   ASN    34     -16.945 -24.379  -8.549  1.00  0.00           H
ATOM    585  HA  ASN    34     -17.707 -21.883  -7.441  1.00  0.00           H
ATOM    586  HB1 ASN    34     -17.309 -24.601  -6.021  1.00  0.00           H
ATOM    587  HB2 ASN    34     -18.741 -24.161  -6.927  1.00  0.00           H
ATOM    588 1HD2 ASN    34     -16.791 -23.385  -4.071  1.00  0.00           H
ATOM    589 2HD2 ASN    34     -18.068 -22.646  -3.178  1.00  0.00           H
ATOM    590  N   ASN    35     -14.771 -23.092  -6.644  1.00  0.00           N
ATOM    591  CA  ASN    35     -13.572 -22.784  -5.923  1.00  0.00           C
ATOM    592  C   ASN    35     -13.156 -21.371  -6.222  1.00  0.00           C
ATOM    593  O   ASN    35     -12.969 -20.568  -5.310  1.00  0.00           O
ATOM    594  CB  ASN    35     -12.433 -23.744  -6.312  1.00  0.00           C
ATOM    595  CG  ASN    35     -12.719 -25.199  -5.912  1.00  0.00           C
ATOM    596  OD1 ASN    35     -13.843 -25.600  -5.640  1.00  0.00           O
ATOM    597  ND2 ASN    35     -11.620 -25.968  -5.895  1.00  0.00           N
ATOM    598  H   ASN    35     -14.795 -23.891  -7.278  1.00  0.00           H
ATOM    599  HA  ASN    35     -13.801 -22.855  -4.857  1.00  0.00           H
ATOM    600  HB1 ASN    35     -11.504 -23.441  -5.827  1.00  0.00           H
ATOM    601  HB2 ASN    35     -12.256 -23.722  -7.387  1.00  0.00           H
ATOM    602 1HD2 ASN    35     -11.705 -26.936  -5.663  1.00  0.00           H
ATOM    603 2HD2 ASN    35     -10.719 -25.593  -6.114  1.00  0.00           H
ATOM    604  N   VAL    36     -13.021 -21.029  -7.516  1.00  0.00           N
ATOM    605  CA  VAL    36     -12.517 -19.748  -7.931  1.00  0.00           C
ATOM    606  C   VAL    36     -13.442 -18.576  -7.735  1.00  0.00           C
ATOM    607  O   VAL    36     -13.012 -17.522  -7.269  1.00  0.00           O
ATOM    608  CB  VAL    36     -12.135 -19.845  -9.422  1.00  0.00           C
ATOM    609  CG1 VAL    36     -13.329 -19.478 -10.342  1.00  0.00           C
ATOM    610  CG2 VAL    36     -10.876 -19.011  -9.711  1.00  0.00           C
ATOM    611  H   VAL    36     -13.287 -21.705  -8.232  1.00  0.00           H
ATOM    612  HA  VAL    36     -11.629 -19.568  -7.321  1.00  0.00           H
ATOM    613  HB  VAL    36     -11.863 -20.885  -9.607  1.00  0.00           H
ATOM    614 1HG1 VAL    36     -13.199 -19.668 -11.379  1.00  0.00           H
ATOM    615 2HG1 VAL    36     -13.569 -18.415 -10.298  1.00  0.00           H
ATOM    616 3HG1 VAL    36     -14.214 -20.051 -10.087  1.00  0.00           H
ATOM    617 1HG2 VAL    36     -10.421 -19.284 -10.662  1.00  0.00           H
ATOM    618 2HG2 VAL    36     -10.110 -19.180  -8.952  1.00  0.00           H
ATOM    619 3HG2 VAL    36     -11.098 -17.943  -9.719  1.00  0.00           H
ATOM    620  N   GLU    37     -14.741 -18.726  -8.061  1.00  0.00           N
ATOM    621  CA  GLU    37     -15.641 -17.601  -8.146  1.00  0.00           C
ATOM    622  C   GLU    37     -15.646 -16.778  -6.900  1.00  0.00           C
ATOM    623  O   GLU    37     -15.550 -17.295  -5.788  1.00  0.00           O
ATOM    624  CB  GLU    37     -17.089 -18.088  -8.320  1.00  0.00           C
ATOM    625  CG  GLU    37     -17.491 -18.493  -9.746  1.00  0.00           C
ATOM    626  CD  GLU    37     -19.015 -18.333  -9.824  1.00  0.00           C
ATOM    627  OE1 GLU    37     -19.747 -19.191  -9.339  1.00  0.00           O
ATOM    628  OE2 GLU    37     -19.493 -17.320 -10.327  1.00  0.00           O
ATOM    629  H   GLU    37     -15.099 -19.662  -8.254  1.00  0.00           H
ATOM    630  HA  GLU    37     -15.318 -16.984  -8.986  1.00  0.00           H
ATOM    631  HB1 GLU    37     -17.294 -18.911  -7.632  1.00  0.00           H
ATOM    632  HB2 GLU    37     -17.758 -17.280  -8.007  1.00  0.00           H
ATOM    633  HG1 GLU    37     -17.209 -19.519  -9.975  1.00  0.00           H
ATOM    634  HG2 GLU    37     -17.032 -17.841 -10.489  1.00  0.00           H
ATOM    635  N   ASN    38     -15.732 -15.439  -7.086  1.00  0.00           N
ATOM    636  CA  ASN    38     -15.803 -14.531  -5.979  1.00  0.00           C
ATOM    637  C   ASN    38     -16.874 -13.527  -6.274  1.00  0.00           C
ATOM    638  O   ASN    38     -16.755 -12.749  -7.218  1.00  0.00           O
ATOM    639  CB  ASN    38     -14.448 -13.841  -5.740  1.00  0.00           C
ATOM    640  CG  ASN    38     -14.504 -12.981  -4.465  1.00  0.00           C
ATOM    641  OD1 ASN    38     -14.664 -13.483  -3.360  1.00  0.00           O
ATOM    642  ND2 ASN    38     -14.373 -11.666  -4.682  1.00  0.00           N
ATOM    643  H   ASN    38     -15.747 -15.068  -8.036  1.00  0.00           H
ATOM    644  HA  ASN    38     -16.097 -15.086  -5.085  1.00  0.00           H
ATOM    645  HB1 ASN    38     -14.157 -13.224  -6.592  1.00  0.00           H
ATOM    646  HB2 ASN    38     -13.667 -14.589  -5.605  1.00  0.00           H
ATOM    647 1HD2 ASN    38     -14.271 -11.274  -5.600  1.00  0.00           H
ATOM    648 2HD2 ASN    38     -14.384 -11.024  -3.918  1.00  0.00           H
ATOM    649  N   LYS    39     -17.965 -13.527  -5.479  1.00  0.00           N
ATOM    650  CA  LYS    39     -19.000 -12.556  -5.707  1.00  0.00           C
ATOM    651  C   LYS    39     -19.565 -12.159  -4.380  1.00  0.00           C
ATOM    652  O   LYS    39     -20.781 -12.063  -4.225  1.00  0.00           O
ATOM    653  CB  LYS    39     -20.037 -13.099  -6.717  1.00  0.00           C
ATOM    654  CG  LYS    39     -20.448 -14.573  -6.522  1.00  0.00           C
ATOM    655  CD  LYS    39     -21.566 -14.992  -7.496  1.00  0.00           C
ATOM    656  CE  LYS    39     -21.885 -16.498  -7.481  1.00  0.00           C
ATOM    657  NZ  LYS    39     -20.980 -17.284  -8.314  1.00  0.00           N
ATOM    658  H   LYS    39     -18.054 -14.208  -4.725  1.00  0.00           H
ATOM    659  HA  LYS    39     -18.547 -11.641  -6.098  1.00  0.00           H
ATOM    660  HB1 LYS    39     -20.922 -12.460  -6.719  1.00  0.00           H
ATOM    661  HB2 LYS    39     -19.610 -13.004  -7.716  1.00  0.00           H
ATOM    662  HG1 LYS    39     -19.581 -15.216  -6.674  1.00  0.00           H
ATOM    663  HG2 LYS    39     -20.779 -14.731  -5.495  1.00  0.00           H
ATOM    664  HD1 LYS    39     -21.311 -14.687  -8.512  1.00  0.00           H
ATOM    665  HD2 LYS    39     -22.467 -14.437  -7.234  1.00  0.00           H
ATOM    666  HE1 LYS    39     -22.893 -16.666  -7.863  1.00  0.00           H
ATOM    667  HE2 LYS    39     -21.855 -16.896  -6.465  1.00  0.00           H
ATOM    668  HZ1 LYS    39     -21.144 -18.313  -8.351  1.00  0.00           H
ATOM    669  HZ2 LYS    39     -19.978 -17.202  -8.055  1.00  0.00           H
ATOM    670  HZ3 LYS    39     -20.966 -17.009  -9.322  1.00  0.00           H
ATOM    671  N   ILE    40     -18.706 -11.892  -3.379  1.00  0.00           N
ATOM    672  CA  ILE    40     -19.268 -11.430  -2.145  1.00  0.00           C
ATOM    673  C   ILE    40     -19.450  -9.967  -2.365  1.00  0.00           C
ATOM    674  O   ILE    40     -18.533  -9.278  -2.809  1.00  0.00           O
ATOM    675  CB  ILE    40     -18.521 -11.887  -0.875  1.00  0.00           C
ATOM    676  CG1 ILE    40     -19.218 -11.367   0.398  1.00  0.00           C
ATOM    677  CG2 ILE    40     -17.043 -11.530  -0.873  1.00  0.00           C
ATOM    678  CD1 ILE    40     -18.654 -11.965   1.693  1.00  0.00           C
ATOM    679  H   ILE    40     -17.700 -12.013  -3.494  1.00  0.00           H
ATOM    680  HA  ILE    40     -20.268 -11.856  -2.028  1.00  0.00           H
ATOM    681  HB  ILE    40     -18.580 -12.976  -0.862  1.00  0.00           H
ATOM    682 1HG1 ILE    40     -20.284 -11.594   0.345  1.00  0.00           H
ATOM    683 2HG1 ILE    40     -19.147 -10.279   0.443  1.00  0.00           H
ATOM    684 1HG2 ILE    40     -16.505 -12.047  -0.079  1.00  0.00           H
ATOM    685 2HG2 ILE    40     -16.938 -10.462  -0.700  1.00  0.00           H
ATOM    686 3HG2 ILE    40     -16.571 -11.804  -1.816  1.00  0.00           H
ATOM    687 1HD1 ILE    40     -19.232 -11.629   2.554  1.00  0.00           H
ATOM    688 2HD1 ILE    40     -17.620 -11.661   1.856  1.00  0.00           H
ATOM    689 3HD1 ILE    40     -18.688 -13.054   1.672  1.00  0.00           H
ATOM    690  N   ASP    41     -20.660  -9.453  -2.083  1.00  0.00           N
ATOM    691  CA  ASP    41     -20.933  -8.087  -2.409  1.00  0.00           C
ATOM    692  C   ASP    41     -19.979  -7.196  -1.684  1.00  0.00           C
ATOM    693  O   ASP    41     -19.362  -6.326  -2.297  1.00  0.00           O
ATOM    694  CB  ASP    41     -22.367  -7.748  -1.893  1.00  0.00           C
ATOM    695  CG  ASP    41     -22.548  -7.888  -0.346  1.00  0.00           C
ATOM    696  OD1 ASP    41     -22.623  -9.010   0.143  1.00  0.00           O
ATOM    697  OD2 ASP    41     -22.589  -6.877   0.363  1.00  0.00           O
ATOM    698  H   ASP    41     -21.376 -10.031  -1.642  1.00  0.00           H
ATOM    699  HA  ASP    41     -20.836  -7.956  -3.487  1.00  0.00           H
ATOM    700  HB1 ASP    41     -22.639  -6.731  -2.175  1.00  0.00           H
ATOM    701  HB2 ASP    41     -23.094  -8.403  -2.369  1.00  0.00           H
ATOM    702  N   ASN    42     -19.801  -7.387  -0.363  1.00  0.00           N
ATOM    703  CA  ASN    42     -18.881  -6.506   0.292  1.00  0.00           C
ATOM    704  C   ASN    42     -17.661  -7.297   0.671  1.00  0.00           C
ATOM    705  O   ASN    42     -17.572  -7.807   1.787  1.00  0.00           O
ATOM    706  CB  ASN    42     -19.610  -5.955   1.500  1.00  0.00           C
ATOM    707  CG  ASN    42     -20.396  -4.651   1.251  1.00  0.00           C
ATOM    708  OD1 ASN    42     -20.674  -3.921   2.196  1.00  0.00           O
ATOM    709  ND2 ASN    42     -20.734  -4.386  -0.017  1.00  0.00           N
ATOM    710  H   ASN    42     -20.296  -8.121   0.144  1.00  0.00           H
ATOM    711  HA  ASN    42     -18.525  -5.689  -0.340  1.00  0.00           H
ATOM    712  HB1 ASN    42     -18.885  -5.754   2.281  1.00  0.00           H
ATOM    713  HB2 ASN    42     -20.300  -6.710   1.878  1.00  0.00           H
ATOM    714 1HD2 ASN    42     -21.210  -3.541  -0.257  1.00  0.00           H
ATOM    715 2HD2 ASN    42     -20.533  -5.034  -0.752  1.00  0.00           H
ATOM    716  N   VAL    43     -16.687  -7.431  -0.257  1.00  0.00           N
ATOM    717  CA  VAL    43     -15.454  -8.031   0.082  1.00  0.00           C
ATOM    718  C   VAL    43     -14.845  -7.166   1.138  1.00  0.00           C
ATOM    719  O   VAL    43     -14.504  -7.674   2.203  1.00  0.00           O
ATOM    720  CB  VAL    43     -14.582  -8.350  -1.105  1.00  0.00           C
ATOM    721  CG1 VAL    43     -13.212  -8.859  -0.614  1.00  0.00           C
ATOM    722  CG2 VAL    43     -15.161  -9.345  -2.108  1.00  0.00           C
ATOM    723  H   VAL    43     -16.844  -7.097  -1.208  1.00  0.00           H
ATOM    724  HA  VAL    43     -15.700  -8.979   0.565  1.00  0.00           H
ATOM    725  HB  VAL    43     -14.600  -7.409  -1.623  1.00  0.00           H
ATOM    726 1HG1 VAL    43     -12.769  -9.559  -1.321  1.00  0.00           H
ATOM    727 2HG1 VAL    43     -13.316  -9.430   0.310  1.00  0.00           H
ATOM    728 3HG1 VAL    43     -12.518  -8.043  -0.414  1.00  0.00           H
ATOM    729 1HG2 VAL    43     -14.646  -9.271  -3.059  1.00  0.00           H
ATOM    730 2HG2 VAL    43     -16.213  -9.162  -2.310  1.00  0.00           H
ATOM    731 3HG2 VAL    43     -15.011 -10.365  -1.767  1.00  0.00           H
ATOM    732  N   GLY    44     -14.750  -5.829   0.906  1.00  0.00           N
ATOM    733  CA  GLY    44     -14.127  -5.005   1.910  1.00  0.00           C
ATOM    734  C   GLY    44     -15.075  -3.916   2.289  1.00  0.00           C
ATOM    735  O   GLY    44     -16.008  -3.625   1.546  1.00  0.00           O
ATOM    736  H   GLY    44     -15.111  -5.420   0.043  1.00  0.00           H
ATOM    737  HA1 GLY    44     -13.249  -4.575   1.432  1.00  0.00           H
ATOM    738  HA2 GLY    44     -13.802  -5.579   2.762  1.00  0.00           H
ATOM    739  N   LYS    45     -14.853  -3.300   3.474  1.00  0.00           N
ATOM    740  CA  LYS    45     -15.677  -2.226   3.974  1.00  0.00           C
ATOM    741  C   LYS    45     -14.762  -1.160   4.508  1.00  0.00           C
ATOM    742  O   LYS    45     -13.857  -1.443   5.289  1.00  0.00           O
ATOM    743  CB  LYS    45     -16.470  -2.787   5.198  1.00  0.00           C
ATOM    744  CG  LYS    45     -17.999  -2.934   5.068  1.00  0.00           C
ATOM    745  CD  LYS    45     -18.485  -4.221   4.379  1.00  0.00           C
ATOM    746  CE  LYS    45     -19.892  -4.656   4.868  1.00  0.00           C
ATOM    747  NZ  LYS    45     -20.536  -5.779   4.167  1.00  0.00           N
ATOM    748  H   LYS    45     -14.064  -3.610   4.041  1.00  0.00           H
ATOM    749  HA  LYS    45     -16.317  -1.825   3.186  1.00  0.00           H
ATOM    750  HB1 LYS    45     -16.327  -2.144   6.071  1.00  0.00           H
ATOM    751  HB2 LYS    45     -16.040  -3.738   5.516  1.00  0.00           H
ATOM    752  HG1 LYS    45     -18.401  -2.930   6.082  1.00  0.00           H
ATOM    753  HG2 LYS    45     -18.426  -2.055   4.583  1.00  0.00           H
ATOM    754  HD1 LYS    45     -17.779  -5.034   4.560  1.00  0.00           H
ATOM    755  HD2 LYS    45     -18.464  -4.027   3.310  1.00  0.00           H
ATOM    756  HE1 LYS    45     -19.826  -4.930   5.923  1.00  0.00           H
ATOM    757  HE2 LYS    45     -20.577  -3.807   4.812  1.00  0.00           H
ATOM    758  HZ1 LYS    45     -21.388  -6.112   4.662  1.00  0.00           H
ATOM    759  HZ2 LYS    45     -19.884  -6.584   4.054  1.00  0.00           H
ATOM    760  HZ3 LYS    45     -20.843  -5.471   3.218  1.00  0.00           H
ATOM    761  N   LYS    46     -14.987   0.105   4.100  1.00  0.00           N
ATOM    762  CA  LYS    46     -14.174   1.213   4.524  1.00  0.00           C
ATOM    763  C   LYS    46     -14.682   1.729   5.818  1.00  0.00           C
ATOM    764  O   LYS    46     -15.886   1.898   6.000  1.00  0.00           O
ATOM    765  CB  LYS    46     -14.292   2.305   3.436  1.00  0.00           C
ATOM    766  CG  LYS    46     -14.376   3.785   3.861  1.00  0.00           C
ATOM    767  CD  LYS    46     -14.602   4.674   2.631  1.00  0.00           C
ATOM    768  CE  LYS    46     -14.803   6.153   2.974  1.00  0.00           C
ATOM    769  NZ  LYS    46     -15.411   6.875   1.859  1.00  0.00           N
ATOM    770  H   LYS    46     -15.765   0.284   3.465  1.00  0.00           H
ATOM    771  HA  LYS    46     -13.138   0.888   4.643  1.00  0.00           H
ATOM    772  HB1 LYS    46     -15.169   2.098   2.821  1.00  0.00           H
ATOM    773  HB2 LYS    46     -13.434   2.208   2.783  1.00  0.00           H
ATOM    774  HG1 LYS    46     -13.472   4.081   4.396  1.00  0.00           H
ATOM    775  HG2 LYS    46     -15.210   3.936   4.547  1.00  0.00           H
ATOM    776  HD1 LYS    46     -15.487   4.310   2.107  1.00  0.00           H
ATOM    777  HD2 LYS    46     -13.770   4.564   1.933  1.00  0.00           H
ATOM    778  HE1 LYS    46     -13.852   6.625   3.226  1.00  0.00           H
ATOM    779  HE2 LYS    46     -15.464   6.260   3.837  1.00  0.00           H
ATOM    780  HZ1 LYS    46     -15.507   7.901   2.021  1.00  0.00           H
ATOM    781  HZ2 LYS    46     -16.354   6.509   1.629  1.00  0.00           H
ATOM    782  HZ3 LYS    46     -14.855   6.836   0.977  1.00  0.00           H
ATOM    783  N   ILE    47     -13.774   1.981   6.780  1.00  0.00           N
ATOM    784  CA  ILE    47     -14.311   2.609   7.946  1.00  0.00           C
ATOM    785  C   ILE    47     -13.343   3.656   8.365  1.00  0.00           C
ATOM    786  O   ILE    47     -12.180   3.663   7.955  1.00  0.00           O
ATOM    787  CB  ILE    47     -14.869   1.684   9.065  1.00  0.00           C
ATOM    788  CG1 ILE    47     -13.885   1.397  10.209  1.00  0.00           C
ATOM    789  CG2 ILE    47     -15.515   0.390   8.538  1.00  0.00           C
ATOM    790  CD1 ILE    47     -14.212   2.166  11.497  1.00  0.00           C
ATOM    791  H   ILE    47     -12.787   1.744   6.684  1.00  0.00           H
ATOM    792  HA  ILE    47     -15.153   3.235   7.638  1.00  0.00           H
ATOM    793  HB  ILE    47     -15.696   2.234   9.518  1.00  0.00           H
ATOM    794 1HG1 ILE    47     -12.862   1.614   9.902  1.00  0.00           H
ATOM    795 2HG1 ILE    47     -13.916   0.334  10.434  1.00  0.00           H
ATOM    796 1HG2 ILE    47     -15.845  -0.247   9.359  1.00  0.00           H
ATOM    797 2HG2 ILE    47     -14.823  -0.187   7.930  1.00  0.00           H
ATOM    798 3HG2 ILE    47     -16.397   0.600   7.935  1.00  0.00           H
ATOM    799 1HD1 ILE    47     -13.389   2.091  12.201  1.00  0.00           H
ATOM    800 2HD1 ILE    47     -15.108   1.766  11.971  1.00  0.00           H
ATOM    801 3HD1 ILE    47     -14.382   3.224  11.317  1.00  0.00           H
ATOM    802  N   GLU    48     -13.839   4.549   9.239  1.00  0.00           N
ATOM    803  CA  GLU    48     -13.112   5.650   9.774  1.00  0.00           C
ATOM    804  C   GLU    48     -11.866   5.071  10.376  1.00  0.00           C
ATOM    805  O   GLU    48     -11.874   4.059  11.087  1.00  0.00           O
ATOM    806  CB  GLU    48     -14.038   6.369  10.766  1.00  0.00           C
ATOM    807  CG  GLU    48     -15.300   6.982  10.104  1.00  0.00           C
ATOM    808  CD  GLU    48     -15.035   8.266   9.286  1.00  0.00           C
ATOM    809  OE1 GLU    48     -14.206   8.263   8.379  1.00  0.00           O
ATOM    810  OE2 GLU    48     -15.652   9.289   9.566  1.00  0.00           O
ATOM    811  H   GLU    48     -14.806   4.429   9.540  1.00  0.00           H
ATOM    812  HA  GLU    48     -12.835   6.290   8.936  1.00  0.00           H
ATOM    813  HB1 GLU    48     -13.487   7.124  11.318  1.00  0.00           H
ATOM    814  HB2 GLU    48     -14.362   5.650  11.518  1.00  0.00           H
ATOM    815  HG1 GLU    48     -16.021   7.229  10.884  1.00  0.00           H
ATOM    816  HG2 GLU    48     -15.798   6.265   9.453  1.00  0.00           H
ATOM    817  N   ASN    49     -10.732   5.726  10.092  1.00  0.00           N
ATOM    818  CA  ASN    49      -9.515   5.218  10.592  1.00  0.00           C
ATOM    819  C   ASN    49      -9.497   5.472  12.056  1.00  0.00           C
ATOM    820  O   ASN    49     -10.390   6.086  12.635  1.00  0.00           O
ATOM    821  CB  ASN    49      -8.326   5.573   9.690  1.00  0.00           C
ATOM    822  CG  ASN    49      -8.745   6.068   8.280  1.00  0.00           C
ATOM    823  OD1 ASN    49      -9.693   5.591   7.668  1.00  0.00           O
ATOM    824  ND2 ASN    49      -7.993   7.057   7.798  1.00  0.00           N
ATOM    825  H   ASN    49     -10.749   6.575   9.526  1.00  0.00           H
ATOM    826  HA  ASN    49      -9.566   4.133  10.536  1.00  0.00           H
ATOM    827  HB1 ASN    49      -7.721   6.313  10.154  1.00  0.00           H
ATOM    828  HB2 ASN    49      -7.673   4.710   9.586  1.00  0.00           H
ATOM    829 1HD2 ASN    49      -7.198   7.384   8.308  1.00  0.00           H
ATOM    830 2HD2 ASN    49      -8.184   7.491   6.920  1.00  0.00           H
ATOM    831  N   VAL    50      -8.461   4.963  12.721  1.00  0.00           N
ATOM    832  CA  VAL    50      -8.463   5.143  14.132  1.00  0.00           C
ATOM    833  C   VAL    50      -8.318   6.613  14.454  1.00  0.00           C
ATOM    834  O   VAL    50      -8.912   7.099  15.416  1.00  0.00           O
ATOM    835  CB  VAL    50      -7.291   4.422  14.842  1.00  0.00           C
ATOM    836  CG1 VAL    50      -7.699   3.943  16.246  1.00  0.00           C
ATOM    837  CG2 VAL    50      -6.690   3.305  14.005  1.00  0.00           C
ATOM    838  H   VAL    50      -7.706   4.470  12.243  1.00  0.00           H
ATOM    839  HA  VAL    50      -9.417   4.777  14.513  1.00  0.00           H
ATOM    840  HB  VAL    50      -6.450   5.107  14.982  1.00  0.00           H
ATOM    841 1HG1 VAL    50      -6.895   3.380  16.721  1.00  0.00           H
ATOM    842 2HG1 VAL    50      -8.580   3.303  16.211  1.00  0.00           H
ATOM    843 3HG1 VAL    50      -7.935   4.790  16.891  1.00  0.00           H
ATOM    844 1HG2 VAL    50      -5.915   2.786  14.564  1.00  0.00           H
ATOM    845 2HG2 VAL    50      -6.200   3.725  13.127  1.00  0.00           H
ATOM    846 3HG2 VAL    50      -7.427   2.580  13.660  1.00  0.00           H
ATOM    847  N   GLY    51      -7.539   7.381  13.658  1.00  0.00           N
ATOM    848  CA  GLY    51      -7.347   8.772  13.966  1.00  0.00           C
ATOM    849  C   GLY    51      -8.624   9.518  13.874  1.00  0.00           C
ATOM    850  O   GLY    51      -8.866  10.421  14.677  1.00  0.00           O
ATOM    851  H   GLY    51      -7.088   6.973  12.839  1.00  0.00           H
ATOM    852  HA1 GLY    51      -6.671   9.371  13.419  1.00  0.00           H
ATOM    853  HA2 GLY    51      -6.993   8.821  14.995  1.00  0.00           H
ATOM    854  N   LYS    52      -9.468   9.148  12.892  1.00  0.00           N
ATOM    855  CA  LYS    52     -10.682   9.884  12.667  1.00  0.00           C
ATOM    856  C   LYS    52     -11.462  10.022  13.929  1.00  0.00           C
ATOM    857  O   LYS    52     -11.646  11.142  14.385  1.00  0.00           O
ATOM    858  CB  LYS    52     -11.372   9.087  11.569  1.00  0.00           C
ATOM    859  CG  LYS    52     -12.760   9.571  11.244  1.00  0.00           C
ATOM    860  CD  LYS    52     -12.852  11.075  11.101  1.00  0.00           C
ATOM    861  CE  LYS    52     -14.265  11.505  10.779  1.00  0.00           C
ATOM    862  NZ  LYS    52     -15.316  10.928  11.635  1.00  0.00           N
ATOM    863  H   LYS    52      -9.245   8.343  12.306  1.00  0.00           H
ATOM    864  HA  LYS    52     -10.384  10.876  12.320  1.00  0.00           H
ATOM    865  HB1 LYS    52     -11.431   8.037  11.843  1.00  0.00           H
ATOM    866  HB2 LYS    52     -10.754   9.124  10.671  1.00  0.00           H
ATOM    867  HG1 LYS    52     -13.461   9.219  12.001  1.00  0.00           H
ATOM    868  HG2 LYS    52     -13.009   9.114  10.302  1.00  0.00           H
ATOM    869  HD1 LYS    52     -12.163  11.425  10.332  1.00  0.00           H
ATOM    870  HD2 LYS    52     -12.553  11.566  12.025  1.00  0.00           H
ATOM    871  HE1 LYS    52     -14.515  11.337   9.734  1.00  0.00           H
ATOM    872  HE2 LYS    52     -14.235  12.568  10.907  1.00  0.00           H
ATOM    873  HZ1 LYS    52     -16.164  11.523  11.722  1.00  0.00           H
ATOM    874  HZ2 LYS    52     -14.976  10.804  12.613  1.00  0.00           H
ATOM    875  HZ3 LYS    52     -15.589   9.999  11.249  1.00  0.00           H
ATOM    876  N   LYS    53     -11.831   8.918  14.599  1.00  0.00           N
ATOM    877  CA  LYS    53     -12.736   9.041  15.712  1.00  0.00           C
ATOM    878  C   LYS    53     -12.142   9.788  16.860  1.00  0.00           C
ATOM    879  O   LYS    53     -12.881  10.264  17.717  1.00  0.00           O
ATOM    880  CB  LYS    53     -13.049   7.619  16.212  1.00  0.00           C
ATOM    881  CG  LYS    53     -13.489   6.619  15.123  1.00  0.00           C
ATOM    882  CD  LYS    53     -12.875   5.239  15.380  1.00  0.00           C
ATOM    883  CE  LYS    53     -13.144   4.243  14.255  1.00  0.00           C
ATOM    884  NZ  LYS    53     -12.429   2.996  14.495  1.00  0.00           N
ATOM    885  H   LYS    53     -11.475   8.003  14.322  1.00  0.00           H
ATOM    886  HA  LYS    53     -13.635   9.550  15.363  1.00  0.00           H
ATOM    887  HB1 LYS    53     -13.805   7.653  16.998  1.00  0.00           H
ATOM    888  HB2 LYS    53     -12.149   7.229  16.692  1.00  0.00           H
ATOM    889  HG1 LYS    53     -14.578   6.559  15.095  1.00  0.00           H
ATOM    890  HG2 LYS    53     -13.191   6.944  14.126  1.00  0.00           H
ATOM    891  HD1 LYS    53     -11.794   5.352  15.487  1.00  0.00           H
ATOM    892  HD2 LYS    53     -13.240   4.842  16.329  1.00  0.00           H
ATOM    893  HE1 LYS    53     -14.209   4.023  14.168  1.00  0.00           H
ATOM    894  HE2 LYS    53     -12.807   4.648  13.298  1.00  0.00           H
ATOM    895  HZ1 LYS    53     -12.608   2.311  13.732  1.00  0.00           H
ATOM    896  HZ2 LYS    53     -12.694   2.552  15.400  1.00  0.00           H
ATOM    897  HZ3 LYS    53     -11.402   3.167  14.479  1.00  0.00           H
ATOM    898  N   ILE    54     -10.805   9.901  16.948  1.00  0.00           N
ATOM    899  CA  ILE    54     -10.261  10.685  18.029  1.00  0.00           C
ATOM    900  C   ILE    54     -10.818  12.056  17.891  1.00  0.00           C
ATOM    901  O   ILE    54     -11.235  12.661  18.874  1.00  0.00           O
ATOM    902  CB  ILE    54      -8.716  10.703  17.995  1.00  0.00           C
ATOM    903  CG1 ILE    54      -8.092   9.307  17.812  1.00  0.00           C
ATOM    904  CG2 ILE    54      -8.134  11.407  19.232  1.00  0.00           C
ATOM    905  CD1 ILE    54      -8.551   8.257  18.831  1.00  0.00           C
ATOM    906  H   ILE    54     -10.194   9.446  16.270  1.00  0.00           H
ATOM    907  HA  ILE    54     -10.621  10.255  18.962  1.00  0.00           H
ATOM    908  HB  ILE    54      -8.402  11.282  17.124  1.00  0.00           H
ATOM    909 1HG1 ILE    54      -8.321   8.946  16.813  1.00  0.00           H
ATOM    910 2HG1 ILE    54      -7.006   9.392  17.847  1.00  0.00           H
ATOM    911 1HG2 ILE    54      -8.468  12.443  19.295  1.00  0.00           H
ATOM    912 2HG2 ILE    54      -7.044  11.421  19.200  1.00  0.00           H
ATOM    913 3HG2 ILE    54      -8.435  10.908  20.153  1.00  0.00           H
ATOM    914 1HD1 ILE    54      -8.017   7.319  18.679  1.00  0.00           H
ATOM    915 2HD1 ILE    54      -9.613   8.045  18.722  1.00  0.00           H
ATOM    916 3HD1 ILE    54      -8.367   8.584  19.854  1.00  0.00           H
ATOM    917  N   GLY    55     -10.855  12.562  16.648  1.00  0.00           N
ATOM    918  CA  GLY    55     -11.337  13.878  16.333  1.00  0.00           C
ATOM    919  C   GLY    55     -12.785  13.967  16.650  1.00  0.00           C
ATOM    920  O   GLY    55     -13.283  15.063  16.883  1.00  0.00           O
ATOM    921  H   GLY    55     -10.521  11.977  15.882  1.00  0.00           H
ATOM    922  HA1 GLY    55     -10.771  14.591  16.931  1.00  0.00           H
ATOM    923  HA2 GLY    55     -11.165  14.054  15.271  1.00  0.00           H
ATOM    924  N   ASP    56     -13.531  12.852  16.532  1.00  0.00           N
ATOM    925  CA  ASP    56     -14.913  12.895  16.921  1.00  0.00           C
ATOM    926  C   ASP    56     -14.963  13.068  18.400  1.00  0.00           C
ATOM    927  O   ASP    56     -15.775  13.841  18.907  1.00  0.00           O
ATOM    928  CB  ASP    56     -15.661  11.627  16.474  1.00  0.00           C
ATOM    929  CG  ASP    56     -15.929  11.690  14.966  1.00  0.00           C
ATOM    930  OD1 ASP    56     -15.563  10.774  14.234  1.00  0.00           O
ATOM    931  OD2 ASP    56     -16.508  12.676  14.525  1.00  0.00           O
ATOM    932  H   ASP    56     -13.121  11.990  16.172  1.00  0.00           H
ATOM    933  HA  ASP    56     -15.346  13.786  16.484  1.00  0.00           H
ATOM    934  HB1 ASP    56     -15.105  10.724  16.717  1.00  0.00           H
ATOM    935  HB2 ASP    56     -16.630  11.550  16.967  1.00  0.00           H
ATOM    936  N   MET    57     -14.059  12.379  19.128  1.00  0.00           N
ATOM    937  CA  MET    57     -14.104  12.434  20.562  1.00  0.00           C
ATOM    938  C   MET    57     -13.941  13.859  20.943  1.00  0.00           C
ATOM    939  O   MET    57     -14.684  14.383  21.770  1.00  0.00           O
ATOM    940  CB  MET    57     -13.077  11.519  21.251  1.00  0.00           C
ATOM    941  CG  MET    57     -13.386  10.029  21.057  1.00  0.00           C
ATOM    942  SD  MET    57     -12.483   8.998  22.231  1.00  0.00           S
ATOM    943  CE  MET    57     -10.893   8.945  21.392  1.00  0.00           C
ATOM    944  H   MET    57     -13.346  11.820  18.660  1.00  0.00           H
ATOM    945  HA  MET    57     -15.111  12.134  20.859  1.00  0.00           H
ATOM    946  HB1 MET    57     -13.094  11.726  22.322  1.00  0.00           H
ATOM    947  HB2 MET    57     -12.064  11.740  20.921  1.00  0.00           H
ATOM    948  HG1 MET    57     -14.450   9.832  21.186  1.00  0.00           H
ATOM    949  HG2 MET    57     -13.142   9.716  20.044  1.00  0.00           H
ATOM    950  HE1 MET    57     -10.178   8.349  21.958  1.00  0.00           H
ATOM    951  HE2 MET    57     -10.497   9.954  21.269  1.00  0.00           H
ATOM    952  HE3 MET    57     -11.018   8.510  20.402  1.00  0.00           H
ATOM    953  N   GLU    58     -12.971  14.540  20.320  1.00  0.00           N
ATOM    954  CA  GLU    58     -12.829  15.930  20.610  1.00  0.00           C
ATOM    955  C   GLU    58     -13.815  16.624  19.723  1.00  0.00           C
ATOM    956  O   GLU    58     -14.450  16.009  18.877  1.00  0.00           O
ATOM    957  CB  GLU    58     -11.419  16.413  20.225  1.00  0.00           C
ATOM    958  CG  GLU    58     -10.325  16.123  21.266  1.00  0.00           C
ATOM    959  CD  GLU    58      -9.069  16.926  20.885  1.00  0.00           C
ATOM    960  OE1 GLU    58      -9.117  18.152  20.905  1.00  0.00           O
ATOM    961  OE2 GLU    58      -8.043  16.348  20.538  1.00  0.00           O
ATOM    962  H   GLU    58     -12.350  14.078  19.656  1.00  0.00           H
ATOM    963  HA  GLU    58     -13.051  16.141  21.658  1.00  0.00           H
ATOM    964  HB1 GLU    58     -11.448  17.493  20.066  1.00  0.00           H
ATOM    965  HB2 GLU    58     -11.130  15.977  19.268  1.00  0.00           H
ATOM    966  HG1 GLU    58     -10.089  15.060  21.308  1.00  0.00           H
ATOM    967  HG2 GLU    58     -10.637  16.437  22.261  1.00  0.00           H
ATOM    968  N   ASN    59     -14.076  17.919  19.910  1.00  0.00           N
ATOM    969  CA  ASN    59     -14.975  18.448  18.927  1.00  0.00           C
ATOM    970  C   ASN    59     -14.125  19.218  17.974  1.00  0.00           C
ATOM    971  O   ASN    59     -13.837  20.389  18.198  1.00  0.00           O
ATOM    972  CB  ASN    59     -15.956  19.417  19.611  1.00  0.00           C
ATOM    973  CG  ASN    59     -16.933  18.632  20.494  1.00  0.00           C
ATOM    974  OD1 ASN    59     -17.674  17.777  20.028  1.00  0.00           O
ATOM    975  ND2 ASN    59     -16.889  18.967  21.793  1.00  0.00           N
ATOM    976  H   ASN    59     -13.679  18.472  20.669  1.00  0.00           H
ATOM    977  HA  ASN    59     -15.578  17.734  18.362  1.00  0.00           H
ATOM    978  HB1 ASN    59     -15.429  20.159  20.213  1.00  0.00           H
ATOM    979  HB2 ASN    59     -16.543  19.965  18.872  1.00  0.00           H
ATOM    980 1HD2 ASN    59     -17.482  18.492  22.440  1.00  0.00           H
ATOM    981 2HD2 ASN    59     -16.274  19.684  22.119  1.00  0.00           H
ATOM    982  N   LYS    60     -13.661  18.522  16.918  1.00  0.00           N
ATOM    983  CA  LYS    60     -12.755  18.980  15.895  1.00  0.00           C
ATOM    984  C   LYS    60     -13.323  19.872  14.830  1.00  0.00           C
ATOM    985  O   LYS    60     -12.622  20.746  14.328  1.00  0.00           O
ATOM    986  CB  LYS    60     -11.701  17.955  15.410  1.00  0.00           C
ATOM    987  CG  LYS    60     -10.803  17.345  16.506  1.00  0.00           C
ATOM    988  CD  LYS    60      -9.846  18.302  17.256  1.00  0.00           C
ATOM    989  CE  LYS    60      -8.618  17.538  17.810  1.00  0.00           C
ATOM    990  NZ  LYS    60      -7.744  18.241  18.761  1.00  0.00           N
ATOM    991  H   LYS    60     -13.989  17.560  16.832  1.00  0.00           H
ATOM    992  HA  LYS    60     -12.142  19.696  16.446  1.00  0.00           H
ATOM    993  HB1 LYS    60     -12.157  17.128  14.873  1.00  0.00           H
ATOM    994  HB2 LYS    60     -11.051  18.438  14.680  1.00  0.00           H
ATOM    995  HG1 LYS    60     -10.198  16.582  16.015  1.00  0.00           H
ATOM    996  HG2 LYS    60     -11.423  16.814  17.228  1.00  0.00           H
ATOM    997  HD1 LYS    60     -10.389  18.771  18.077  1.00  0.00           H
ATOM    998  HD2 LYS    60      -9.525  19.116  16.609  1.00  0.00           H
ATOM    999  HE1 LYS    60      -7.989  17.146  17.013  1.00  0.00           H
ATOM   1000  HE2 LYS    60      -8.997  16.649  18.314  1.00  0.00           H
ATOM   1001  HZ1 LYS    60      -7.305  17.517  19.374  1.00  0.00           H
ATOM   1002  HZ2 LYS    60      -8.328  18.756  19.455  1.00  0.00           H
ATOM   1003  HZ3 LYS    60      -7.010  18.857  18.354  1.00  0.00           H
ATOM   1004  N   ASN    61     -14.591  19.693  14.429  1.00  0.00           N
ATOM   1005  CA  ASN    61     -14.987  20.316  13.184  1.00  0.00           C
ATOM   1006  C   ASN    61     -14.865  21.812  13.165  1.00  0.00           C
ATOM   1007  O   ASN    61     -14.321  22.365  12.210  1.00  0.00           O
ATOM   1008  CB  ASN    61     -16.412  19.837  12.835  1.00  0.00           C
ATOM   1009  CG  ASN    61     -17.362  19.843  14.045  1.00  0.00           C
ATOM   1010  OD1 ASN    61     -17.455  18.872  14.790  1.00  0.00           O
ATOM   1011  ND2 ASN    61     -18.047  20.985  14.199  1.00  0.00           N
ATOM   1012  H   ASN    61     -15.249  19.141  14.979  1.00  0.00           H
ATOM   1013  HA  ASN    61     -14.313  19.938  12.413  1.00  0.00           H
ATOM   1014  HB1 ASN    61     -16.850  20.394  12.005  1.00  0.00           H
ATOM   1015  HB2 ASN    61     -16.359  18.801  12.515  1.00  0.00           H
ATOM   1016 1HD2 ASN    61     -18.660  21.097  14.979  1.00  0.00           H
ATOM   1017 2HD2 ASN    61     -17.944  21.734  13.546  1.00  0.00           H
ATOM   1018  N   ASP    62     -15.338  22.526  14.198  1.00  0.00           N
ATOM   1019  CA  ASP    62     -15.289  23.958  14.092  1.00  0.00           C
ATOM   1020  C   ASP    62     -13.878  24.438  14.111  1.00  0.00           C
ATOM   1021  O   ASP    62     -13.522  25.352  13.367  1.00  0.00           O
ATOM   1022  CB  ASP    62     -16.058  24.548  15.292  1.00  0.00           C
ATOM   1023  CG  ASP    62     -15.557  23.974  16.633  1.00  0.00           C
ATOM   1024  OD1 ASP    62     -16.046  22.923  17.042  1.00  0.00           O
ATOM   1025  OD2 ASP    62     -14.678  24.578  17.244  1.00  0.00           O
ATOM   1026  H   ASP    62     -15.718  22.070  15.027  1.00  0.00           H
ATOM   1027  HA  ASP    62     -15.758  24.257  13.153  1.00  0.00           H
ATOM   1028  HB1 ASP    62     -17.118  24.311  15.204  1.00  0.00           H
ATOM   1029  HB2 ASP    62     -15.980  25.635  15.319  1.00  0.00           H
ATOM   1030  N   ASN    63     -13.028  23.806  14.942  1.00  0.00           N
ATOM   1031  CA  ASN    63     -11.687  24.280  15.099  1.00  0.00           C
ATOM   1032  C   ASN    63     -11.023  24.294  13.770  1.00  0.00           C
ATOM   1033  O   ASN    63     -10.388  25.273  13.383  1.00  0.00           O
ATOM   1034  CB  ASN    63     -11.005  23.315  16.084  1.00  0.00           C
ATOM   1035  CG  ASN    63      -9.580  23.749  16.447  1.00  0.00           C
ATOM   1036  OD1 ASN    63      -8.589  23.229  15.944  1.00  0.00           O
ATOM   1037  ND2 ASN    63      -9.545  24.733  17.358  1.00  0.00           N
ATOM   1038  H   ASN    63     -13.341  22.986  15.461  1.00  0.00           H
ATOM   1039  HA  ASN    63     -11.750  25.295  15.497  1.00  0.00           H
ATOM   1040  HB1 ASN    63     -10.968  22.303  15.681  1.00  0.00           H
ATOM   1041  HB2 ASN    63     -11.592  23.257  17.003  1.00  0.00           H
ATOM   1042 1HD2 ASN    63      -8.685  25.104  17.703  1.00  0.00           H
ATOM   1043 2HD2 ASN    63     -10.404  25.105  17.714  1.00  0.00           H
ATOM   1044  N   VAL    64     -11.177  23.195  13.028  1.00  0.00           N
ATOM   1045  CA  VAL    64     -10.533  23.050  11.760  1.00  0.00           C
ATOM   1046  C   VAL    64     -11.081  24.068  10.791  1.00  0.00           C
ATOM   1047  O   VAL    64     -10.330  24.718  10.068  1.00  0.00           O
ATOM   1048  CB  VAL    64     -10.727  21.566  11.337  1.00  0.00           C
ATOM   1049  CG1 VAL    64     -11.929  21.258  10.429  1.00  0.00           C
ATOM   1050  CG2 VAL    64      -9.463  21.075  10.678  1.00  0.00           C
ATOM   1051  H   VAL    64     -11.769  22.440  13.374  1.00  0.00           H
ATOM   1052  HA  VAL    64      -9.485  23.269  11.939  1.00  0.00           H
ATOM   1053  HB  VAL    64     -10.853  20.956  12.232  1.00  0.00           H
ATOM   1054 1HG1 VAL    64     -12.858  21.276  10.977  1.00  0.00           H
ATOM   1055 2HG1 VAL    64     -11.856  20.257  10.013  1.00  0.00           H
ATOM   1056 3HG1 VAL    64     -12.018  21.942   9.587  1.00  0.00           H
ATOM   1057 1HG2 VAL    64      -8.659  20.972  11.393  1.00  0.00           H
ATOM   1058 2HG2 VAL    64      -9.178  21.847   9.979  1.00  0.00           H
ATOM   1059 3HG2 VAL    64      -9.589  20.125  10.158  1.00  0.00           H
ATOM   1060  N   GLU    65     -12.410  24.279  10.768  1.00  0.00           N
ATOM   1061  CA  GLU    65     -12.967  25.197   9.810  1.00  0.00           C
ATOM   1062  C   GLU    65     -12.497  26.593  10.111  1.00  0.00           C
ATOM   1063  O   GLU    65     -12.125  27.343   9.209  1.00  0.00           O
ATOM   1064  CB  GLU    65     -14.485  25.062   9.640  1.00  0.00           C
ATOM   1065  CG  GLU    65     -15.104  26.000   8.573  1.00  0.00           C
ATOM   1066  CD  GLU    65     -14.620  25.858   7.102  1.00  0.00           C
ATOM   1067  OE1 GLU    65     -15.428  25.997   6.186  1.00  0.00           O
ATOM   1068  OE2 GLU    65     -13.440  25.648   6.829  1.00  0.00           O
ATOM   1069  H   GLU    65     -13.019  23.791  11.425  1.00  0.00           H
ATOM   1070  HA  GLU    65     -12.509  24.917   8.862  1.00  0.00           H
ATOM   1071  HB1 GLU    65     -14.719  24.030   9.392  1.00  0.00           H
ATOM   1072  HB2 GLU    65     -14.965  25.251  10.601  1.00  0.00           H
ATOM   1073  HG1 GLU    65     -16.185  25.859   8.574  1.00  0.00           H
ATOM   1074  HG2 GLU    65     -14.940  27.039   8.857  1.00  0.00           H
ATOM   1075  N   ASN    66     -12.480  26.980  11.399  1.00  0.00           N
ATOM   1076  CA  ASN    66     -12.066  28.305  11.768  1.00  0.00           C
ATOM   1077  C   ASN    66     -10.624  28.466  11.426  1.00  0.00           C
ATOM   1078  O   ASN    66     -10.202  29.532  10.980  1.00  0.00           O
ATOM   1079  CB  ASN    66     -12.304  28.536  13.271  1.00  0.00           C
ATOM   1080  CG  ASN    66     -13.744  28.983  13.560  1.00  0.00           C
ATOM   1081  OD1 ASN    66     -13.986  30.115  13.958  1.00  0.00           O
ATOM   1082  ND2 ASN    66     -14.679  28.048  13.345  1.00  0.00           N
ATOM   1083  H   ASN    66     -12.766  26.323  12.125  1.00  0.00           H
ATOM   1084  HA  ASN    66     -12.631  29.015  11.159  1.00  0.00           H
ATOM   1085  HB1 ASN    66     -11.655  29.326  13.650  1.00  0.00           H
ATOM   1086  HB2 ASN    66     -12.082  27.637  13.848  1.00  0.00           H
ATOM   1087 1HD2 ASN    66     -14.439  27.138  13.009  1.00  0.00           H
ATOM   1088 2HD2 ASN    66     -15.638  28.261  13.525  1.00  0.00           H
ATOM   1089  N   LYS    67      -9.823  27.406  11.634  1.00  0.00           N
ATOM   1090  CA  LYS    67      -8.420  27.510  11.370  1.00  0.00           C
ATOM   1091  C   LYS    67      -8.181  27.766   9.919  1.00  0.00           C
ATOM   1092  O   LYS    67      -7.312  28.570   9.587  1.00  0.00           O
ATOM   1093  CB  LYS    67      -7.675  26.292  11.993  1.00  0.00           C
ATOM   1094  CG  LYS    67      -7.378  26.258  13.538  1.00  0.00           C
ATOM   1095  CD  LYS    67      -6.691  24.927  14.010  1.00  0.00           C
ATOM   1096  CE  LYS    67      -6.212  24.766  15.499  1.00  0.00           C
ATOM   1097  NZ  LYS    67      -5.864  23.394  15.996  1.00  0.00           N
ATOM   1098  H   LYS    67     -10.215  26.530  11.979  1.00  0.00           H
ATOM   1099  HA  LYS    67      -8.079  28.397  11.898  1.00  0.00           H
ATOM   1100  HB1 LYS    67      -6.717  26.193  11.485  1.00  0.00           H
ATOM   1101  HB2 LYS    67      -8.287  25.431  11.747  1.00  0.00           H
ATOM   1102  HG1 LYS    67      -8.304  26.406  14.093  1.00  0.00           H
ATOM   1103  HG2 LYS    67      -6.739  27.104  13.790  1.00  0.00           H
ATOM   1104  HD1 LYS    67      -7.378  24.112  13.778  1.00  0.00           H
ATOM   1105  HD2 LYS    67      -5.814  24.807  13.377  1.00  0.00           H
ATOM   1106  HE1 LYS    67      -6.984  25.158  16.164  1.00  0.00           H
ATOM   1107  HE2 LYS    67      -5.339  25.400  15.660  1.00  0.00           H
ATOM   1108  HZ1 LYS    67      -5.451  23.362  16.959  1.00  0.00           H
ATOM   1109  HZ2 LYS    67      -5.164  22.886  15.417  1.00  0.00           H
ATOM   1110  HZ3 LYS    67      -6.720  22.804  16.043  1.00  0.00           H
ATOM   1111  N   ASN    68      -8.949  27.117   9.014  1.00  0.00           N
ATOM   1112  CA  ASN    68      -8.690  27.314   7.614  1.00  0.00           C
ATOM   1113  C   ASN    68      -8.858  28.745   7.323  1.00  0.00           C
ATOM   1114  O   ASN    68      -8.005  29.372   6.699  1.00  0.00           O
ATOM   1115  CB  ASN    68      -9.873  26.741   6.827  1.00  0.00           C
ATOM   1116  CG  ASN    68      -9.534  27.011   5.355  1.00  0.00           C
ATOM   1117  OD1 ASN    68      -8.481  26.622   4.877  1.00  0.00           O
ATOM   1118  ND2 ASN    68     -10.454  27.743   4.714  1.00  0.00           N
ATOM   1119  H   ASN    68      -9.700  26.498   9.320  1.00  0.00           H
ATOM   1120  HA  ASN    68      -7.704  26.931   7.347  1.00  0.00           H
ATOM   1121  HB1 ASN    68     -10.850  27.169   7.058  1.00  0.00           H
ATOM   1122  HB2 ASN    68     -10.025  25.713   7.088  1.00  0.00           H
ATOM   1123 1HD2 ASN    68     -10.323  27.970   3.751  1.00  0.00           H
ATOM   1124 2HD2 ASN    68     -11.261  28.091   5.192  1.00  0.00           H
ATOM   1125  N   ASP    69      -9.993  29.282   7.796  1.00  0.00           N
ATOM   1126  CA  ASP    69     -10.345  30.616   7.440  1.00  0.00           C
ATOM   1127  C   ASP    69      -9.231  31.531   7.832  1.00  0.00           C
ATOM   1128  O   ASP    69      -8.765  32.320   7.013  1.00  0.00           O
ATOM   1129  CB  ASP    69     -11.785  30.982   7.820  1.00  0.00           C
ATOM   1130  CG  ASP    69     -12.744  30.255   6.849  1.00  0.00           C
ATOM   1131  OD1 ASP    69     -12.497  30.223   5.643  1.00  0.00           O
ATOM   1132  OD2 ASP    69     -13.743  29.694   7.277  1.00  0.00           O
ATOM   1133  H   ASP    69     -10.601  28.738   8.407  1.00  0.00           H
ATOM   1134  HA  ASP    69     -10.276  30.639   6.350  1.00  0.00           H
ATOM   1135  HB1 ASP    69     -12.007  30.698   8.848  1.00  0.00           H
ATOM   1136  HB2 ASP    69     -11.961  32.052   7.717  1.00  0.00           H
ATOM   1137  N   ASN    70      -8.731  31.437   9.076  1.00  0.00           N
ATOM   1138  CA  ASN    70      -7.705  32.381   9.416  1.00  0.00           C
ATOM   1139  C   ASN    70      -6.425  32.149   8.668  1.00  0.00           C
ATOM   1140  O   ASN    70      -5.880  33.069   8.063  1.00  0.00           O
ATOM   1141  CB  ASN    70      -7.524  32.507  10.946  1.00  0.00           C
ATOM   1142  CG  ASN    70      -6.601  31.471  11.615  1.00  0.00           C
ATOM   1143  OD1 ASN    70      -7.036  30.462  12.147  1.00  0.00           O
ATOM   1144  ND2 ASN    70      -5.298  31.792  11.570  1.00  0.00           N
ATOM   1145  H   ASN    70      -9.062  30.736   9.739  1.00  0.00           H
ATOM   1146  HA  ASN    70      -8.075  33.357   9.090  1.00  0.00           H
ATOM   1147  HB1 ASN    70      -8.497  32.457  11.436  1.00  0.00           H
ATOM   1148  HB2 ASN    70      -7.121  33.493  11.179  1.00  0.00           H
ATOM   1149 1HD2 ASN    70      -4.627  31.187  11.996  1.00  0.00           H
ATOM   1150 2HD2 ASN    70      -4.981  32.625  11.116  1.00  0.00           H
ATOM   1151  N   VAL    71      -5.929  30.901   8.657  1.00  0.00           N
ATOM   1152  CA  VAL    71      -4.639  30.594   8.101  1.00  0.00           C
ATOM   1153  C   VAL    71      -4.604  30.774   6.618  1.00  0.00           C
ATOM   1154  O   VAL    71      -3.547  31.079   6.064  1.00  0.00           O
ATOM   1155  CB  VAL    71      -4.099  29.266   8.679  1.00  0.00           C
ATOM   1156  CG1 VAL    71      -4.891  28.002   8.299  1.00  0.00           C
ATOM   1157  CG2 VAL    71      -2.592  29.117   8.424  1.00  0.00           C
ATOM   1158  H   VAL    71      -6.486  30.146   9.056  1.00  0.00           H
ATOM   1159  HA  VAL    71      -4.007  31.346   8.555  1.00  0.00           H
ATOM   1160  HB  VAL    71      -4.203  29.357   9.762  1.00  0.00           H
ATOM   1161 1HG1 VAL    71      -5.245  27.483   9.188  1.00  0.00           H
ATOM   1162 2HG1 VAL    71      -4.275  27.278   7.776  1.00  0.00           H
ATOM   1163 3HG1 VAL    71      -5.750  28.228   7.667  1.00  0.00           H
ATOM   1164 1HG2 VAL    71      -2.032  29.910   8.920  1.00  0.00           H
ATOM   1165 2HG2 VAL    71      -2.365  29.185   7.363  1.00  0.00           H
ATOM   1166 3HG2 VAL    71      -2.217  28.163   8.795  1.00  0.00           H
ATOM   1167  N   GLY    72      -5.747  30.529   5.945  1.00  0.00           N
ATOM   1168  CA  GLY    72      -5.892  30.609   4.517  1.00  0.00           C
ATOM   1169  C   GLY    72      -5.725  32.006   4.019  1.00  0.00           C
ATOM   1170  O   GLY    72      -5.210  32.192   2.913  1.00  0.00           O
ATOM   1171  H   GLY    72      -6.569  30.268   6.489  1.00  0.00           H
ATOM   1172  HA1 GLY    72      -5.216  29.951   3.994  1.00  0.00           H
ATOM   1173  HA2 GLY    72      -6.908  30.279   4.299  1.00  0.00           H
ATOM   1174  N   ASN    73      -6.259  32.987   4.786  1.00  0.00           N
ATOM   1175  CA  ASN    73      -6.149  34.400   4.523  1.00  0.00           C
ATOM   1176  C   ASN    73      -5.493  34.970   5.740  1.00  0.00           C
ATOM   1177  O   ASN    73      -5.879  36.019   6.257  1.00  0.00           O
ATOM   1178  CB  ASN    73      -7.550  34.980   4.272  1.00  0.00           C
ATOM   1179  CG  ASN    73      -7.462  36.416   3.736  1.00  0.00           C
ATOM   1180  OD1 ASN    73      -6.594  36.747   2.940  1.00  0.00           O
ATOM   1181  ND2 ASN    73      -8.402  37.241   4.218  1.00  0.00           N
ATOM   1182  H   ASN    73      -6.781  32.703   5.615  1.00  0.00           H
ATOM   1183  HA  ASN    73      -5.491  34.547   3.665  1.00  0.00           H
ATOM   1184  HB1 ASN    73      -8.069  34.383   3.522  1.00  0.00           H
ATOM   1185  HB2 ASN    73      -8.158  34.952   5.178  1.00  0.00           H
ATOM   1186 1HD2 ASN    73      -8.412  38.194   3.917  1.00  0.00           H
ATOM   1187 2HD2 ASN    73      -9.089  36.925   4.871  1.00  0.00           H
ATOM   1188  N   LYS    74      -4.412  34.293   6.156  1.00  0.00           N
ATOM   1189  CA  LYS    74      -3.670  34.506   7.360  1.00  0.00           C
ATOM   1190  C   LYS    74      -3.066  35.840   7.354  1.00  0.00           C
ATOM   1191  O   LYS    74      -2.829  36.443   8.400  1.00  0.00           O
ATOM   1192  CB  LYS    74      -2.483  33.487   7.252  1.00  0.00           C
ATOM   1193  CG  LYS    74      -1.706  33.138   5.903  1.00  0.00           C
ATOM   1194  CD  LYS    74      -2.370  33.012   4.483  1.00  0.00           C
ATOM   1195  CE  LYS    74      -1.623  32.106   3.471  1.00  0.00           C
ATOM   1196  NZ  LYS    74      -2.446  31.486   2.404  1.00  0.00           N
ATOM   1197  H   LYS    74      -4.083  33.544   5.546  1.00  0.00           H
ATOM   1198  HA  LYS    74      -4.252  34.434   8.271  1.00  0.00           H
ATOM   1199  HB1 LYS    74      -1.747  33.753   8.008  1.00  0.00           H
ATOM   1200  HB2 LYS    74      -2.830  32.555   7.644  1.00  0.00           H
ATOM   1201  HG1 LYS    74      -1.220  32.183   6.108  1.00  0.00           H
ATOM   1202  HG2 LYS    74      -0.863  33.797   5.784  1.00  0.00           H
ATOM   1203  HD1 LYS    74      -3.348  32.575   4.515  1.00  0.00           H
ATOM   1204  HD2 LYS    74      -2.523  34.005   4.059  1.00  0.00           H
ATOM   1205  HE1 LYS    74      -0.836  32.690   2.993  1.00  0.00           H
ATOM   1206  HE2 LYS    74      -1.137  31.286   4.002  1.00  0.00           H
ATOM   1207  HZ1 LYS    74      -1.882  31.042   1.636  1.00  0.00           H
ATOM   1208  HZ2 LYS    74      -3.103  32.148   1.949  1.00  0.00           H
ATOM   1209  HZ3 LYS    74      -3.001  30.679   2.755  1.00  0.00           H
ATOM   1210  N   ASN    75      -2.747  36.320   6.154  1.00  0.00           N
ATOM   1211  CA  ASN    75      -2.088  37.568   6.113  1.00  0.00           C
ATOM   1212  C   ASN    75      -0.789  37.343   6.805  1.00  0.00           C
ATOM   1213  O   ASN    75      -0.189  38.248   7.376  1.00  0.00           O
ATOM   1214  CB  ASN    75      -2.936  38.728   6.679  1.00  0.00           C
ATOM   1215  CG  ASN    75      -2.469  40.078   6.120  1.00  0.00           C
ATOM   1216  OD1 ASN    75      -2.860  40.487   5.035  1.00  0.00           O
ATOM   1217  ND2 ASN    75      -1.621  40.743   6.917  1.00  0.00           N
ATOM   1218  H   ASN    75      -2.970  35.808   5.300  1.00  0.00           H
ATOM   1219  HA  ASN    75      -1.878  37.733   5.056  1.00  0.00           H
ATOM   1220  HB1 ASN    75      -2.920  38.765   7.769  1.00  0.00           H
ATOM   1221  HB2 ASN    75      -3.977  38.600   6.382  1.00  0.00           H
ATOM   1222 1HD2 ASN    75      -1.292  41.646   6.645  1.00  0.00           H
ATOM   1223 2HD2 ASN    75      -1.305  40.339   7.775  1.00  0.00           H
ATOM   1224  N   ASP    76      -0.333  36.081   6.779  1.00  0.00           N
ATOM   1225  CA  ASP    76       0.928  35.720   7.325  1.00  0.00           C
ATOM   1226  C   ASP    76       1.687  35.333   6.110  1.00  0.00           C
ATOM   1227  O   ASP    76       1.115  34.780   5.172  1.00  0.00           O
ATOM   1228  CB  ASP    76       0.818  34.526   8.290  1.00  0.00           C
ATOM   1229  CG  ASP    76       2.171  34.026   8.827  1.00  0.00           C
ATOM   1230  OD1 ASP    76       3.185  34.700   8.657  1.00  0.00           O
ATOM   1231  OD2 ASP    76       2.191  32.947   9.406  1.00  0.00           O
ATOM   1232  H   ASP    76      -0.911  35.357   6.353  1.00  0.00           H
ATOM   1233  HA  ASP    76       1.411  36.571   7.811  1.00  0.00           H
ATOM   1234  HB1 ASP    76       0.356  33.676   7.794  1.00  0.00           H
ATOM   1235  HB2 ASP    76       0.196  34.787   9.145  1.00  0.00           H
ATOM   1236  N   ASN    77       2.989  35.640   6.070  1.00  0.00           N
ATOM   1237  CA  ASN    77       3.735  35.298   4.898  1.00  0.00           C
ATOM   1238  C   ASN    77       3.661  33.811   4.769  1.00  0.00           C
ATOM   1239  O   ASN    77       3.612  33.263   3.666  1.00  0.00           O
ATOM   1240  CB  ASN    77       5.193  35.736   5.088  1.00  0.00           C
ATOM   1241  CG  ASN    77       5.294  37.261   5.032  1.00  0.00           C
ATOM   1242  OD1 ASN    77       5.389  37.850   3.964  1.00  0.00           O
ATOM   1243  ND2 ASN    77       5.268  37.859   6.232  1.00  0.00           N
ATOM   1244  H   ASN    77       3.439  36.107   6.857  1.00  0.00           H
ATOM   1245  HA  ASN    77       3.267  35.771   4.032  1.00  0.00           H
ATOM   1246  HB1 ASN    77       5.829  35.336   4.298  1.00  0.00           H
ATOM   1247  HB2 ASN    77       5.592  35.378   6.040  1.00  0.00           H
ATOM   1248 1HD2 ASN    77       5.177  37.329   7.076  1.00  0.00           H
ATOM   1249 2HD2 ASN    77       5.336  38.854   6.293  1.00  0.00           H
ATOM   1250  N   VAL    78       3.637  33.134   5.931  1.00  0.00           N
ATOM   1251  CA  VAL    78       3.724  31.704   6.002  1.00  0.00           C
ATOM   1252  C   VAL    78       2.390  31.039   5.882  1.00  0.00           C
ATOM   1253  O   VAL    78       1.445  31.363   6.589  1.00  0.00           O
ATOM   1254  CB  VAL    78       4.434  31.300   7.314  1.00  0.00           C
ATOM   1255  CG1 VAL    78       4.689  29.786   7.393  1.00  0.00           C
ATOM   1256  CG2 VAL    78       5.753  32.065   7.510  1.00  0.00           C
ATOM   1257  H   VAL    78       3.553  33.661   6.800  1.00  0.00           H
ATOM   1258  HA  VAL    78       4.352  31.378   5.171  1.00  0.00           H
ATOM   1259  HB  VAL    78       3.790  31.565   8.152  1.00  0.00           H
ATOM   1260 1HG1 VAL    78       5.212  29.527   8.314  1.00  0.00           H
ATOM   1261 2HG1 VAL    78       5.295  29.441   6.555  1.00  0.00           H
ATOM   1262 3HG1 VAL    78       3.756  29.226   7.389  1.00  0.00           H
ATOM   1263 1HG2 VAL    78       5.585  33.138   7.614  1.00  0.00           H
ATOM   1264 2HG2 VAL    78       6.432  31.907   6.672  1.00  0.00           H
ATOM   1265 3HG2 VAL    78       6.259  31.738   8.418  1.00  0.00           H
ATOM   1266  N   LYS    79       2.293  30.068   4.960  1.00  0.00           N
ATOM   1267  CA  LYS    79       1.170  29.178   4.884  1.00  0.00           C
ATOM   1268  C   LYS    79       1.687  28.102   5.771  1.00  0.00           C
ATOM   1269  O   LYS    79       2.649  27.425   5.414  1.00  0.00           O
ATOM   1270  CB  LYS    79       0.946  28.635   3.441  1.00  0.00           C
ATOM   1271  CG  LYS    79       1.632  29.418   2.315  1.00  0.00           C
ATOM   1272  CD  LYS    79       1.018  30.803   2.129  1.00  0.00           C
ATOM   1273  CE  LYS    79       1.610  31.572   0.951  1.00  0.00           C
ATOM   1274  NZ  LYS    79       2.941  32.087   1.273  1.00  0.00           N
ATOM   1275  H   LYS    79       3.049  29.959   4.285  1.00  0.00           H
ATOM   1276  HA  LYS    79       0.302  29.681   5.308  1.00  0.00           H
ATOM   1277  HB1 LYS    79       1.277  27.597   3.352  1.00  0.00           H
ATOM   1278  HB2 LYS    79      -0.120  28.592   3.222  1.00  0.00           H
ATOM   1279  HG1 LYS    79       1.513  28.856   1.387  1.00  0.00           H
ATOM   1280  HG2 LYS    79       2.703  29.482   2.490  1.00  0.00           H
ATOM   1281  HD1 LYS    79      -0.043  30.659   1.957  1.00  0.00           H
ATOM   1282  HD2 LYS    79       1.106  31.395   3.040  1.00  0.00           H
ATOM   1283  HE1 LYS    79       0.970  32.421   0.702  1.00  0.00           H
ATOM   1284  HE2 LYS    79       1.671  30.943   0.060  1.00  0.00           H
ATOM   1285  HZ1 LYS    79       3.311  32.667   0.496  1.00  0.00           H
ATOM   1286  HZ2 LYS    79       3.609  31.302   1.420  1.00  0.00           H
ATOM   1287  HZ3 LYS    79       2.913  32.657   2.144  1.00  0.00           H
ATOM   1288  N   ASN    80       1.095  27.926   6.962  1.00  0.00           N
ATOM   1289  CA  ASN    80       1.680  26.993   7.878  1.00  0.00           C
ATOM   1290  C   ASN    80       1.566  25.610   7.346  1.00  0.00           C
ATOM   1291  O   ASN    80       0.489  25.198   6.921  1.00  0.00           O
ATOM   1292  CB  ASN    80       0.928  27.107   9.219  1.00  0.00           C
ATOM   1293  CG  ASN    80       1.363  26.041  10.244  1.00  0.00           C
ATOM   1294  OD1 ASN    80       2.519  25.950  10.631  1.00  0.00           O
ATOM   1295  ND2 ASN    80       0.369  25.236  10.654  1.00  0.00           N
ATOM   1296  H   ASN    80       0.251  28.443   7.208  1.00  0.00           H
ATOM   1297  HA  ASN    80       2.732  27.254   8.011  1.00  0.00           H
ATOM   1298  HB1 ASN    80      -0.146  27.019   9.053  1.00  0.00           H
ATOM   1299  HB2 ASN    80       1.099  28.090   9.657  1.00  0.00           H
ATOM   1300 1HD2 ASN    80      -0.558  25.316  10.289  1.00  0.00           H
ATOM   1301 2HD2 ASN    80       0.564  24.536  11.339  1.00  0.00           H
ATOM   1302  N   ALA    81       2.699  24.868   7.326  1.00  0.00           N
ATOM   1303  CA  ALA    81       2.629  23.493   6.912  1.00  0.00           C
ATOM   1304  C   ALA    81       3.289  22.655   7.966  1.00  0.00           C
ATOM   1305  O   ALA    81       4.013  21.713   7.652  1.00  0.00           O
ATOM   1306  CB  ALA    81       3.352  23.364   5.567  1.00  0.00           C
ATOM   1307  H   ALA    81       3.590  25.280   7.601  1.00  0.00           H
ATOM   1308  HA  ALA    81       1.594  23.184   6.790  1.00  0.00           H
ATOM   1309  HB1 ALA    81       3.251  22.360   5.153  1.00  0.00           H
ATOM   1310  HB2 ALA    81       4.414  23.593   5.655  1.00  0.00           H
ATOM   1311  HB3 ALA    81       2.925  24.066   4.853  1.00  0.00           H
ATOM   1312  N   SER    82       3.002  22.939   9.249  1.00  0.00           N
ATOM   1313  CA  SER    82       3.507  22.172  10.357  1.00  0.00           C
ATOM   1314  C   SER    82       4.983  22.379  10.514  1.00  0.00           C
ATOM   1315  O   SER    82       5.606  23.135   9.770  1.00  0.00           O
ATOM   1316  CB  SER    82       3.205  20.664  10.174  1.00  0.00           C
ATOM   1317  OG  SER    82       4.336  19.808  10.015  1.00  0.00           O
ATOM   1318  H   SER    82       2.397  23.737   9.446  1.00  0.00           H
ATOM   1319  HA  SER    82       3.008  22.563  11.243  1.00  0.00           H
ATOM   1320  HB1 SER    82       2.563  20.301  10.981  1.00  0.00           H
ATOM   1321  HB2 SER    82       2.607  20.532   9.278  1.00  0.00           H
ATOM   1322  HG  SER    82       4.897  19.868  10.782  1.00  0.00           H
ATOM   1323  N   SER    83       5.578  21.720  11.532  1.00  0.00           N
ATOM   1324  CA  SER    83       6.978  21.858  11.801  1.00  0.00           C
ATOM   1325  C   SER    83       7.456  20.586  12.417  1.00  0.00           C
ATOM   1326  O   SER    83       6.756  19.576  12.418  1.00  0.00           O
ATOM   1327  CB  SER    83       7.207  23.078  12.709  1.00  0.00           C
ATOM   1328  OG  SER    83       6.556  22.919  13.968  1.00  0.00           O
ATOM   1329  H   SER    83       5.016  21.109  12.124  1.00  0.00           H
ATOM   1330  HA  SER    83       7.504  21.974  10.851  1.00  0.00           H
ATOM   1331  HB1 SER    83       6.823  23.964  12.188  1.00  0.00           H
ATOM   1332  HB2 SER    83       8.281  23.237  12.858  1.00  0.00           H
ATOM   1333  HG  SER    83       6.631  23.717  14.486  1.00  0.00           H
ATOM   1334  N   ASP    84       8.708  20.601  12.912  1.00  0.00           N
ATOM   1335  CA  ASP    84       9.249  19.458  13.581  1.00  0.00           C
ATOM   1336  C   ASP    84       8.436  19.255  14.825  1.00  0.00           C
ATOM   1337  O   ASP    84       8.212  18.125  15.254  1.00  0.00           O
ATOM   1338  CB  ASP    84      10.781  19.501  13.652  1.00  0.00           C
ATOM   1339  CG  ASP    84      11.245  19.062  12.248  1.00  0.00           C
ATOM   1340  OD1 ASP    84      11.897  18.037  12.108  1.00  0.00           O
ATOM   1341  OD2 ASP    84      10.909  19.716  11.268  1.00  0.00           O
ATOM   1342  H   ASP    84       9.279  21.440  12.808  1.00  0.00           H
ATOM   1343  HA  ASP    84       8.984  18.612  12.958  1.00  0.00           H
ATOM   1344  HB1 ASP    84      11.161  20.496  13.881  1.00  0.00           H
ATOM   1345  HB2 ASP    84      11.169  18.799  14.390  1.00  0.00           H
ATOM   1346  N   LEU    85       8.001  20.354  15.472  1.00  0.00           N
ATOM   1347  CA  LEU    85       7.194  20.210  16.652  1.00  0.00           C
ATOM   1348  C   LEU    85       5.865  19.619  16.287  1.00  0.00           C
ATOM   1349  O   LEU    85       5.418  18.650  16.899  1.00  0.00           O
ATOM   1350  CB  LEU    85       7.003  21.574  17.346  1.00  0.00           C
ATOM   1351  CG  LEU    85       8.274  22.208  17.951  1.00  0.00           C
ATOM   1352  CD1 LEU    85       8.948  21.295  18.983  1.00  0.00           C
ATOM   1353  CD2 LEU    85       9.281  22.702  16.901  1.00  0.00           C
ATOM   1354  H   LEU    85       8.243  21.283  15.126  1.00  0.00           H
ATOM   1355  HA  LEU    85       7.699  19.511  17.320  1.00  0.00           H
ATOM   1356  HB1 LEU    85       6.279  21.455  18.154  1.00  0.00           H
ATOM   1357  HB2 LEU    85       6.549  22.280  16.652  1.00  0.00           H
ATOM   1358  HG  LEU    85       7.936  23.095  18.489  1.00  0.00           H
ATOM   1359 1HD1 LEU    85       8.235  20.955  19.735  1.00  0.00           H
ATOM   1360 2HD1 LEU    85       9.751  21.820  19.501  1.00  0.00           H
ATOM   1361 3HD1 LEU    85       9.386  20.414  18.512  1.00  0.00           H
ATOM   1362 1HD2 LEU    85      10.038  23.334  17.365  1.00  0.00           H
ATOM   1363 2HD2 LEU    85       8.791  23.291  16.126  1.00  0.00           H
ATOM   1364 3HD2 LEU    85       9.808  21.878  16.421  1.00  0.00           H
ATOM   1365  N   TYR    86       5.193  20.168  15.254  1.00  0.00           N
ATOM   1366  CA  TYR    86       3.913  19.620  14.908  1.00  0.00           C
ATOM   1367  C   TYR    86       4.103  18.825  13.677  1.00  0.00           C
ATOM   1368  O   TYR    86       4.042  19.342  12.564  1.00  0.00           O
ATOM   1369  CB  TYR    86       2.933  20.787  14.712  1.00  0.00           C
ATOM   1370  CG  TYR    86       2.727  21.498  16.024  1.00  0.00           C
ATOM   1371  CD1 TYR    86       1.799  21.020  16.943  1.00  0.00           C
ATOM   1372  CD2 TYR    86       3.535  22.575  16.380  1.00  0.00           C
ATOM   1373  CE1 TYR    86       1.688  21.596  18.201  1.00  0.00           C
ATOM   1374  CE2 TYR    86       3.439  23.141  17.645  1.00  0.00           C
ATOM   1375  CZ  TYR    86       2.515  22.650  18.556  1.00  0.00           C
ATOM   1376  OH  TYR    86       2.397  23.221  19.805  1.00  0.00           O
ATOM   1377  H   TYR    86       5.585  20.952  14.732  1.00  0.00           H
ATOM   1378  HA  TYR    86       3.524  18.969  15.693  1.00  0.00           H
ATOM   1379  HB1 TYR    86       1.970  20.429  14.345  1.00  0.00           H
ATOM   1380  HB2 TYR    86       3.311  21.492  13.969  1.00  0.00           H
ATOM   1381  HD1 TYR    86       1.176  20.176  16.692  1.00  0.00           H
ATOM   1382  HD2 TYR    86       4.272  22.949  15.686  1.00  0.00           H
ATOM   1383  HE1 TYR    86       0.964  21.226  18.912  1.00  0.00           H
ATOM   1384  HE2 TYR    86       4.080  23.965  17.919  1.00  0.00           H
ATOM   1385  HH  TYR    86       3.032  23.918  19.904  1.00  0.00           H
ATOM   1386  N   LYS    87       4.354  17.504  13.903  1.00  0.00           N
ATOM   1387  CA  LYS    87       4.351  16.498  12.829  1.00  0.00           C
ATOM   1388  C   LYS    87       3.240  15.429  13.116  1.00  0.00           C
ATOM   1389  O   LYS    87       2.148  15.736  13.590  1.00  0.00           O
ATOM   1390  CB  LYS    87       5.738  15.831  12.594  1.00  0.00           C
ATOM   1391  CG  LYS    87       6.885  16.716  12.079  1.00  0.00           C
ATOM   1392  CD  LYS    87       7.966  15.872  11.362  1.00  0.00           C
ATOM   1393  CE  LYS    87       9.376  16.483  11.284  1.00  0.00           C
ATOM   1394  NZ  LYS    87       9.534  17.678  10.458  1.00  0.00           N
ATOM   1395  H   LYS    87       4.549  17.224  14.842  1.00  0.00           H
ATOM   1396  HA  LYS    87       4.063  17.006  11.907  1.00  0.00           H
ATOM   1397  HB1 LYS    87       5.633  15.068  11.823  1.00  0.00           H
ATOM   1398  HB2 LYS    87       6.063  15.309  13.495  1.00  0.00           H
ATOM   1399  HG1 LYS    87       7.309  17.249  12.927  1.00  0.00           H
ATOM   1400  HG2 LYS    87       6.501  17.454  11.375  1.00  0.00           H
ATOM   1401  HD1 LYS    87       8.064  14.923  11.890  1.00  0.00           H
ATOM   1402  HD2 LYS    87       7.620  15.613  10.360  1.00  0.00           H
ATOM   1403  HE1 LYS    87       9.735  16.707  12.288  1.00  0.00           H
ATOM   1404  HE2 LYS    87      10.066  15.739  10.883  1.00  0.00           H
ATOM   1405  HZ1 LYS    87      10.514  18.039  10.558  1.00  0.00           H
ATOM   1406  HZ2 LYS    87       8.930  18.456  10.776  1.00  0.00           H
ATOM   1407  HZ3 LYS    87       9.309  17.484   9.460  1.00  0.00           H
ATOM   1408  N   TYR    88       3.582  14.164  12.769  1.00  0.00           N
ATOM   1409  CA  TYR    88       2.647  13.079  12.471  1.00  0.00           C
ATOM   1410  C   TYR    88       2.963  11.889  13.402  1.00  0.00           C
ATOM   1411  O   TYR    88       3.866  11.977  14.224  1.00  0.00           O
ATOM   1412  CB  TYR    88       2.707  12.802  10.952  1.00  0.00           C
ATOM   1413  CG  TYR    88       2.177  14.014  10.217  1.00  0.00           C
ATOM   1414  CD1 TYR    88       2.967  15.150  10.043  1.00  0.00           C
ATOM   1415  CD2 TYR    88       0.848  14.069   9.816  1.00  0.00           C
ATOM   1416  CE1 TYR    88       2.401  16.363   9.668  1.00  0.00           C
ATOM   1417  CE2 TYR    88       0.290  15.268   9.390  1.00  0.00           C
ATOM   1418  CZ  TYR    88       1.050  16.428   9.377  1.00  0.00           C
ATOM   1419  OH  TYR    88       0.468  17.642   9.072  1.00  0.00           O
ATOM   1420  H   TYR    88       4.547  13.923  12.669  1.00  0.00           H
ATOM   1421  HA  TYR    88       1.647  13.421  12.724  1.00  0.00           H
ATOM   1422  HB1 TYR    88       2.109  11.928  10.686  1.00  0.00           H
ATOM   1423  HB2 TYR    88       3.727  12.591  10.628  1.00  0.00           H
ATOM   1424  HD1 TYR    88       4.021  15.110  10.266  1.00  0.00           H
ATOM   1425  HD2 TYR    88       0.230  13.185   9.875  1.00  0.00           H
ATOM   1426  HE1 TYR    88       3.004  17.255   9.598  1.00  0.00           H
ATOM   1427  HE2 TYR    88      -0.745  15.300   9.087  1.00  0.00           H
ATOM   1428  HH  TYR    88      -0.278  17.482   8.508  1.00  0.00           H
ATOM   1429  N   LYS    89       2.161  10.806  13.280  1.00  0.00           N
ATOM   1430  CA  LYS    89       2.171   9.762  14.315  1.00  0.00           C
ATOM   1431  C   LYS    89       1.751   8.405  13.719  1.00  0.00           C
ATOM   1432  O   LYS    89       0.662   8.287  13.183  1.00  0.00           O
ATOM   1433  CB  LYS    89       1.163  10.093  15.446  1.00  0.00           C
ATOM   1434  CG  LYS    89       1.360  11.450  16.148  1.00  0.00           C
ATOM   1435  CD  LYS    89       0.532  12.589  15.525  1.00  0.00           C
ATOM   1436  CE  LYS    89       0.995  13.976  15.992  1.00  0.00           C
ATOM   1437  NZ  LYS    89       0.299  15.075  15.318  1.00  0.00           N
ATOM   1438  H   LYS    89       1.554  10.688  12.490  1.00  0.00           H
ATOM   1439  HA  LYS    89       3.188   9.669  14.701  1.00  0.00           H
ATOM   1440  HB1 LYS    89       1.244   9.308  16.201  1.00  0.00           H
ATOM   1441  HB2 LYS    89       0.139  10.031  15.073  1.00  0.00           H
ATOM   1442  HG1 LYS    89       2.421  11.698  16.178  1.00  0.00           H
ATOM   1443  HG2 LYS    89       1.062  11.352  17.193  1.00  0.00           H
ATOM   1444  HD1 LYS    89      -0.521  12.444  15.769  1.00  0.00           H
ATOM   1445  HD2 LYS    89       0.582  12.538  14.441  1.00  0.00           H
ATOM   1446  HE1 LYS    89       2.065  14.096  15.804  1.00  0.00           H
ATOM   1447  HE2 LYS    89       0.841  14.081  17.068  1.00  0.00           H
ATOM   1448  HZ1 LYS    89       0.603  15.987  15.714  1.00  0.00           H
ATOM   1449  HZ2 LYS    89      -0.733  14.980  15.419  1.00  0.00           H
ATOM   1450  HZ3 LYS    89       0.551  15.070  14.306  1.00  0.00           H
ATOM   1451  N   LEU    90       2.655   7.406  13.868  1.00  0.00           N
ATOM   1452  CA  LEU    90       2.492   6.068  13.272  1.00  0.00           C
ATOM   1453  C   LEU    90       1.145   5.358  13.585  1.00  0.00           C
ATOM   1454  O   LEU    90       0.765   4.417  12.902  1.00  0.00           O
ATOM   1455  CB  LEU    90       3.692   5.193  13.684  1.00  0.00           C
ATOM   1456  CG  LEU    90       3.737   3.785  13.049  1.00  0.00           C
ATOM   1457  CD1 LEU    90       3.650   3.836  11.517  1.00  0.00           C
ATOM   1458  CD2 LEU    90       4.999   3.031  13.486  1.00  0.00           C
ATOM   1459  H   LEU    90       3.490   7.583  14.386  1.00  0.00           H
ATOM   1460  HA  LEU    90       2.531   6.233  12.198  1.00  0.00           H
ATOM   1461  HB1 LEU    90       4.607   5.724  13.419  1.00  0.00           H
ATOM   1462  HB2 LEU    90       3.705   5.095  14.770  1.00  0.00           H
ATOM   1463  HG  LEU    90       2.884   3.208  13.409  1.00  0.00           H
ATOM   1464 1HD1 LEU    90       2.672   4.179  11.188  1.00  0.00           H
ATOM   1465 2HD1 LEU    90       3.799   2.849  11.079  1.00  0.00           H
ATOM   1466 3HD1 LEU    90       4.389   4.516  11.096  1.00  0.00           H
ATOM   1467 1HD2 LEU    90       5.049   2.948  14.572  1.00  0.00           H
ATOM   1468 2HD2 LEU    90       5.900   3.540  13.145  1.00  0.00           H
ATOM   1469 3HD2 LEU    90       5.011   2.020  13.076  1.00  0.00           H
ATOM   1470  N   TYR    91       0.435   5.849  14.624  1.00  0.00           N
ATOM   1471  CA  TYR    91      -0.955   5.428  14.817  1.00  0.00           C
ATOM   1472  C   TYR    91      -1.862   6.402  14.022  1.00  0.00           C
ATOM   1473  O   TYR    91      -1.633   6.645  12.847  1.00  0.00           O
ATOM   1474  CB  TYR    91      -1.277   5.376  16.325  1.00  0.00           C
ATOM   1475  CG  TYR    91      -0.282   4.587  17.143  1.00  0.00           C
ATOM   1476  CD1 TYR    91       0.027   4.999  18.438  1.00  0.00           C
ATOM   1477  CD2 TYR    91       0.330   3.438  16.644  1.00  0.00           C
ATOM   1478  CE1 TYR    91       0.939   4.291  19.210  1.00  0.00           C
ATOM   1479  CE2 TYR    91       1.260   2.744  17.407  1.00  0.00           C
ATOM   1480  CZ  TYR    91       1.557   3.164  18.692  1.00  0.00           C
ATOM   1481  OH  TYR    91       2.452   2.455  19.465  1.00  0.00           O
ATOM   1482  H   TYR    91       0.864   6.513  15.230  1.00  0.00           H
ATOM   1483  HA  TYR    91      -1.096   4.438  14.378  1.00  0.00           H
ATOM   1484  HB1 TYR    91      -2.265   4.940  16.482  1.00  0.00           H
ATOM   1485  HB2 TYR    91      -1.308   6.390  16.726  1.00  0.00           H
ATOM   1486  HD1 TYR    91      -0.446   5.876  18.854  1.00  0.00           H
ATOM   1487  HD2 TYR    91       0.098   3.070  15.655  1.00  0.00           H
ATOM   1488  HE1 TYR    91       1.170   4.608  20.216  1.00  0.00           H
ATOM   1489  HE2 TYR    91       1.724   1.852  17.014  1.00  0.00           H
ATOM   1490  HH  TYR    91       2.663   1.635  19.036  1.00  0.00           H
ATOM   1491  N   GLY    92      -2.890   6.960  14.701  1.00  0.00           N
ATOM   1492  CA  GLY    92      -3.717   7.972  14.041  1.00  0.00           C
ATOM   1493  C   GLY    92      -4.531   7.403  12.870  1.00  0.00           C
ATOM   1494  O   GLY    92      -4.540   6.208  12.613  1.00  0.00           O
ATOM   1495  H   GLY    92      -3.083   6.679  15.638  1.00  0.00           H
ATOM   1496  HA1 GLY    92      -4.400   8.370  14.791  1.00  0.00           H
ATOM   1497  HA2 GLY    92      -3.069   8.777  13.694  1.00  0.00           H
ATOM   1498  N   ASP    93      -5.222   8.345  12.194  1.00  0.00           N
ATOM   1499  CA  ASP    93      -5.982   7.985  11.064  1.00  0.00           C
ATOM   1500  C   ASP    93      -5.285   8.591   9.968  1.00  0.00           C
ATOM   1501  O   ASP    93      -5.844   8.622   8.882  1.00  0.00           O
ATOM   1502  CB  ASP    93      -7.394   8.583  10.854  1.00  0.00           C
ATOM   1503  CG  ASP    93      -7.622  10.102  11.008  1.00  0.00           C
ATOM   1504  OD1 ASP    93      -6.796  10.774  11.617  1.00  0.00           O
ATOM   1505  OD2 ASP    93      -8.650  10.580  10.518  1.00  0.00           O
ATOM   1506  H   ASP    93      -5.222   9.284  12.592  1.00  0.00           H
ATOM   1507  HA  ASP    93      -5.989   6.924  10.831  1.00  0.00           H
ATOM   1508  HB1 ASP    93      -7.802   8.382   9.870  1.00  0.00           H
ATOM   1509  HB2 ASP    93      -8.053   7.971  11.415  1.00  0.00           H
ATOM   1510  N   ILE    94      -4.009   9.018  10.161  1.00  0.00           N
ATOM   1511  CA  ILE    94      -3.089   9.210   9.042  1.00  0.00           C
ATOM   1512  C   ILE    94      -2.369   7.879   8.685  1.00  0.00           C
ATOM   1513  O   ILE    94      -2.681   7.233   7.691  1.00  0.00           O
ATOM   1514  CB  ILE    94      -2.109  10.389   9.307  1.00  0.00           C
ATOM   1515  CG1 ILE    94      -1.944  10.824  10.778  1.00  0.00           C
ATOM   1516  CG2 ILE    94      -2.548  11.597   8.479  1.00  0.00           C
ATOM   1517  CD1 ILE    94      -1.262   9.802  11.683  1.00  0.00           C
ATOM   1518  H   ILE    94      -3.657   9.190  11.077  1.00  0.00           H
ATOM   1519  HA  ILE    94      -3.698   9.442   8.167  1.00  0.00           H
ATOM   1520  HB  ILE    94      -1.119  10.125   8.934  1.00  0.00           H
ATOM   1521 1HG1 ILE    94      -2.902  11.130  11.202  1.00  0.00           H
ATOM   1522 2HG1 ILE    94      -1.310  11.705  10.790  1.00  0.00           H
ATOM   1523 1HG2 ILE    94      -1.819  12.407   8.514  1.00  0.00           H
ATOM   1524 2HG2 ILE    94      -3.511  11.984   8.813  1.00  0.00           H
ATOM   1525 3HG2 ILE    94      -2.654  11.282   7.445  1.00  0.00           H
ATOM   1526 1HD1 ILE    94      -1.087  10.216  12.676  1.00  0.00           H
ATOM   1527 2HD1 ILE    94      -0.298   9.511  11.267  1.00  0.00           H
ATOM   1528 3HD1 ILE    94      -1.866   8.906  11.804  1.00  0.00           H
ATOM   1529  N   ASP    95      -1.390   7.502   9.536  1.00  0.00           N
ATOM   1530  CA  ASP    95      -0.573   6.310   9.284  1.00  0.00           C
ATOM   1531  C   ASP    95      -1.401   5.000   9.303  1.00  0.00           C
ATOM   1532  O   ASP    95      -0.953   3.980   8.794  1.00  0.00           O
ATOM   1533  CB  ASP    95       0.596   6.242  10.277  1.00  0.00           C
ATOM   1534  CG  ASP    95       1.777   7.151   9.875  1.00  0.00           C
ATOM   1535  OD1 ASP    95       1.906   8.247  10.419  1.00  0.00           O
ATOM   1536  OD2 ASP    95       2.569   6.749   9.023  1.00  0.00           O
ATOM   1537  H   ASP    95      -1.187   8.035  10.353  1.00  0.00           H
ATOM   1538  HA  ASP    95      -0.181   6.403   8.270  1.00  0.00           H
ATOM   1539  HB1 ASP    95       0.982   5.227  10.338  1.00  0.00           H
ATOM   1540  HB2 ASP    95       0.260   6.516  11.273  1.00  0.00           H
ATOM   1541  N   GLU    96      -2.629   5.078   9.868  1.00  0.00           N
ATOM   1542  CA  GLU    96      -3.644   4.071   9.552  1.00  0.00           C
ATOM   1543  C   GLU    96      -4.702   4.709   8.634  1.00  0.00           C
ATOM   1544  O   GLU    96      -5.373   5.663   9.000  1.00  0.00           O
ATOM   1545  CB  GLU    96      -4.365   3.526  10.805  1.00  0.00           C
ATOM   1546  CG  GLU    96      -5.090   2.188  10.513  1.00  0.00           C
ATOM   1547  CD  GLU    96      -6.465   2.012  11.189  1.00  0.00           C
ATOM   1548  OE1 GLU    96      -6.642   1.048  11.922  1.00  0.00           O
ATOM   1549  OE2 GLU    96      -7.363   2.829  10.991  1.00  0.00           O
ATOM   1550  H   GLU    96      -2.851   5.839  10.477  1.00  0.00           H
ATOM   1551  HA  GLU    96      -3.173   3.238   9.027  1.00  0.00           H
ATOM   1552  HB1 GLU    96      -3.645   3.369  11.609  1.00  0.00           H
ATOM   1553  HB2 GLU    96      -5.068   4.270  11.181  1.00  0.00           H
ATOM   1554  HG1 GLU    96      -5.251   2.060   9.449  1.00  0.00           H
ATOM   1555  HG2 GLU    96      -4.450   1.358  10.810  1.00  0.00           H
ATOM   1556  N   TYR    97      -4.855   4.101   7.443  1.00  0.00           N
ATOM   1557  CA  TYR    97      -6.182   4.105   6.848  1.00  0.00           C
ATOM   1558  C   TYR    97      -6.802   2.825   7.343  1.00  0.00           C
ATOM   1559  O   TYR    97      -6.164   1.781   7.295  1.00  0.00           O
ATOM   1560  CB  TYR    97      -6.180   4.106   5.317  1.00  0.00           C
ATOM   1561  CG  TYR    97      -7.555   3.971   4.710  1.00  0.00           C
ATOM   1562  CD1 TYR    97      -8.530   4.946   4.899  1.00  0.00           C
ATOM   1563  CD2 TYR    97      -7.882   2.839   3.978  1.00  0.00           C
ATOM   1564  CE1 TYR    97      -9.816   4.775   4.406  1.00  0.00           C
ATOM   1565  CE2 TYR    97      -9.174   2.652   3.501  1.00  0.00           C
ATOM   1566  CZ  TYR    97     -10.141   3.622   3.711  1.00  0.00           C
ATOM   1567  OH  TYR    97     -11.399   3.460   3.171  1.00  0.00           O
ATOM   1568  H   TYR    97      -4.112   3.603   7.000  1.00  0.00           H
ATOM   1569  HA  TYR    97      -6.740   4.956   7.212  1.00  0.00           H
ATOM   1570  HB1 TYR    97      -5.784   5.048   4.998  1.00  0.00           H
ATOM   1571  HB2 TYR    97      -5.523   3.339   4.915  1.00  0.00           H
ATOM   1572  HD1 TYR    97      -8.304   5.835   5.462  1.00  0.00           H
ATOM   1573  HD2 TYR    97      -7.131   2.078   3.819  1.00  0.00           H
ATOM   1574  HE1 TYR    97     -10.566   5.532   4.577  1.00  0.00           H
ATOM   1575  HE2 TYR    97      -9.426   1.749   2.969  1.00  0.00           H
ATOM   1576  HH  TYR    97     -11.526   2.535   3.003  1.00  0.00           H
ATOM   1577  N   ALA    98      -8.071   2.930   7.806  1.00  0.00           N
ATOM   1578  CA  ALA    98      -8.672   1.732   8.197  1.00  0.00           C
ATOM   1579  C   ALA    98      -8.960   1.133   6.911  1.00  0.00           C
ATOM   1580  O   ALA    98      -9.757   1.648   6.137  1.00  0.00           O
ATOM   1581  CB  ALA    98      -9.942   2.131   8.955  1.00  0.00           C
ATOM   1582  H   ALA    98      -8.528   3.841   7.845  1.00  0.00           H
ATOM   1583  HA  ALA    98      -8.028   1.114   8.835  1.00  0.00           H
ATOM   1584  HB1 ALA    98      -9.812   1.992  10.027  1.00  0.00           H
ATOM   1585  HB2 ALA    98     -10.828   1.585   8.645  1.00  0.00           H
ATOM   1586  HB3 ALA    98     -10.157   3.181   8.790  1.00  0.00           H
ATOM   1587  N   TYR    99      -8.201   0.045   6.644  1.00  0.00           N
ATOM   1588  CA  TYR    99      -8.322  -0.500   5.311  1.00  0.00           C
ATOM   1589  C   TYR    99      -9.776  -0.907   5.193  1.00  0.00           C
ATOM   1590  O   TYR    99     -10.510  -0.924   6.169  1.00  0.00           O
ATOM   1591  CB  TYR    99      -7.317  -1.636   5.032  1.00  0.00           C
ATOM   1592  CG  TYR    99      -7.342  -2.040   3.575  1.00  0.00           C
ATOM   1593  CD1 TYR    99      -6.999  -1.125   2.581  1.00  0.00           C
ATOM   1594  CD2 TYR    99      -7.840  -3.281   3.192  1.00  0.00           C
ATOM   1595  CE1 TYR    99      -7.201  -1.426   1.241  1.00  0.00           C
ATOM   1596  CE2 TYR    99      -8.098  -3.561   1.857  1.00  0.00           C
ATOM   1597  CZ  TYR    99      -7.785  -2.629   0.881  1.00  0.00           C
ATOM   1598  OH  TYR    99      -8.069  -2.887  -0.443  1.00  0.00           O
ATOM   1599  H   TYR    99      -7.587  -0.336   7.336  1.00  0.00           H
ATOM   1600  HA  TYR    99      -8.136   0.314   4.621  1.00  0.00           H
ATOM   1601  HB1 TYR    99      -6.308  -1.307   5.285  1.00  0.00           H
ATOM   1602  HB2 TYR    99      -7.535  -2.498   5.664  1.00  0.00           H
ATOM   1603  HD1 TYR    99      -6.601  -0.159   2.856  1.00  0.00           H
ATOM   1604  HD2 TYR    99      -8.088  -4.015   3.944  1.00  0.00           H
ATOM   1605  HE1 TYR    99      -6.941  -0.712   0.475  1.00  0.00           H
ATOM   1606  HE2 TYR    99      -8.541  -4.506   1.581  1.00  0.00           H
ATOM   1607  HH  TYR    99      -8.469  -3.743  -0.523  1.00  0.00           H
ATOM   1608  N   TYR   100     -10.213  -1.257   3.991  1.00  0.00           N
ATOM   1609  CA  TYR   100     -11.485  -1.835   3.964  1.00  0.00           C
ATOM   1610  C   TYR   100     -11.318  -3.088   4.791  1.00  0.00           C
ATOM   1611  O   TYR   100     -10.214  -3.611   4.903  1.00  0.00           O
ATOM   1612  CB  TYR   100     -11.782  -2.067   2.477  1.00  0.00           C
ATOM   1613  CG  TYR   100     -12.085  -0.770   1.750  1.00  0.00           C
ATOM   1614  CD1 TYR   100     -11.079   0.033   1.225  1.00  0.00           C
ATOM   1615  CD2 TYR   100     -13.400  -0.371   1.554  1.00  0.00           C
ATOM   1616  CE1 TYR   100     -11.399   1.186   0.517  1.00  0.00           C
ATOM   1617  CE2 TYR   100     -13.724   0.701   0.733  1.00  0.00           C
ATOM   1618  CZ  TYR   100     -12.716   1.499   0.228  1.00  0.00           C
ATOM   1619  OH  TYR   100     -13.021   2.590  -0.562  1.00  0.00           O
ATOM   1620  H   TYR   100      -9.620  -1.126   3.172  1.00  0.00           H
ATOM   1621  HA  TYR   100     -12.129  -1.050   4.302  1.00  0.00           H
ATOM   1622  HB1 TYR   100     -12.634  -2.726   2.367  1.00  0.00           H
ATOM   1623  HB2 TYR   100     -10.947  -2.572   1.989  1.00  0.00           H
ATOM   1624  HD1 TYR   100     -10.042  -0.234   1.368  1.00  0.00           H
ATOM   1625  HD2 TYR   100     -14.197  -1.001   1.910  1.00  0.00           H
ATOM   1626  HE1 TYR   100     -10.631   1.826   0.124  1.00  0.00           H
ATOM   1627  HE2 TYR   100     -14.756   0.932   0.520  1.00  0.00           H
ATOM   1628  HH  TYR   100     -13.800   2.394  -1.071  1.00  0.00           H
ATOM   1629  N   PHE   101     -12.366  -3.585   5.472  1.00  0.00           N
ATOM   1630  CA  PHE   101     -12.135  -4.725   6.324  1.00  0.00           C
ATOM   1631  C   PHE   101     -12.742  -5.900   5.664  1.00  0.00           C
ATOM   1632  O   PHE   101     -13.718  -5.774   4.926  1.00  0.00           O
ATOM   1633  CB  PHE   101     -12.777  -4.536   7.702  1.00  0.00           C
ATOM   1634  CG  PHE   101     -12.101  -3.380   8.357  1.00  0.00           C
ATOM   1635  CD1 PHE   101     -12.650  -2.113   8.237  1.00  0.00           C
ATOM   1636  CD2 PHE   101     -10.824  -3.532   8.882  1.00  0.00           C
ATOM   1637  CE1 PHE   101     -11.904  -1.000   8.573  1.00  0.00           C
ATOM   1638  CE2 PHE   101     -10.083  -2.416   9.229  1.00  0.00           C
ATOM   1639  CZ  PHE   101     -10.610  -1.158   9.046  1.00  0.00           C
ATOM   1640  H   PHE   101     -13.294  -3.169   5.388  1.00  0.00           H
ATOM   1641  HA  PHE   101     -11.072  -4.929   6.466  1.00  0.00           H
ATOM   1642  HB1 PHE   101     -12.646  -5.423   8.324  1.00  0.00           H
ATOM   1643  HB2 PHE   101     -13.849  -4.350   7.621  1.00  0.00           H
ATOM   1644  HD1 PHE   101     -13.619  -1.991   7.779  1.00  0.00           H
ATOM   1645  HD2 PHE   101     -10.378  -4.513   8.955  1.00  0.00           H
ATOM   1646  HE1 PHE   101     -12.310  -0.017   8.401  1.00  0.00           H
ATOM   1647  HE2 PHE   101      -9.080  -2.493   9.611  1.00  0.00           H
ATOM   1648  HZ  PHE   101      -9.999  -0.317   9.318  1.00  0.00           H
ATOM   1649  N   LEU   102     -12.130  -7.070   5.911  1.00  0.00           N
ATOM   1650  CA  LEU   102     -12.582  -8.306   5.370  1.00  0.00           C
ATOM   1651  C   LEU   102     -12.997  -9.172   6.509  1.00  0.00           C
ATOM   1652  O   LEU   102     -12.649  -8.922   7.662  1.00  0.00           O
ATOM   1653  CB  LEU   102     -11.512  -9.121   4.603  1.00  0.00           C
ATOM   1654  CG  LEU   102     -10.729  -8.489   3.437  1.00  0.00           C
ATOM   1655  CD1 LEU   102     -10.280  -9.620   2.499  1.00  0.00           C
ATOM   1656  CD2 LEU   102     -11.466  -7.432   2.614  1.00  0.00           C
ATOM   1657  H   LEU   102     -11.306  -7.072   6.512  1.00  0.00           H
ATOM   1658  HA  LEU   102     -13.448  -8.133   4.727  1.00  0.00           H
ATOM   1659  HB1 LEU   102     -10.767  -9.508   5.300  1.00  0.00           H
ATOM   1660  HB2 LEU   102     -12.016 -10.007   4.213  1.00  0.00           H
ATOM   1661  HG  LEU   102      -9.857  -8.004   3.870  1.00  0.00           H
ATOM   1662 1HD1 LEU   102      -9.666  -9.247   1.686  1.00  0.00           H
ATOM   1663 2HD1 LEU   102     -11.141 -10.107   2.040  1.00  0.00           H
ATOM   1664 3HD1 LEU   102      -9.723 -10.390   3.031  1.00  0.00           H
ATOM   1665 1HD2 LEU   102     -10.782  -6.946   1.918  1.00  0.00           H
ATOM   1666 2HD2 LEU   102     -11.903  -6.653   3.231  1.00  0.00           H
ATOM   1667 3HD2 LEU   102     -12.243  -7.896   2.016  1.00  0.00           H
ATOM   1668  N   ASP   103     -13.785 -10.211   6.182  1.00  0.00           N
ATOM   1669  CA  ASP   103     -14.278 -11.179   7.115  1.00  0.00           C
ATOM   1670  C   ASP   103     -13.686 -12.498   6.748  1.00  0.00           C
ATOM   1671  O   ASP   103     -13.584 -12.848   5.572  1.00  0.00           O
ATOM   1672  CB  ASP   103     -15.817 -11.202   7.041  1.00  0.00           C
ATOM   1673  CG  ASP   103     -16.463 -12.245   7.969  1.00  0.00           C
ATOM   1674  OD1 ASP   103     -15.907 -12.559   9.014  1.00  0.00           O
ATOM   1675  OD2 ASP   103     -17.525 -12.764   7.646  1.00  0.00           O
ATOM   1676  H   ASP   103     -14.050 -10.317   5.202  1.00  0.00           H
ATOM   1677  HA  ASP   103     -13.955 -10.910   8.123  1.00  0.00           H
ATOM   1678  HB1 ASP   103     -16.216 -10.228   7.317  1.00  0.00           H
ATOM   1679  HB2 ASP   103     -16.145 -11.403   6.021  1.00  0.00           H
ATOM   1680  N   ILE   104     -13.245 -13.237   7.779  1.00  0.00           N
ATOM   1681  CA  ILE   104     -12.596 -14.500   7.640  1.00  0.00           C
ATOM   1682  C   ILE   104     -13.065 -15.299   8.810  1.00  0.00           C
ATOM   1683  O   ILE   104     -13.551 -14.739   9.792  1.00  0.00           O
ATOM   1684  CB  ILE   104     -11.102 -14.195   7.913  1.00  0.00           C
ATOM   1685  CG1 ILE   104     -10.176 -15.405   7.756  1.00  0.00           C
ATOM   1686  CG2 ILE   104     -10.879 -13.591   9.318  1.00  0.00           C
ATOM   1687  CD1 ILE   104      -8.707 -14.969   7.669  1.00  0.00           C
ATOM   1688  H   ILE   104     -13.383 -12.872   8.721  1.00  0.00           H
ATOM   1689  HA  ILE   104     -12.830 -14.968   6.684  1.00  0.00           H
ATOM   1690  HB  ILE   104     -10.808 -13.450   7.175  1.00  0.00           H
ATOM   1691 1HG1 ILE   104     -10.478 -15.948   6.870  1.00  0.00           H
ATOM   1692 2HG1 ILE   104     -10.306 -16.097   8.588  1.00  0.00           H
ATOM   1693 1HG2 ILE   104      -9.889 -13.174   9.410  1.00  0.00           H
ATOM   1694 2HG2 ILE   104     -10.970 -14.340  10.105  1.00  0.00           H
ATOM   1695 3HG2 ILE   104     -11.585 -12.796   9.548  1.00  0.00           H
ATOM   1696 1HD1 ILE   104      -8.044 -15.771   7.371  1.00  0.00           H
ATOM   1697 2HD1 ILE   104      -8.349 -14.596   8.627  1.00  0.00           H
ATOM   1698 3HD1 ILE   104      -8.586 -14.181   6.932  1.00  0.00           H
ATOM   1699  N   ASP   105     -12.980 -16.637   8.727  1.00  0.00           N
ATOM   1700  CA  ASP   105     -13.363 -17.411   9.868  1.00  0.00           C
ATOM   1701  C   ASP   105     -12.236 -18.341  10.172  1.00  0.00           C
ATOM   1702  O   ASP   105     -11.582 -18.847   9.263  1.00  0.00           O
ATOM   1703  CB  ASP   105     -14.725 -18.092   9.853  1.00  0.00           C
ATOM   1704  CG  ASP   105     -14.942 -19.312   8.929  1.00  0.00           C
ATOM   1705  OD1 ASP   105     -14.289 -20.341   9.104  1.00  0.00           O
ATOM   1706  OD2 ASP   105     -15.792 -19.252   8.044  1.00  0.00           O
ATOM   1707  H   ASP   105     -12.652 -17.089   7.873  1.00  0.00           H
ATOM   1708  HA  ASP   105     -13.375 -16.753  10.736  1.00  0.00           H
ATOM   1709  HB1 ASP   105     -15.494 -17.354   9.675  1.00  0.00           H
ATOM   1710  HB2 ASP   105     -14.879 -18.432  10.874  1.00  0.00           H
ATOM   1711  N   ILE   106     -11.937 -18.553  11.468  1.00  0.00           N
ATOM   1712  CA  ILE   106     -10.920 -19.505  11.789  1.00  0.00           C
ATOM   1713  C   ILE   106     -11.457 -20.504  12.751  1.00  0.00           C
ATOM   1714  O   ILE   106     -12.163 -20.165  13.700  1.00  0.00           O
ATOM   1715  CB  ILE   106      -9.752 -18.791  12.488  1.00  0.00           C
ATOM   1716  CG1 ILE   106     -10.214 -17.815  13.596  1.00  0.00           C
ATOM   1717  CG2 ILE   106      -8.876 -18.119  11.444  1.00  0.00           C
ATOM   1718  CD1 ILE   106      -9.059 -17.083  14.265  1.00  0.00           C
ATOM   1719  H   ILE   106     -12.426 -18.045  12.205  1.00  0.00           H
ATOM   1720  HA  ILE   106     -10.572 -20.043  10.911  1.00  0.00           H
ATOM   1721  HB  ILE   106      -9.118 -19.548  12.957  1.00  0.00           H
ATOM   1722 1HG1 ILE   106     -10.759 -18.360  14.362  1.00  0.00           H
ATOM   1723 2HG1 ILE   106     -10.902 -17.066  13.203  1.00  0.00           H
ATOM   1724 1HG2 ILE   106      -7.886 -17.970  11.858  1.00  0.00           H
ATOM   1725 2HG2 ILE   106      -9.293 -17.174  11.096  1.00  0.00           H
ATOM   1726 3HG2 ILE   106      -8.748 -18.776  10.594  1.00  0.00           H
ATOM   1727 1HD1 ILE   106      -9.396 -16.533  15.142  1.00  0.00           H
ATOM   1728 2HD1 ILE   106      -8.653 -16.364  13.566  1.00  0.00           H
ATOM   1729 3HD1 ILE   106      -8.264 -17.766  14.562  1.00  0.00           H
ATOM   1730  N   GLY   107     -11.148 -21.789  12.484  1.00  0.00           N
ATOM   1731  CA  GLY   107     -11.551 -22.858  13.346  1.00  0.00           C
ATOM   1732  C   GLY   107     -12.851 -23.423  12.876  1.00  0.00           C
ATOM   1733  O   GLY   107     -13.475 -22.917  11.943  1.00  0.00           O
ATOM   1734  H   GLY   107     -10.612 -22.005  11.644  1.00  0.00           H
ATOM   1735  HA1 GLY   107     -11.629 -22.498  14.368  1.00  0.00           H
ATOM   1736  HA2 GLY   107     -10.775 -23.613  13.277  1.00  0.00           H
ATOM   1737  N   LYS   108     -13.260 -24.536  13.516  1.00  0.00           N
ATOM   1738  CA  LYS   108     -14.510 -25.176  13.239  1.00  0.00           C
ATOM   1739  C   LYS   108     -15.112 -25.444  14.583  1.00  0.00           C
ATOM   1740  O   LYS   108     -14.533 -26.199  15.365  1.00  0.00           O
ATOM   1741  CB  LYS   108     -14.343 -26.359  12.242  1.00  0.00           C
ATOM   1742  CG  LYS   108     -14.822 -26.077  10.770  1.00  0.00           C
ATOM   1743  CD  LYS   108     -14.404 -24.689  10.236  1.00  0.00           C
ATOM   1744  CE  LYS   108     -14.651 -24.227   8.796  1.00  0.00           C
ATOM   1745  NZ  LYS   108     -14.284 -22.798   8.684  1.00  0.00           N
ATOM   1746  H   LYS   108     -12.653 -24.940  14.229  1.00  0.00           H
ATOM   1747  HA  LYS   108     -15.126 -24.489  12.702  1.00  0.00           H
ATOM   1748  HB1 LYS   108     -13.291 -26.641  12.222  1.00  0.00           H
ATOM   1749  HB2 LYS   108     -14.869 -27.239  12.613  1.00  0.00           H
ATOM   1750  HG1 LYS   108     -14.433 -26.856  10.114  1.00  0.00           H
ATOM   1751  HG2 LYS   108     -15.909 -26.155  10.726  1.00  0.00           H
ATOM   1752  HD1 LYS   108     -13.337 -24.575  10.426  1.00  0.00           H
ATOM   1753  HD2 LYS   108     -14.990 -23.966  10.793  1.00  0.00           H
ATOM   1754  HE1 LYS   108     -14.046 -24.800   8.091  1.00  0.00           H
ATOM   1755  HE2 LYS   108     -15.700 -24.337   8.515  1.00  0.00           H
ATOM   1756  HZ1 LYS   108     -14.329 -22.414   7.718  1.00  0.00           H
ATOM   1757  HZ2 LYS   108     -13.328 -22.609   9.045  1.00  0.00           H
ATOM   1758  HZ3 LYS   108     -14.878 -22.145   9.243  1.00  0.00           H
ATOM   1759  N   PRO   109     -16.243 -24.887  14.927  1.00  0.00           N
ATOM   1760  CA  PRO   109     -17.034 -24.009  14.110  1.00  0.00           C
ATOM   1761  C   PRO   109     -16.243 -22.787  13.806  1.00  0.00           C
ATOM   1762  O   PRO   109     -15.289 -22.504  14.525  1.00  0.00           O
ATOM   1763  CB  PRO   109     -18.266 -23.712  14.977  1.00  0.00           C
ATOM   1764  CG  PRO   109     -17.822 -24.003  16.408  1.00  0.00           C
ATOM   1765  CD  PRO   109     -16.783 -25.113  16.265  1.00  0.00           C
ATOM   1766  HA  PRO   109     -17.305 -24.527  13.189  1.00  0.00           H
ATOM   1767  HB1 PRO   109     -19.065 -24.404  14.707  1.00  0.00           H
ATOM   1768  HB2 PRO   109     -18.660 -22.702  14.854  1.00  0.00           H
ATOM   1769  HG1 PRO   109     -18.650 -24.279  17.062  1.00  0.00           H
ATOM   1770  HG2 PRO   109     -17.346 -23.115  16.825  1.00  0.00           H
ATOM   1771  HD1 PRO   109     -15.992 -25.042  17.015  1.00  0.00           H
ATOM   1772  HD2 PRO   109     -17.231 -26.108  16.274  1.00  0.00           H
ATOM   1773  N   SER   110     -16.611 -22.064  12.734  1.00  0.00           N
ATOM   1774  CA  SER   110     -15.904 -20.883  12.341  1.00  0.00           C
ATOM   1775  C   SER   110     -16.175 -19.765  13.305  1.00  0.00           C
ATOM   1776  O   SER   110     -17.322 -19.424  13.594  1.00  0.00           O
ATOM   1777  CB  SER   110     -16.684 -20.539  11.045  1.00  0.00           C
ATOM   1778  OG  SER   110     -18.081 -20.830  11.137  1.00  0.00           O
ATOM   1779  H   SER   110     -17.417 -22.365  12.185  1.00  0.00           H
ATOM   1780  HA  SER   110     -14.840 -21.060  12.195  1.00  0.00           H
ATOM   1781  HB1 SER   110     -16.268 -21.141  10.235  1.00  0.00           H
ATOM   1782  HB2 SER   110     -16.589 -19.483  10.800  1.00  0.00           H
ATOM   1783  HG  SER   110     -18.543 -20.602  10.332  1.00  0.00           H
ATOM   1784  N   GLN   111     -15.089 -19.149  13.812  1.00  0.00           N
ATOM   1785  CA  GLN   111     -15.159 -18.014  14.691  1.00  0.00           C
ATOM   1786  C   GLN   111     -14.946 -16.836  13.790  1.00  0.00           C
ATOM   1787  O   GLN   111     -13.998 -16.822  13.006  1.00  0.00           O
ATOM   1788  CB  GLN   111     -13.986 -18.144  15.670  1.00  0.00           C
ATOM   1789  CG  GLN   111     -14.055 -19.425  16.517  1.00  0.00           C
ATOM   1790  CD  GLN   111     -13.072 -19.325  17.689  1.00  0.00           C
ATOM   1791  OE1 GLN   111     -13.158 -18.421  18.515  1.00  0.00           O
ATOM   1792  NE2 GLN   111     -12.148 -20.293  17.705  1.00  0.00           N
ATOM   1793  H   GLN   111     -14.168 -19.507  13.558  1.00  0.00           H
ATOM   1794  HA  GLN   111     -16.132 -17.976  15.184  1.00  0.00           H
ATOM   1795  HB1 GLN   111     -13.965 -17.264  16.301  1.00  0.00           H
ATOM   1796  HB2 GLN   111     -13.039 -18.140  15.126  1.00  0.00           H
ATOM   1797  HG1 GLN   111     -13.825 -20.305  15.913  1.00  0.00           H
ATOM   1798  HG2 GLN   111     -15.054 -19.568  16.926  1.00  0.00           H
ATOM   1799 1HE2 GLN   111     -11.455 -20.351  18.422  1.00  0.00           H
ATOM   1800 2HE2 GLN   111     -12.123 -20.995  16.991  1.00  0.00           H
ATOM   1801  N   ARG   112     -15.837 -15.826  13.867  1.00  0.00           N
ATOM   1802  CA  ARG   112     -15.788 -14.697  12.973  1.00  0.00           C
ATOM   1803  C   ARG   112     -14.796 -13.691  13.455  1.00  0.00           C
ATOM   1804  O   ARG   112     -14.612 -13.486  14.654  1.00  0.00           O
ATOM   1805  CB  ARG   112     -17.187 -14.054  12.843  1.00  0.00           C
ATOM   1806  CG  ARG   112     -18.087 -14.789  11.836  1.00  0.00           C
ATOM   1807  CD  ARG   112     -17.702 -14.468  10.384  1.00  0.00           C
ATOM   1808  NE  ARG   112     -18.084 -15.582   9.517  1.00  0.00           N
ATOM   1809  CZ  ARG   112     -17.315 -15.983   8.510  1.00  0.00           C
ATOM   1810  NH1 ARG   112     -16.338 -15.254   8.056  1.00  0.00           N
ATOM   1811  NH2 ARG   112     -17.544 -17.152   7.985  1.00  0.00           N
ATOM   1812  H   ARG   112     -16.567 -15.862  14.579  1.00  0.00           H
ATOM   1813  HA  ARG   112     -15.443 -15.057  12.000  1.00  0.00           H
ATOM   1814  HB1 ARG   112     -17.667 -14.029  13.822  1.00  0.00           H
ATOM   1815  HB2 ARG   112     -17.110 -13.013  12.521  1.00  0.00           H
ATOM   1816  HG1 ARG   112     -18.020 -15.862  12.015  1.00  0.00           H
ATOM   1817  HG2 ARG   112     -19.131 -14.516  11.992  1.00  0.00           H
ATOM   1818  HD1 ARG   112     -18.167 -13.552  10.012  1.00  0.00           H
ATOM   1819  HD2 ARG   112     -16.620 -14.340  10.337  1.00  0.00           H
ATOM   1820  HE  ARG   112     -18.927 -16.081   9.681  1.00  0.00           H
ATOM   1821 1HH1 ARG   112     -15.667 -15.591   7.410  1.00  0.00           H
ATOM   1822 2HH1 ARG   112     -16.289 -14.292   8.372  1.00  0.00           H
ATOM   1823 1HH2 ARG   112     -16.861 -17.570   7.383  1.00  0.00           H
ATOM   1824 2HH2 ARG   112     -18.376 -17.646   8.199  1.00  0.00           H
ATOM   1825  N   ILE   113     -14.123 -13.033  12.491  1.00  0.00           N
ATOM   1826  CA  ILE   113     -13.118 -12.059  12.792  1.00  0.00           C
ATOM   1827  C   ILE   113     -13.170 -10.962  11.776  1.00  0.00           C
ATOM   1828  O   ILE   113     -13.458 -11.191  10.602  1.00  0.00           O
ATOM   1829  CB  ILE   113     -11.748 -12.755  12.904  1.00  0.00           C
ATOM   1830  CG1 ILE   113     -11.530 -13.134  14.384  1.00  0.00           C
ATOM   1831  CG2 ILE   113     -10.594 -11.938  12.287  1.00  0.00           C
ATOM   1832  CD1 ILE   113     -10.166 -13.717  14.691  1.00  0.00           C
ATOM   1833  H   ILE   113     -14.337 -13.235  11.514  1.00  0.00           H
ATOM   1834  HA  ILE   113     -13.387 -11.582  13.737  1.00  0.00           H
ATOM   1835  HB  ILE   113     -11.787 -13.682  12.329  1.00  0.00           H
ATOM   1836 1HG1 ILE   113     -12.272 -13.872  14.680  1.00  0.00           H
ATOM   1837 2HG1 ILE   113     -11.684 -12.264  15.024  1.00  0.00           H
ATOM   1838 1HG2 ILE   113      -9.649 -12.456  12.370  1.00  0.00           H
ATOM   1839 2HG2 ILE   113     -10.496 -10.953  12.727  1.00  0.00           H
ATOM   1840 3HG2 ILE   113     -10.743 -11.767  11.224  1.00  0.00           H
ATOM   1841 1HD1 ILE   113     -10.128 -14.127  15.701  1.00  0.00           H
ATOM   1842 2HD1 ILE   113      -9.428 -12.923  14.627  1.00  0.00           H
ATOM   1843 3HD1 ILE   113      -9.912 -14.505  13.985  1.00  0.00           H
ATOM   1844  N   SER   114     -12.902  -9.717  12.218  1.00  0.00           N
ATOM   1845  CA  SER   114     -12.794  -8.634  11.287  1.00  0.00           C
ATOM   1846  C   SER   114     -11.322  -8.438  11.149  1.00  0.00           C
ATOM   1847  O   SER   114     -10.621  -8.251  12.143  1.00  0.00           O
ATOM   1848  CB  SER   114     -13.447  -7.368  11.859  1.00  0.00           C
ATOM   1849  OG  SER   114     -13.239  -6.265  10.983  1.00  0.00           O
ATOM   1850  H   SER   114     -12.776  -9.546  13.215  1.00  0.00           H
ATOM   1851  HA  SER   114     -13.233  -8.887  10.319  1.00  0.00           H
ATOM   1852  HB1 SER   114     -13.034  -7.159  12.852  1.00  0.00           H
ATOM   1853  HB2 SER   114     -14.520  -7.548  11.976  1.00  0.00           H
ATOM   1854  HG  SER   114     -13.563  -5.449  11.356  1.00  0.00           H
ATOM   1855  N   LEU   115     -10.767  -8.398   9.904  1.00  0.00           N
ATOM   1856  CA  LEU   115      -9.311  -8.121   9.781  1.00  0.00           C
ATOM   1857  C   LEU   115      -8.902  -7.116   8.660  1.00  0.00           C
ATOM   1858  O   LEU   115      -9.566  -6.959   7.642  1.00  0.00           O
ATOM   1859  CB  LEU   115      -8.515  -9.439   9.708  1.00  0.00           C
ATOM   1860  CG  LEU   115      -8.508 -10.196   8.370  1.00  0.00           C
ATOM   1861  CD1 LEU   115      -7.690 -11.483   8.524  1.00  0.00           C
ATOM   1862  CD2 LEU   115      -9.913 -10.504   7.850  1.00  0.00           C
ATOM   1863  H   LEU   115     -11.328  -8.551   9.091  1.00  0.00           H
ATOM   1864  HA  LEU   115      -9.008  -7.610  10.695  1.00  0.00           H
ATOM   1865  HB1 LEU   115      -7.475  -9.226   9.935  1.00  0.00           H
ATOM   1866  HB2 LEU   115      -8.864 -10.099  10.504  1.00  0.00           H
ATOM   1867  HG  LEU   115      -8.012  -9.575   7.622  1.00  0.00           H
ATOM   1868 1HD1 LEU   115      -6.643 -11.268   8.738  1.00  0.00           H
ATOM   1869 2HD1 LEU   115      -7.736 -12.093   7.625  1.00  0.00           H
ATOM   1870 3HD1 LEU   115      -8.065 -12.082   9.346  1.00  0.00           H
ATOM   1871 1HD2 LEU   115     -10.386  -9.582   7.524  1.00  0.00           H
ATOM   1872 2HD2 LEU   115     -10.540 -10.956   8.616  1.00  0.00           H
ATOM   1873 3HD2 LEU   115      -9.886 -11.174   6.990  1.00  0.00           H
ATOM   1874  N   ILE   116      -7.743  -6.459   8.954  1.00  0.00           N
ATOM   1875  CA  ILE   116      -7.052  -5.467   8.110  1.00  0.00           C
ATOM   1876  C   ILE   116      -6.017  -6.201   7.209  1.00  0.00           C
ATOM   1877  O   ILE   116      -6.138  -7.400   6.995  1.00  0.00           O
ATOM   1878  CB  ILE   116      -6.372  -4.360   8.979  1.00  0.00           C
ATOM   1879  CG1 ILE   116      -6.967  -4.242  10.399  1.00  0.00           C
ATOM   1880  CG2 ILE   116      -6.386  -2.999   8.252  1.00  0.00           C
ATOM   1881  CD1 ILE   116      -6.364  -3.112  11.245  1.00  0.00           C
ATOM   1882  H   ILE   116      -7.308  -6.664   9.829  1.00  0.00           H
ATOM   1883  HA  ILE   116      -7.815  -5.023   7.467  1.00  0.00           H
ATOM   1884  HB  ILE   116      -5.324  -4.622   9.141  1.00  0.00           H
ATOM   1885 1HG1 ILE   116      -6.785  -5.162  10.946  1.00  0.00           H
ATOM   1886 2HG1 ILE   116      -8.045  -4.137  10.348  1.00  0.00           H
ATOM   1887 1HG2 ILE   116      -5.794  -2.254   8.785  1.00  0.00           H
ATOM   1888 2HG2 ILE   116      -7.397  -2.611   8.147  1.00  0.00           H
ATOM   1889 3HG2 ILE   116      -5.963  -3.058   7.251  1.00  0.00           H
ATOM   1890 1HD1 ILE   116      -6.731  -3.151  12.270  1.00  0.00           H
ATOM   1891 2HD1 ILE   116      -6.613  -2.127  10.851  1.00  0.00           H
ATOM   1892 3HD1 ILE   116      -5.278  -3.199  11.285  1.00  0.00           H
ATOM   1893  N   LEU   117      -5.009  -5.437   6.706  1.00  0.00           N
ATOM   1894  CA  LEU   117      -3.972  -5.954   5.803  1.00  0.00           C
ATOM   1895  C   LEU   117      -2.645  -5.153   5.952  1.00  0.00           C
ATOM   1896  O   LEU   117      -2.627  -3.940   5.789  1.00  0.00           O
ATOM   1897  CB  LEU   117      -4.398  -5.799   4.323  1.00  0.00           C
ATOM   1898  CG  LEU   117      -5.748  -6.402   3.895  1.00  0.00           C
ATOM   1899  CD1 LEU   117      -6.009  -6.071   2.418  1.00  0.00           C
ATOM   1900  CD2 LEU   117      -5.816  -7.918   4.078  1.00  0.00           C
ATOM   1901  H   LEU   117      -4.938  -4.473   6.961  1.00  0.00           H
ATOM   1902  HA  LEU   117      -3.787  -6.995   6.064  1.00  0.00           H
ATOM   1903  HB1 LEU   117      -4.452  -4.733   4.100  1.00  0.00           H
ATOM   1904  HB2 LEU   117      -3.613  -6.203   3.681  1.00  0.00           H
ATOM   1905  HG  LEU   117      -6.532  -5.939   4.495  1.00  0.00           H
ATOM   1906 1HD1 LEU   117      -5.861  -5.011   2.221  1.00  0.00           H
ATOM   1907 2HD1 LEU   117      -7.022  -6.345   2.124  1.00  0.00           H
ATOM   1908 3HD1 LEU   117      -5.317  -6.608   1.768  1.00  0.00           H
ATOM   1909 1HD2 LEU   117      -5.293  -8.404   3.264  1.00  0.00           H
ATOM   1910 2HD2 LEU   117      -6.847  -8.273   4.066  1.00  0.00           H
ATOM   1911 3HD2 LEU   117      -5.350  -8.251   5.000  1.00  0.00           H
ATOM   1912  N   ASP   118      -1.553  -5.909   6.223  1.00  0.00           N
ATOM   1913  CA  ASP   118      -0.171  -5.422   6.047  1.00  0.00           C
ATOM   1914  C   ASP   118       0.437  -6.243   4.890  1.00  0.00           C
ATOM   1915  O   ASP   118       0.687  -7.438   5.013  1.00  0.00           O
ATOM   1916  CB  ASP   118       0.633  -5.586   7.361  1.00  0.00           C
ATOM   1917  CG  ASP   118       2.164  -5.305   7.282  1.00  0.00           C
ATOM   1918  OD1 ASP   118       2.630  -4.650   6.355  1.00  0.00           O
ATOM   1919  OD2 ASP   118       2.910  -5.746   8.159  1.00  0.00           O
ATOM   1920  H   ASP   118      -1.689  -6.847   6.535  1.00  0.00           H
ATOM   1921  HA  ASP   118      -0.193  -4.368   5.762  1.00  0.00           H
ATOM   1922  HB1 ASP   118       0.503  -6.597   7.742  1.00  0.00           H
ATOM   1923  HB2 ASP   118       0.214  -4.913   8.109  1.00  0.00           H
ATOM   1924  N   THR   119       0.651  -5.534   3.760  1.00  0.00           N
ATOM   1925  CA  THR   119       1.231  -6.152   2.564  1.00  0.00           C
ATOM   1926  C   THR   119       2.774  -6.258   2.644  1.00  0.00           C
ATOM   1927  O   THR   119       3.428  -6.792   1.754  1.00  0.00           O
ATOM   1928  CB  THR   119       0.780  -5.389   1.299  1.00  0.00           C
ATOM   1929  OG1 THR   119       0.685  -3.992   1.497  1.00  0.00           O
ATOM   1930  CG2 THR   119      -0.609  -5.848   0.844  1.00  0.00           C
ATOM   1931  H   THR   119       0.418  -4.560   3.733  1.00  0.00           H
ATOM   1932  HA  THR   119       0.856  -7.173   2.518  1.00  0.00           H
ATOM   1933  HB  THR   119       1.467  -5.576   0.468  1.00  0.00           H
ATOM   1934  HG1 THR   119       1.470  -3.667   1.943  1.00  0.00           H
ATOM   1935 1HG2 THR   119      -0.587  -6.882   0.502  1.00  0.00           H
ATOM   1936 2HG2 THR   119      -0.971  -5.229   0.024  1.00  0.00           H
ATOM   1937 3HG2 THR   119      -1.332  -5.778   1.656  1.00  0.00           H
ATOM   1938  N   GLY   120       3.310  -5.741   3.765  1.00  0.00           N
ATOM   1939  CA  GLY   120       4.718  -5.882   4.099  1.00  0.00           C
ATOM   1940  C   GLY   120       4.999  -7.166   4.909  1.00  0.00           C
ATOM   1941  O   GLY   120       6.064  -7.766   4.788  1.00  0.00           O
ATOM   1942  H   GLY   120       2.719  -5.246   4.404  1.00  0.00           H
ATOM   1943  HA1 GLY   120       5.304  -5.876   3.180  1.00  0.00           H
ATOM   1944  HA2 GLY   120       4.983  -5.003   4.681  1.00  0.00           H
ATOM   1945  N   SER   121       3.991  -7.563   5.722  1.00  0.00           N
ATOM   1946  CA  SER   121       4.029  -8.834   6.451  1.00  0.00           C
ATOM   1947  C   SER   121       3.300  -9.958   5.685  1.00  0.00           C
ATOM   1948  O   SER   121       2.294  -9.761   5.022  1.00  0.00           O
ATOM   1949  CB  SER   121       3.406  -8.717   7.855  1.00  0.00           C
ATOM   1950  OG  SER   121       4.312  -8.191   8.820  1.00  0.00           O
ATOM   1951  H   SER   121       3.199  -6.953   5.820  1.00  0.00           H
ATOM   1952  HA  SER   121       5.070  -9.128   6.549  1.00  0.00           H
ATOM   1953  HB1 SER   121       3.127  -9.705   8.217  1.00  0.00           H
ATOM   1954  HB2 SER   121       2.458  -8.163   7.821  1.00  0.00           H
ATOM   1955  HG  SER   121       4.352  -7.237   8.693  1.00  0.00           H
ATOM   1956  N   SER   122       3.881 -11.168   5.838  1.00  0.00           N
ATOM   1957  CA  SER   122       3.290 -12.401   5.303  1.00  0.00           C
ATOM   1958  C   SER   122       2.608 -13.202   6.442  1.00  0.00           C
ATOM   1959  O   SER   122       2.499 -14.421   6.428  1.00  0.00           O
ATOM   1960  CB  SER   122       4.415 -13.189   4.601  1.00  0.00           C
ATOM   1961  OG  SER   122       4.170 -14.573   4.460  1.00  0.00           O
ATOM   1962  H   SER   122       4.743 -11.225   6.337  1.00  0.00           H
ATOM   1963  HA  SER   122       2.512 -12.142   4.584  1.00  0.00           H
ATOM   1964  HB1 SER   122       4.543 -12.789   3.595  1.00  0.00           H
ATOM   1965  HB2 SER   122       5.383 -13.037   5.086  1.00  0.00           H
ATOM   1966  HG  SER   122       4.096 -14.982   5.321  1.00  0.00           H
ATOM   1967  N   SER   123       2.166 -12.430   7.449  1.00  0.00           N
ATOM   1968  CA  SER   123       1.663 -13.020   8.683  1.00  0.00           C
ATOM   1969  C   SER   123       0.176 -13.401   8.563  1.00  0.00           C
ATOM   1970  O   SER   123      -0.455 -13.281   7.522  1.00  0.00           O
ATOM   1971  CB  SER   123       1.868 -11.990   9.802  1.00  0.00           C
ATOM   1972  OG  SER   123       3.237 -11.591   9.829  1.00  0.00           O
ATOM   1973  H   SER   123       2.183 -11.436   7.352  1.00  0.00           H
ATOM   1974  HA  SER   123       2.245 -13.917   8.895  1.00  0.00           H
ATOM   1975  HB1 SER   123       1.584 -12.416  10.772  1.00  0.00           H
ATOM   1976  HB2 SER   123       1.221 -11.123   9.615  1.00  0.00           H
ATOM   1977  HG  SER   123       3.353 -10.918  10.495  1.00  0.00           H
ATOM   1978  N   LEU   124      -0.338 -13.852   9.721  1.00  0.00           N
ATOM   1979  CA  LEU   124      -1.775 -13.981   9.918  1.00  0.00           C
ATOM   1980  C   LEU   124      -2.018 -13.969  11.435  1.00  0.00           C
ATOM   1981  O   LEU   124      -1.563 -14.841  12.164  1.00  0.00           O
ATOM   1982  CB  LEU   124      -2.319 -15.246   9.235  1.00  0.00           C
ATOM   1983  CG  LEU   124      -3.846 -15.390   9.359  1.00  0.00           C
ATOM   1984  CD1 LEU   124      -4.578 -14.127   8.890  1.00  0.00           C
ATOM   1985  CD2 LEU   124      -4.356 -16.605   8.581  1.00  0.00           C
ATOM   1986  H   LEU   124       0.267 -14.088  10.481  1.00  0.00           H
ATOM   1987  HA  LEU   124      -2.223 -13.083   9.486  1.00  0.00           H
ATOM   1988  HB1 LEU   124      -2.054 -15.222   8.178  1.00  0.00           H
ATOM   1989  HB2 LEU   124      -1.828 -16.127   9.649  1.00  0.00           H
ATOM   1990  HG  LEU   124      -4.077 -15.548  10.411  1.00  0.00           H
ATOM   1991 1HD1 LEU   124      -4.450 -13.298   9.586  1.00  0.00           H
ATOM   1992 2HD1 LEU   124      -5.649 -14.294   8.784  1.00  0.00           H
ATOM   1993 3HD1 LEU   124      -4.191 -13.819   7.922  1.00  0.00           H
ATOM   1994 1HD2 LEU   124      -5.426 -16.746   8.734  1.00  0.00           H
ATOM   1995 2HD2 LEU   124      -3.859 -17.512   8.910  1.00  0.00           H
ATOM   1996 3HD2 LEU   124      -4.186 -16.490   7.510  1.00  0.00           H
ATOM   1997  N   SER   125      -2.729 -12.900  11.841  1.00  0.00           N
ATOM   1998  CA  SER   125      -2.731 -12.446  13.228  1.00  0.00           C
ATOM   1999  C   SER   125      -4.171 -12.300  13.737  1.00  0.00           C
ATOM   2000  O   SER   125      -5.009 -11.698  13.079  1.00  0.00           O
ATOM   2001  CB  SER   125      -2.045 -11.074  13.247  1.00  0.00           C
ATOM   2002  OG  SER   125      -0.804 -11.146  12.548  1.00  0.00           O
ATOM   2003  H   SER   125      -3.254 -12.368  11.177  1.00  0.00           H
ATOM   2004  HA  SER   125      -2.186 -13.160  13.845  1.00  0.00           H
ATOM   2005  HB1 SER   125      -1.868 -10.754  14.279  1.00  0.00           H
ATOM   2006  HB2 SER   125      -2.714 -10.336  12.780  1.00  0.00           H
ATOM   2007  HG  SER   125      -0.497 -10.266  12.342  1.00  0.00           H
ATOM   2008  N   PHE   126      -4.405 -12.882  14.935  1.00  0.00           N
ATOM   2009  CA  PHE   126      -5.734 -12.863  15.554  1.00  0.00           C
ATOM   2010  C   PHE   126      -5.579 -12.774  17.083  1.00  0.00           C
ATOM   2011  O   PHE   126      -4.716 -13.441  17.626  1.00  0.00           O
ATOM   2012  CB  PHE   126      -6.459 -14.186  15.270  1.00  0.00           C
ATOM   2013  CG  PHE   126      -6.539 -14.518  13.809  1.00  0.00           C
ATOM   2014  CD1 PHE   126      -7.252 -13.706  12.936  1.00  0.00           C
ATOM   2015  CD2 PHE   126      -5.952 -15.679  13.322  1.00  0.00           C
ATOM   2016  CE1 PHE   126      -7.445 -14.084  11.616  1.00  0.00           C
ATOM   2017  CE2 PHE   126      -6.150 -16.059  12.006  1.00  0.00           C
ATOM   2018  CZ  PHE   126      -6.910 -15.275  11.156  1.00  0.00           C
ATOM   2019  H   PHE   126      -3.654 -13.338  15.412  1.00  0.00           H
ATOM   2020  HA  PHE   126      -6.283 -12.009  15.161  1.00  0.00           H
ATOM   2021  HB1 PHE   126      -7.473 -14.151  15.670  1.00  0.00           H
ATOM   2022  HB2 PHE   126      -5.959 -15.010  15.785  1.00  0.00           H
ATOM   2023  HD1 PHE   126      -7.673 -12.779  13.293  1.00  0.00           H
ATOM   2024  HD2 PHE   126      -5.382 -16.319  13.977  1.00  0.00           H
ATOM   2025  HE1 PHE   126      -8.044 -13.473  10.962  1.00  0.00           H
ATOM   2026  HE2 PHE   126      -5.769 -17.002  11.654  1.00  0.00           H
ATOM   2027  HZ  PHE   126      -7.089 -15.605  10.144  1.00  0.00           H
ATOM   2028  N   PRO   127      -6.402 -11.982  17.806  1.00  0.00           N
ATOM   2029  CA  PRO   127      -6.214 -11.913  19.230  1.00  0.00           C
ATOM   2030  C   PRO   127      -6.595 -13.211  19.851  1.00  0.00           C
ATOM   2031  O   PRO   127      -7.569 -13.812  19.396  1.00  0.00           O
ATOM   2032  CB  PRO   127      -7.152 -10.774  19.643  1.00  0.00           C
ATOM   2033  CG  PRO   127      -7.633 -10.100  18.375  1.00  0.00           C
ATOM   2034  CD  PRO   127      -7.497 -11.154  17.298  1.00  0.00           C
ATOM   2035  HA  PRO   127      -5.172 -11.662  19.441  1.00  0.00           H
ATOM   2036  HB1 PRO   127      -6.618 -10.043  20.245  1.00  0.00           H
ATOM   2037  HB2 PRO   127      -8.032 -11.135  20.176  1.00  0.00           H
ATOM   2038  HG1 PRO   127      -6.962  -9.270  18.152  1.00  0.00           H
ATOM   2039  HG2 PRO   127      -8.642  -9.700  18.465  1.00  0.00           H
ATOM   2040  HD1 PRO   127      -8.385 -11.780  17.205  1.00  0.00           H
ATOM   2041  HD2 PRO   127      -7.254 -10.664  16.363  1.00  0.00           H
ATOM   2042  N   CYS   128      -5.858 -13.678  20.882  1.00  0.00           N
ATOM   2043  CA  CYS   128      -6.306 -14.906  21.460  1.00  0.00           C
ATOM   2044  C   CYS   128      -7.030 -14.640  22.729  1.00  0.00           C
ATOM   2045  O   CYS   128      -6.864 -13.610  23.375  1.00  0.00           O
ATOM   2046  CB  CYS   128      -5.147 -15.838  21.854  1.00  0.00           C
ATOM   2047  SG  CYS   128      -3.503 -15.124  21.761  1.00  0.00           S
ATOM   2048  H   CYS   128      -5.034 -13.185  21.226  1.00  0.00           H
ATOM   2049  HA  CYS   128      -6.975 -15.458  20.795  1.00  0.00           H
ATOM   2050  HB1 CYS   128      -5.189 -16.708  21.202  1.00  0.00           H
ATOM   2051  HB2 CYS   128      -5.242 -16.275  22.849  1.00  0.00           H
ATOM   2052  N   ASN   129      -7.854 -15.615  23.128  1.00  0.00           N
ATOM   2053  CA  ASN   129      -8.700 -15.489  24.276  1.00  0.00           C
ATOM   2054  C   ASN   129      -7.818 -15.151  25.427  1.00  0.00           C
ATOM   2055  O   ASN   129      -8.217 -14.465  26.367  1.00  0.00           O
ATOM   2056  CB  ASN   129      -9.567 -16.740  24.492  1.00  0.00           C
ATOM   2057  CG  ASN   129     -10.997 -16.356  24.881  1.00  0.00           C
ATOM   2058  OD1 ASN   129     -11.942 -16.599  24.143  1.00  0.00           O
ATOM   2059  ND2 ASN   129     -11.099 -15.746  26.071  1.00  0.00           N
ATOM   2060  H   ASN   129      -7.881 -16.483  22.593  1.00  0.00           H
ATOM   2061  HA  ASN   129      -9.308 -14.601  24.099  1.00  0.00           H
ATOM   2062  HB1 ASN   129      -9.153 -17.402  25.251  1.00  0.00           H
ATOM   2063  HB2 ASN   129      -9.639 -17.312  23.568  1.00  0.00           H
ATOM   2064 1HD2 ASN   129     -11.999 -15.479  26.414  1.00  0.00           H
ATOM   2065 2HD2 ASN   129     -10.297 -15.538  26.631  1.00  0.00           H
ATOM   2066  N   GLY   130      -6.573 -15.632  25.342  1.00  0.00           N
ATOM   2067  CA  GLY   130      -5.564 -15.495  26.349  1.00  0.00           C
ATOM   2068  C   GLY   130      -5.174 -14.063  26.549  1.00  0.00           C
ATOM   2069  O   GLY   130      -4.676 -13.695  27.613  1.00  0.00           O
ATOM   2070  H   GLY   130      -6.322 -16.137  24.492  1.00  0.00           H
ATOM   2071  HA1 GLY   130      -4.682 -16.046  26.028  1.00  0.00           H
ATOM   2072  HA2 GLY   130      -5.945 -15.912  27.282  1.00  0.00           H
ATOM   2073  N   CYS   131      -5.310 -13.225  25.508  1.00  0.00           N
ATOM   2074  CA  CYS   131      -4.872 -11.866  25.636  1.00  0.00           C
ATOM   2075  C   CYS   131      -5.540 -11.223  26.822  1.00  0.00           C
ATOM   2076  O   CYS   131      -6.761 -11.087  26.892  1.00  0.00           O
ATOM   2077  CB  CYS   131      -4.928 -11.114  24.319  1.00  0.00           C
ATOM   2078  SG  CYS   131      -4.412  -9.387  24.473  1.00  0.00           S
ATOM   2079  H   CYS   131      -5.722 -13.553  24.634  1.00  0.00           H
ATOM   2080  HA  CYS   131      -3.810 -11.936  25.878  1.00  0.00           H
ATOM   2081  HB1 CYS   131      -4.268 -11.610  23.617  1.00  0.00           H
ATOM   2082  HB2 CYS   131      -5.903 -11.193  23.870  1.00  0.00           H
ATOM   2083  HG  CYS   131      -4.694  -8.727  23.343  1.00  0.00           H
ATOM   2084  N   LYS   132      -4.700 -10.876  27.817  1.00  0.00           N
ATOM   2085  CA  LYS   132      -5.018 -10.253  29.074  1.00  0.00           C
ATOM   2086  C   LYS   132      -5.322  -8.785  28.938  1.00  0.00           C
ATOM   2087  O   LYS   132      -6.105  -8.234  29.712  1.00  0.00           O
ATOM   2088  CB  LYS   132      -3.953 -10.646  30.140  1.00  0.00           C
ATOM   2089  CG  LYS   132      -2.759  -9.711  30.480  1.00  0.00           C
ATOM   2090  CD  LYS   132      -2.066  -9.020  29.298  1.00  0.00           C
ATOM   2091  CE  LYS   132      -0.585  -8.630  29.479  1.00  0.00           C
ATOM   2092  NZ  LYS   132      -0.124  -7.690  28.449  1.00  0.00           N
ATOM   2093  H   LYS   132      -3.714 -11.081  27.659  1.00  0.00           H
ATOM   2094  HA  LYS   132      -5.960 -10.718  29.370  1.00  0.00           H
ATOM   2095  HB1 LYS   132      -3.552 -11.622  29.861  1.00  0.00           H
ATOM   2096  HB2 LYS   132      -4.480 -10.830  31.077  1.00  0.00           H
ATOM   2097  HG1 LYS   132      -2.024 -10.296  31.033  1.00  0.00           H
ATOM   2098  HG2 LYS   132      -3.098  -8.941  31.176  1.00  0.00           H
ATOM   2099  HD1 LYS   132      -2.601  -8.089  29.157  1.00  0.00           H
ATOM   2100  HD2 LYS   132      -2.182  -9.619  28.395  1.00  0.00           H
ATOM   2101  HE1 LYS   132      -0.431  -8.155  30.449  1.00  0.00           H
ATOM   2102  HE2 LYS   132       0.046  -9.517  29.442  1.00  0.00           H
ATOM   2103  HZ1 LYS   132       0.896  -7.523  28.383  1.00  0.00           H
ATOM   2104  HZ2 LYS   132      -0.592  -6.770  28.587  1.00  0.00           H
ATOM   2105  HZ3 LYS   132      -0.486  -7.954  27.506  1.00  0.00           H
ATOM   2106  N   ASP   133      -4.691  -8.114  27.955  1.00  0.00           N
ATOM   2107  CA  ASP   133      -4.710  -6.679  27.824  1.00  0.00           C
ATOM   2108  C   ASP   133      -6.116  -6.160  27.756  1.00  0.00           C
ATOM   2109  O   ASP   133      -7.039  -6.853  27.342  1.00  0.00           O
ATOM   2110  CB  ASP   133      -3.850  -6.306  26.613  1.00  0.00           C
ATOM   2111  CG  ASP   133      -2.430  -6.725  27.001  1.00  0.00           C
ATOM   2112  OD1 ASP   133      -1.997  -7.833  26.682  1.00  0.00           O
ATOM   2113  OD2 ASP   133      -1.751  -5.948  27.658  1.00  0.00           O
ATOM   2114  H   ASP   133      -4.170  -8.652  27.263  1.00  0.00           H
ATOM   2115  HA  ASP   133      -4.270  -6.282  28.742  1.00  0.00           H
ATOM   2116  HB1 ASP   133      -3.863  -5.235  26.410  1.00  0.00           H
ATOM   2117  HB2 ASP   133      -4.161  -6.827  25.707  1.00  0.00           H
ATOM   2118  N   CYS   134      -6.308  -4.899  28.196  1.00  0.00           N
ATOM   2119  CA  CYS   134      -7.593  -4.261  28.227  1.00  0.00           C
ATOM   2120  C   CYS   134      -8.135  -4.116  26.838  1.00  0.00           C
ATOM   2121  O   CYS   134      -9.333  -4.276  26.614  1.00  0.00           O
ATOM   2122  CB  CYS   134      -7.478  -2.894  28.913  1.00  0.00           C
ATOM   2123  SG  CYS   134      -6.850  -3.002  30.610  1.00  0.00           S
ATOM   2124  H   CYS   134      -5.499  -4.372  28.523  1.00  0.00           H
ATOM   2125  HA  CYS   134      -8.258  -4.915  28.790  1.00  0.00           H
ATOM   2126  HB1 CYS   134      -8.455  -2.408  28.939  1.00  0.00           H
ATOM   2127  HB2 CYS   134      -6.816  -2.241  28.343  1.00  0.00           H
ATOM   2128  HG  CYS   134      -6.764  -1.778  31.136  1.00  0.00           H
ATOM   2129  N   GLY   135      -7.261  -3.820  25.862  1.00  0.00           N
ATOM   2130  CA  GLY   135      -7.661  -3.593  24.497  1.00  0.00           C
ATOM   2131  C   GLY   135      -8.314  -4.828  23.959  1.00  0.00           C
ATOM   2132  O   GLY   135      -9.223  -4.758  23.135  1.00  0.00           O
ATOM   2133  H   GLY   135      -6.271  -3.753  26.097  1.00  0.00           H
ATOM   2134  HA1 GLY   135      -8.352  -2.751  24.464  1.00  0.00           H
ATOM   2135  HA2 GLY   135      -6.767  -3.367  23.916  1.00  0.00           H
ATOM   2136  N   ILE   136      -7.848  -6.000  24.411  1.00  0.00           N
ATOM   2137  CA  ILE   136      -8.314  -7.268  23.932  1.00  0.00           C
ATOM   2138  C   ILE   136      -9.776  -7.403  24.242  1.00  0.00           C
ATOM   2139  O   ILE   136     -10.502  -8.094  23.531  1.00  0.00           O
ATOM   2140  CB  ILE   136      -7.715  -8.525  24.636  1.00  0.00           C
ATOM   2141  CG1 ILE   136      -8.075  -9.825  23.896  1.00  0.00           C
ATOM   2142  CG2 ILE   136      -8.158  -8.803  26.094  1.00  0.00           C
ATOM   2143  CD1 ILE   136      -7.520  -9.891  22.493  1.00  0.00           C
ATOM   2144  H   ILE   136      -7.126  -5.989  25.131  1.00  0.00           H
ATOM   2145  HA  ILE   136      -8.158  -7.284  22.853  1.00  0.00           H
ATOM   2146  HB  ILE   136      -6.638  -8.392  24.630  1.00  0.00           H
ATOM   2147 1HG1 ILE   136      -9.151  -9.985  23.854  1.00  0.00           H
ATOM   2148 2HG1 ILE   136      -7.726 -10.676  24.475  1.00  0.00           H
ATOM   2149 1HG2 ILE   136      -7.288  -8.973  26.716  1.00  0.00           H
ATOM   2150 2HG2 ILE   136      -8.803  -9.677  26.191  1.00  0.00           H
ATOM   2151 3HG2 ILE   136      -8.711  -8.007  26.565  1.00  0.00           H
ATOM   2152 1HD1 ILE   136      -7.505 -10.933  22.183  1.00  0.00           H
ATOM   2153 2HD1 ILE   136      -6.502  -9.504  22.441  1.00  0.00           H
ATOM   2154 3HD1 ILE   136      -8.137  -9.317  21.800  1.00  0.00           H
ATOM   2155  N   HIS   137     -10.247  -6.769  25.332  1.00  0.00           N
ATOM   2156  CA  HIS   137     -11.596  -6.946  25.800  1.00  0.00           C
ATOM   2157  C   HIS   137     -12.584  -6.585  24.729  1.00  0.00           C
ATOM   2158  O   HIS   137     -13.623  -7.232  24.607  1.00  0.00           O
ATOM   2159  CB  HIS   137     -11.872  -6.115  27.066  1.00  0.00           C
ATOM   2160  CG  HIS   137     -11.043  -6.572  28.250  1.00  0.00           C
ATOM   2161  ND1 HIS   137     -10.750  -5.772  29.300  1.00  0.00           N
ATOM   2162  CD2 HIS   137     -10.532  -7.853  28.526  1.00  0.00           C
ATOM   2163  CE1 HIS   137     -10.036  -6.526  30.154  1.00  0.00           C
ATOM   2164  NE2 HIS   137      -9.883  -7.784  29.710  1.00  0.00           N
ATOM   2165  H   HIS   137      -9.627  -6.142  25.843  1.00  0.00           H
ATOM   2166  HA  HIS   137     -11.721  -8.011  25.998  1.00  0.00           H
ATOM   2167  HB1 HIS   137     -12.921  -6.195  27.351  1.00  0.00           H
ATOM   2168  HB2 HIS   137     -11.674  -5.060  26.881  1.00  0.00           H
ATOM   2169  HD2 HIS   137     -10.608  -8.725  27.893  1.00  0.00           H
ATOM   2170  HE1 HIS   137      -9.616  -6.156  31.079  1.00  0.00           H
ATOM   2171  HE2 HIS   137      -9.382  -8.505  30.145  1.00  0.00           H
ATOM   2172  N   MET   138     -12.310  -5.523  23.950  1.00  0.00           N
ATOM   2173  CA  MET   138     -13.216  -5.069  22.936  1.00  0.00           C
ATOM   2174  C   MET   138     -13.342  -6.038  21.788  1.00  0.00           C
ATOM   2175  O   MET   138     -14.417  -6.176  21.210  1.00  0.00           O
ATOM   2176  CB  MET   138     -12.692  -3.725  22.392  1.00  0.00           C
ATOM   2177  CG  MET   138     -12.435  -2.660  23.468  1.00  0.00           C
ATOM   2178  SD  MET   138     -13.941  -2.181  24.342  1.00  0.00           S
ATOM   2179  CE  MET   138     -13.710  -3.111  25.870  1.00  0.00           C
ATOM   2180  H   MET   138     -11.430  -5.025  24.085  1.00  0.00           H
ATOM   2181  HA  MET   138     -14.196  -4.945  23.398  1.00  0.00           H
ATOM   2182  HB1 MET   138     -13.395  -3.328  21.659  1.00  0.00           H
ATOM   2183  HB2 MET   138     -11.756  -3.893  21.855  1.00  0.00           H
ATOM   2184  HG1 MET   138     -12.033  -1.766  22.990  1.00  0.00           H
ATOM   2185  HG2 MET   138     -11.667  -2.975  24.175  1.00  0.00           H
ATOM   2186  HE1 MET   138     -14.343  -2.702  26.657  1.00  0.00           H
ATOM   2187  HE2 MET   138     -12.676  -3.037  26.207  1.00  0.00           H
ATOM   2188  HE3 MET   138     -13.951  -4.163  25.722  1.00  0.00           H
ATOM   2189  N   GLU   139     -12.247  -6.725  21.416  1.00  0.00           N
ATOM   2190  CA  GLU   139     -12.199  -7.513  20.207  1.00  0.00           C
ATOM   2191  C   GLU   139     -12.713  -8.924  20.338  1.00  0.00           C
ATOM   2192  O   GLU   139     -13.002  -9.425  21.425  1.00  0.00           O
ATOM   2193  CB  GLU   139     -10.713  -7.706  19.861  1.00  0.00           C
ATOM   2194  CG  GLU   139      -9.824  -6.465  19.992  1.00  0.00           C
ATOM   2195  CD  GLU   139      -8.428  -6.909  19.578  1.00  0.00           C
ATOM   2196  OE1 GLU   139      -8.239  -7.117  18.389  1.00  0.00           O
ATOM   2197  OE2 GLU   139      -7.565  -7.060  20.435  1.00  0.00           O
ATOM   2198  H   GLU   139     -11.419  -6.688  22.010  1.00  0.00           H
ATOM   2199  HA  GLU   139     -12.724  -6.975  19.417  1.00  0.00           H
ATOM   2200  HB1 GLU   139     -10.632  -8.102  18.846  1.00  0.00           H
ATOM   2201  HB2 GLU   139     -10.274  -8.466  20.517  1.00  0.00           H
ATOM   2202  HG1 GLU   139      -9.783  -6.085  21.012  1.00  0.00           H
ATOM   2203  HG2 GLU   139     -10.151  -5.659  19.337  1.00  0.00           H
ATOM   2204  N   LYS   140     -12.871  -9.588  19.167  1.00  0.00           N
ATOM   2205  CA  LYS   140     -13.319 -10.953  19.119  1.00  0.00           C
ATOM   2206  C   LYS   140     -12.095 -11.813  19.278  1.00  0.00           C
ATOM   2207  O   LYS   140     -11.132 -11.660  18.532  1.00  0.00           O
ATOM   2208  CB  LYS   140     -14.219 -11.105  17.886  1.00  0.00           C
ATOM   2209  CG  LYS   140     -14.295 -12.477  17.231  1.00  0.00           C
ATOM   2210  CD  LYS   140     -14.657 -13.647  18.147  1.00  0.00           C
ATOM   2211  CE  LYS   140     -14.406 -15.003  17.486  1.00  0.00           C
ATOM   2212  NZ  LYS   140     -14.427 -16.081  18.476  1.00  0.00           N
ATOM   2213  H   LYS   140     -12.666  -9.104  18.293  1.00  0.00           H
ATOM   2214  HA  LYS   140     -13.985 -11.080  19.969  1.00  0.00           H
ATOM   2215  HB1 LYS   140     -13.926 -10.388  17.126  1.00  0.00           H
ATOM   2216  HB2 LYS   140     -15.226 -10.794  18.166  1.00  0.00           H
ATOM   2217  HG1 LYS   140     -15.079 -12.382  16.486  1.00  0.00           H
ATOM   2218  HG2 LYS   140     -13.353 -12.674  16.717  1.00  0.00           H
ATOM   2219  HD1 LYS   140     -14.034 -13.614  19.026  1.00  0.00           H
ATOM   2220  HD2 LYS   140     -15.688 -13.559  18.492  1.00  0.00           H
ATOM   2221  HE1 LYS   140     -13.421 -15.011  17.010  1.00  0.00           H
ATOM   2222  HE2 LYS   140     -15.145 -15.208  16.709  1.00  0.00           H
ATOM   2223  HZ1 LYS   140     -14.145 -16.988  18.050  1.00  0.00           H
ATOM   2224  HZ2 LYS   140     -15.366 -16.174  18.910  1.00  0.00           H
ATOM   2225  HZ3 LYS   140     -13.734 -15.864  19.221  1.00  0.00           H
ATOM   2226  N   PRO   141     -12.073 -12.674  20.265  1.00  0.00           N
ATOM   2227  CA  PRO   141     -10.920 -13.520  20.464  1.00  0.00           C
ATOM   2228  C   PRO   141     -11.025 -14.877  19.844  1.00  0.00           C
ATOM   2229  O   PRO   141     -12.133 -15.361  19.626  1.00  0.00           O
ATOM   2230  CB  PRO   141     -10.934 -13.711  21.982  1.00  0.00           C
ATOM   2231  CG  PRO   141     -12.415 -13.746  22.347  1.00  0.00           C
ATOM   2232  CD  PRO   141     -13.059 -12.779  21.355  1.00  0.00           C
ATOM   2233  HA  PRO   141     -10.003 -13.018  20.143  1.00  0.00           H
ATOM   2234  HB1 PRO   141     -10.459 -12.853  22.460  1.00  0.00           H
ATOM   2235  HB2 PRO   141     -10.408 -14.607  22.308  1.00  0.00           H
ATOM   2236  HG1 PRO   141     -12.809 -14.752  22.199  1.00  0.00           H
ATOM   2237  HG2 PRO   141     -12.595 -13.467  23.386  1.00  0.00           H
ATOM   2238  HD1 PRO   141     -14.034 -13.108  21.004  1.00  0.00           H
ATOM   2239  HD2 PRO   141     -13.144 -11.795  21.818  1.00  0.00           H
ATOM   2240  N   TYR   142      -9.868 -15.530  19.617  1.00  0.00           N
ATOM   2241  CA  TYR   142      -9.839 -16.857  19.085  1.00  0.00           C
ATOM   2242  C   TYR   142      -9.687 -17.776  20.253  1.00  0.00           C
ATOM   2243  O   TYR   142      -8.774 -17.613  21.063  1.00  0.00           O
ATOM   2244  CB  TYR   142      -8.590 -16.937  18.191  1.00  0.00           C
ATOM   2245  CG  TYR   142      -8.276 -18.358  17.830  1.00  0.00           C
ATOM   2246  CD1 TYR   142      -9.093 -19.032  16.936  1.00  0.00           C
ATOM   2247  CD2 TYR   142      -7.242 -19.043  18.461  1.00  0.00           C
ATOM   2248  CE1 TYR   142      -8.871 -20.366  16.655  1.00  0.00           C
ATOM   2249  CE2 TYR   142      -7.042 -20.392  18.208  1.00  0.00           C
ATOM   2250  CZ  TYR   142      -7.859 -21.056  17.306  1.00  0.00           C
ATOM   2251  OH  TYR   142      -7.642 -22.388  17.035  1.00  0.00           O
ATOM   2252  H   TYR   142      -8.987 -15.063  19.831  1.00  0.00           H
ATOM   2253  HA  TYR   142     -10.751 -17.076  18.527  1.00  0.00           H
ATOM   2254  HB1 TYR   142      -8.736 -16.352  17.284  1.00  0.00           H
ATOM   2255  HB2 TYR   142      -7.726 -16.498  18.694  1.00  0.00           H
ATOM   2256  HD1 TYR   142      -9.912 -18.523  16.452  1.00  0.00           H
ATOM   2257  HD2 TYR   142      -6.606 -18.532  19.168  1.00  0.00           H
ATOM   2258  HE1 TYR   142      -9.493 -20.846  15.919  1.00  0.00           H
ATOM   2259  HE2 TYR   142      -6.235 -20.924  18.685  1.00  0.00           H
ATOM   2260  HH  TYR   142      -7.939 -22.551  16.141  1.00  0.00           H
ATOM   2261  N   ASN   143     -10.612 -18.747  20.410  1.00  0.00           N
ATOM   2262  CA  ASN   143     -10.396 -19.679  21.474  1.00  0.00           C
ATOM   2263  C   ASN   143     -10.229 -21.018  20.840  1.00  0.00           C
ATOM   2264  O   ASN   143     -11.096 -21.534  20.135  1.00  0.00           O
ATOM   2265  CB  ASN   143     -11.478 -19.548  22.563  1.00  0.00           C
ATOM   2266  CG  ASN   143     -12.707 -20.426  22.356  1.00  0.00           C
ATOM   2267  OD1 ASN   143     -12.735 -21.566  22.793  1.00  0.00           O
ATOM   2268  ND2 ASN   143     -13.706 -19.841  21.679  1.00  0.00           N
ATOM   2269  H   ASN   143     -11.426 -18.813  19.799  1.00  0.00           H
ATOM   2270  HA  ASN   143      -9.456 -19.477  21.990  1.00  0.00           H
ATOM   2271  HB1 ASN   143     -11.058 -19.830  23.528  1.00  0.00           H
ATOM   2272  HB2 ASN   143     -11.793 -18.511  22.658  1.00  0.00           H
ATOM   2273 1HD2 ASN   143     -14.545 -20.361  21.525  1.00  0.00           H
ATOM   2274 2HD2 ASN   143     -13.624 -18.908  21.335  1.00  0.00           H
ATOM   2275  N   LEU   144      -9.050 -21.598  21.084  1.00  0.00           N
ATOM   2276  CA  LEU   144      -8.596 -22.827  20.509  1.00  0.00           C
ATOM   2277  C   LEU   144      -9.454 -23.945  21.004  1.00  0.00           C
ATOM   2278  O   LEU   144      -9.705 -24.916  20.291  1.00  0.00           O
ATOM   2279  CB  LEU   144      -7.136 -22.970  20.997  1.00  0.00           C
ATOM   2280  CG  LEU   144      -6.338 -24.156  20.419  1.00  0.00           C
ATOM   2281  CD1 LEU   144      -5.297 -23.698  19.386  1.00  0.00           C
ATOM   2282  CD2 LEU   144      -5.662 -24.973  21.528  1.00  0.00           C
ATOM   2283  H   LEU   144      -8.422 -21.125  21.734  1.00  0.00           H
ATOM   2284  HA  LEU   144      -8.670 -22.755  19.423  1.00  0.00           H
ATOM   2285  HB1 LEU   144      -7.142 -23.028  22.086  1.00  0.00           H
ATOM   2286  HB2 LEU   144      -6.602 -22.045  20.777  1.00  0.00           H
ATOM   2287  HG  LEU   144      -7.037 -24.822  19.921  1.00  0.00           H
ATOM   2288 1HD1 LEU   144      -5.771 -23.179  18.555  1.00  0.00           H
ATOM   2289 2HD1 LEU   144      -4.755 -24.548  18.970  1.00  0.00           H
ATOM   2290 3HD1 LEU   144      -4.566 -23.020  19.826  1.00  0.00           H
ATOM   2291 1HD2 LEU   144      -6.395 -25.330  22.251  1.00  0.00           H
ATOM   2292 2HD2 LEU   144      -4.919 -24.382  22.063  1.00  0.00           H
ATOM   2293 3HD2 LEU   144      -5.163 -25.850  21.113  1.00  0.00           H
ATOM   2294  N   ASN   145      -9.923 -23.827  22.256  1.00  0.00           N
ATOM   2295  CA  ASN   145     -10.643 -24.878  22.906  1.00  0.00           C
ATOM   2296  C   ASN   145     -11.881 -25.214  22.139  1.00  0.00           C
ATOM   2297  O   ASN   145     -12.263 -26.381  22.066  1.00  0.00           O
ATOM   2298  CB  ASN   145     -10.981 -24.442  24.344  1.00  0.00           C
ATOM   2299  CG  ASN   145     -11.567 -25.595  25.173  1.00  0.00           C
ATOM   2300  OD1 ASN   145     -11.483 -26.759  24.805  1.00  0.00           O
ATOM   2301  ND2 ASN   145     -12.161 -25.200  26.308  1.00  0.00           N
ATOM   2302  H   ASN   145      -9.760 -22.956  22.762  1.00  0.00           H
ATOM   2303  HA  ASN   145      -9.986 -25.750  22.910  1.00  0.00           H
ATOM   2304  HB1 ASN   145     -11.685 -23.608  24.345  1.00  0.00           H
ATOM   2305  HB2 ASN   145     -10.080 -24.099  24.851  1.00  0.00           H
ATOM   2306 1HD2 ASN   145     -12.215 -24.239  26.575  1.00  0.00           H
ATOM   2307 2HD2 ASN   145     -12.563 -25.890  26.910  1.00  0.00           H
ATOM   2308  N   TYR   146     -12.565 -24.201  21.580  1.00  0.00           N
ATOM   2309  CA  TYR   146     -13.774 -24.471  20.858  1.00  0.00           C
ATOM   2310  C   TYR   146     -13.534 -25.184  19.561  1.00  0.00           C
ATOM   2311  O   TYR   146     -14.404 -25.925  19.111  1.00  0.00           O
ATOM   2312  CB  TYR   146     -14.532 -23.153  20.584  1.00  0.00           C
ATOM   2313  CG  TYR   146     -15.560 -22.805  21.637  1.00  0.00           C
ATOM   2314  CD1 TYR   146     -15.324 -23.017  22.995  1.00  0.00           C
ATOM   2315  CD2 TYR   146     -16.778 -22.247  21.253  1.00  0.00           C
ATOM   2316  CE1 TYR   146     -16.277 -22.672  23.944  1.00  0.00           C
ATOM   2317  CE2 TYR   146     -17.736 -21.909  22.200  1.00  0.00           C
ATOM   2318  CZ  TYR   146     -17.484 -22.118  23.547  1.00  0.00           C
ATOM   2319  OH  TYR   146     -18.425 -21.778  24.495  1.00  0.00           O
ATOM   2320  H   TYR   146     -12.225 -23.243  21.669  1.00  0.00           H
ATOM   2321  HA  TYR   146     -14.392 -25.130  21.472  1.00  0.00           H
ATOM   2322  HB1 TYR   146     -15.064 -23.208  19.631  1.00  0.00           H
ATOM   2323  HB2 TYR   146     -13.829 -22.329  20.470  1.00  0.00           H
ATOM   2324  HD1 TYR   146     -14.392 -23.441  23.336  1.00  0.00           H
ATOM   2325  HD2 TYR   146     -16.990 -22.074  20.208  1.00  0.00           H
ATOM   2326  HE1 TYR   146     -16.086 -22.832  24.995  1.00  0.00           H
ATOM   2327  HE2 TYR   146     -18.678 -21.481  21.892  1.00  0.00           H
ATOM   2328  HH  TYR   146     -19.230 -21.509  24.073  1.00  0.00           H
ATOM   2329  N   SER   147     -12.392 -24.951  18.885  1.00  0.00           N
ATOM   2330  CA  SER   147     -12.199 -25.557  17.590  1.00  0.00           C
ATOM   2331  C   SER   147     -11.682 -26.960  17.683  1.00  0.00           C
ATOM   2332  O   SER   147     -10.705 -27.242  18.374  1.00  0.00           O
ATOM   2333  CB  SER   147     -11.159 -24.669  16.894  1.00  0.00           C
ATOM   2334  OG  SER   147     -11.582 -23.314  16.973  1.00  0.00           O
ATOM   2335  H   SER   147     -11.671 -24.351  19.285  1.00  0.00           H
ATOM   2336  HA  SER   147     -13.137 -25.506  17.044  1.00  0.00           H
ATOM   2337  HB1 SER   147     -10.192 -24.788  17.398  1.00  0.00           H
ATOM   2338  HB2 SER   147     -11.044 -24.956  15.848  1.00  0.00           H
ATOM   2339  HG  SER   147     -10.887 -22.730  16.674  1.00  0.00           H
ATOM   2340  N   LYS   148     -12.355 -27.878  16.956  1.00  0.00           N
ATOM   2341  CA  LYS   148     -11.966 -29.257  16.850  1.00  0.00           C
ATOM   2342  C   LYS   148     -10.711 -29.351  16.031  1.00  0.00           C
ATOM   2343  O   LYS   148      -9.831 -30.166  16.307  1.00  0.00           O
ATOM   2344  CB  LYS   148     -13.179 -30.117  16.503  1.00  0.00           C
ATOM   2345  CG  LYS   148     -14.285 -29.940  17.573  1.00  0.00           C
ATOM   2346  CD  LYS   148     -13.863 -30.357  19.006  1.00  0.00           C
ATOM   2347  CE  LYS   148     -13.922 -29.253  20.090  1.00  0.00           C
ATOM   2348  NZ  LYS   148     -12.913 -28.187  20.021  1.00  0.00           N
ATOM   2349  H   LYS   148     -13.189 -27.574  16.452  1.00  0.00           H
ATOM   2350  HA  LYS   148     -11.628 -29.548  17.843  1.00  0.00           H
ATOM   2351  HB1 LYS   148     -13.562 -29.839  15.520  1.00  0.00           H
ATOM   2352  HB2 LYS   148     -12.887 -31.166  16.441  1.00  0.00           H
ATOM   2353  HG1 LYS   148     -14.657 -28.914  17.572  1.00  0.00           H
ATOM   2354  HG2 LYS   148     -15.141 -30.545  17.270  1.00  0.00           H
ATOM   2355  HD1 LYS   148     -14.541 -31.152  19.322  1.00  0.00           H
ATOM   2356  HD2 LYS   148     -12.883 -30.834  19.008  1.00  0.00           H
ATOM   2357  HE1 LYS   148     -13.806 -29.728  21.066  1.00  0.00           H
ATOM   2358  HE2 LYS   148     -14.907 -28.780  20.097  1.00  0.00           H
ATOM   2359  HZ1 LYS   148     -12.895 -27.635  20.905  1.00  0.00           H
ATOM   2360  HZ2 LYS   148     -13.149 -27.529  19.250  1.00  0.00           H
ATOM   2361  HZ3 LYS   148     -11.953 -28.557  19.858  1.00  0.00           H
ATOM   2362  N   THR   149     -10.633 -28.504  14.986  1.00  0.00           N
ATOM   2363  CA  THR   149      -9.619 -28.446  13.966  1.00  0.00           C
ATOM   2364  C   THR   149      -8.290 -27.976  14.485  1.00  0.00           C
ATOM   2365  O   THR   149      -7.254 -28.256  13.884  1.00  0.00           O
ATOM   2366  CB  THR   149     -10.122 -27.601  12.783  1.00  0.00           C
ATOM   2367  OG1 THR   149     -10.785 -26.440  13.241  1.00  0.00           O
ATOM   2368  CG2 THR   149     -11.141 -28.374  11.942  1.00  0.00           C
ATOM   2369  H   THR   149     -11.385 -27.819  14.908  1.00  0.00           H
ATOM   2370  HA  THR   149      -9.461 -29.473  13.634  1.00  0.00           H
ATOM   2371  HB  THR   149      -9.293 -27.323  12.121  1.00  0.00           H
ATOM   2372  HG1 THR   149     -10.186 -25.939  13.783  1.00  0.00           H
ATOM   2373 1HG2 THR   149     -11.534 -27.743  11.148  1.00  0.00           H
ATOM   2374 2HG2 THR   149     -11.985 -28.705  12.547  1.00  0.00           H
ATOM   2375 3HG2 THR   149     -10.688 -29.252  11.482  1.00  0.00           H
ATOM   2376  N   SER   150      -8.274 -27.209  15.583  1.00  0.00           N
ATOM   2377  CA  SER   150      -7.065 -26.577  16.035  1.00  0.00           C
ATOM   2378  C   SER   150      -5.985 -27.544  16.436  1.00  0.00           C
ATOM   2379  O   SER   150      -6.245 -28.636  16.941  1.00  0.00           O
ATOM   2380  CB  SER   150      -7.399 -25.621  17.182  1.00  0.00           C
ATOM   2381  OG  SER   150      -7.900 -26.287  18.329  1.00  0.00           O
ATOM   2382  H   SER   150      -9.137 -27.071  16.108  1.00  0.00           H
ATOM   2383  HA  SER   150      -6.699 -26.006  15.187  1.00  0.00           H
ATOM   2384  HB1 SER   150      -8.109 -24.861  16.849  1.00  0.00           H
ATOM   2385  HB2 SER   150      -6.504 -25.074  17.473  1.00  0.00           H
ATOM   2386  HG  SER   150      -8.576 -26.906  18.072  1.00  0.00           H
ATOM   2387  N   SER   151      -4.717 -27.127  16.192  1.00  0.00           N
ATOM   2388  CA  SER   151      -3.536 -27.859  16.569  1.00  0.00           C
ATOM   2389  C   SER   151      -2.567 -26.841  17.116  1.00  0.00           C
ATOM   2390  O   SER   151      -2.568 -25.691  16.681  1.00  0.00           O
ATOM   2391  CB  SER   151      -2.944 -28.557  15.336  1.00  0.00           C
ATOM   2392  OG  SER   151      -3.761 -29.664  14.979  1.00  0.00           O
ATOM   2393  H   SER   151      -4.593 -26.237  15.710  1.00  0.00           H
ATOM   2394  HA  SER   151      -3.787 -28.576  17.352  1.00  0.00           H
ATOM   2395  HB1 SER   151      -1.933 -28.916  15.555  1.00  0.00           H
ATOM   2396  HB2 SER   151      -2.877 -27.838  14.511  1.00  0.00           H
ATOM   2397  HG  SER   151      -3.491 -30.045  14.147  1.00  0.00           H
ATOM   2398  N   ILE   152      -1.688 -27.240  18.066  1.00  0.00           N
ATOM   2399  CA  ILE   152      -0.801 -26.302  18.719  1.00  0.00           C
ATOM   2400  C   ILE   152       0.617 -26.508  18.225  1.00  0.00           C
ATOM   2401  O   ILE   152       0.993 -27.644  17.944  1.00  0.00           O
ATOM   2402  CB  ILE   152      -0.948 -26.567  20.238  1.00  0.00           C
ATOM   2403  CG1 ILE   152      -0.372 -27.922  20.704  1.00  0.00           C
ATOM   2404  CG2 ILE   152      -2.424 -26.434  20.657  1.00  0.00           C
ATOM   2405  CD1 ILE   152      -0.419 -28.109  22.226  1.00  0.00           C
ATOM   2406  H   ILE   152      -1.651 -28.225  18.327  1.00  0.00           H
ATOM   2407  HA  ILE   152      -1.107 -25.281  18.484  1.00  0.00           H
ATOM   2408  HB  ILE   152      -0.384 -25.804  20.756  1.00  0.00           H
ATOM   2409 1HG1 ILE   152       0.670 -28.013  20.399  1.00  0.00           H
ATOM   2410 2HG1 ILE   152      -0.903 -28.744  20.222  1.00  0.00           H
ATOM   2411 1HG2 ILE   152      -2.528 -26.314  21.735  1.00  0.00           H
ATOM   2412 2HG2 ILE   152      -3.000 -27.315  20.373  1.00  0.00           H
ATOM   2413 3HG2 ILE   152      -2.897 -25.579  20.177  1.00  0.00           H
ATOM   2414 1HD1 ILE   152       0.059 -29.046  22.512  1.00  0.00           H
ATOM   2415 2HD1 ILE   152      -1.444 -28.144  22.595  1.00  0.00           H
ATOM   2416 3HD1 ILE   152       0.101 -27.303  22.741  1.00  0.00           H
ATOM   2417  N   LEU   153       1.425 -25.438  18.044  1.00  0.00           N
ATOM   2418  CA  LEU   153       2.663 -25.693  17.289  1.00  0.00           C
ATOM   2419  C   LEU   153       3.749 -24.650  17.567  1.00  0.00           C
ATOM   2420  O   LEU   153       3.562 -23.464  17.340  1.00  0.00           O
ATOM   2421  CB  LEU   153       2.322 -25.678  15.786  1.00  0.00           C
ATOM   2422  CG  LEU   153       3.432 -26.130  14.810  1.00  0.00           C
ATOM   2423  CD1 LEU   153       4.548 -25.099  14.588  1.00  0.00           C
ATOM   2424  CD2 LEU   153       4.013 -27.502  15.176  1.00  0.00           C
ATOM   2425  H   LEU   153       1.209 -24.514  18.359  1.00  0.00           H
ATOM   2426  HA  LEU   153       3.058 -26.666  17.588  1.00  0.00           H
ATOM   2427  HB1 LEU   153       1.462 -26.327  15.620  1.00  0.00           H
ATOM   2428  HB2 LEU   153       1.982 -24.678  15.521  1.00  0.00           H
ATOM   2429  HG  LEU   153       2.939 -26.227  13.844  1.00  0.00           H
ATOM   2430 1HD1 LEU   153       5.078 -25.302  13.658  1.00  0.00           H
ATOM   2431 2HD1 LEU   153       5.291 -25.131  15.381  1.00  0.00           H
ATOM   2432 3HD1 LEU   153       4.155 -24.084  14.525  1.00  0.00           H
ATOM   2433 1HD2 LEU   153       4.691 -27.857  14.400  1.00  0.00           H
ATOM   2434 2HD2 LEU   153       3.225 -28.245  15.297  1.00  0.00           H
ATOM   2435 3HD2 LEU   153       4.580 -27.459  16.106  1.00  0.00           H
ATOM   2436  N   TYR   154       4.894 -25.201  18.035  1.00  0.00           N
ATOM   2437  CA  TYR   154       6.215 -24.564  18.103  1.00  0.00           C
ATOM   2438  C   TYR   154       6.752 -24.649  19.561  1.00  0.00           C
ATOM   2439  O   TYR   154       6.971 -25.755  20.040  1.00  0.00           O
ATOM   2440  CB  TYR   154       6.301 -23.210  17.357  1.00  0.00           C
ATOM   2441  CG  TYR   154       7.647 -22.815  16.809  1.00  0.00           C
ATOM   2442  CD1 TYR   154       8.844 -23.322  17.300  1.00  0.00           C
ATOM   2443  CD2 TYR   154       7.689 -21.891  15.766  1.00  0.00           C
ATOM   2444  CE1 TYR   154      10.050 -22.887  16.775  1.00  0.00           C
ATOM   2445  CE2 TYR   154       8.896 -21.423  15.272  1.00  0.00           C
ATOM   2446  CZ  TYR   154      10.082 -21.916  15.785  1.00  0.00           C
ATOM   2447  OH  TYR   154      11.285 -21.452  15.300  1.00  0.00           O
ATOM   2448  H   TYR   154       4.845 -26.148  18.351  1.00  0.00           H
ATOM   2449  HA  TYR   154       6.829 -25.263  17.535  1.00  0.00           H
ATOM   2450  HB1 TYR   154       5.902 -22.402  17.955  1.00  0.00           H
ATOM   2451  HB2 TYR   154       5.675 -23.252  16.469  1.00  0.00           H
ATOM   2452  HD1 TYR   154       8.868 -24.059  18.085  1.00  0.00           H
ATOM   2453  HD2 TYR   154       6.770 -21.494  15.358  1.00  0.00           H
ATOM   2454  HE1 TYR   154      10.963 -23.309  17.151  1.00  0.00           H
ATOM   2455  HE2 TYR   154       8.917 -20.687  14.484  1.00  0.00           H
ATOM   2456  HH  TYR   154      11.919 -22.150  15.392  1.00  0.00           H
ATOM   2457  N   CYS   155       6.977 -23.500  20.252  1.00  0.00           N
ATOM   2458  CA  CYS   155       7.674 -23.592  21.549  1.00  0.00           C
ATOM   2459  C   CYS   155       7.658 -22.281  22.386  1.00  0.00           C
ATOM   2460  O   CYS   155       8.216 -21.263  22.000  1.00  0.00           O
ATOM   2461  CB  CYS   155       9.147 -23.977  21.322  1.00  0.00           C
ATOM   2462  SG  CYS   155      10.079 -24.247  22.857  1.00  0.00           S
ATOM   2463  H   CYS   155       6.683 -22.619  19.888  1.00  0.00           H
ATOM   2464  HA  CYS   155       7.167 -24.368  22.127  1.00  0.00           H
ATOM   2465  HB1 CYS   155       9.644 -23.199  20.741  1.00  0.00           H
ATOM   2466  HB2 CYS   155       9.218 -24.885  20.725  1.00  0.00           H
ATOM   2467  HG  CYS   155      11.380 -24.342  22.567  1.00  0.00           H
ATOM   2468  N   ASN   156       7.014 -22.410  23.570  1.00  0.00           N
ATOM   2469  CA  ASN   156       7.058 -21.471  24.694  1.00  0.00           C
ATOM   2470  C   ASN   156       6.369 -22.140  25.918  1.00  0.00           C
ATOM   2471  O   ASN   156       5.889 -23.268  25.854  1.00  0.00           O
ATOM   2472  CB  ASN   156       6.529 -20.047  24.360  1.00  0.00           C
ATOM   2473  CG  ASN   156       5.002 -19.845  24.385  1.00  0.00           C
ATOM   2474  OD1 ASN   156       4.245 -20.633  24.934  1.00  0.00           O
ATOM   2475  ND2 ASN   156       4.601 -18.726  23.764  1.00  0.00           N
ATOM   2476  H   ASN   156       6.458 -23.231  23.690  1.00  0.00           H
ATOM   2477  HA  ASN   156       8.117 -21.387  24.935  1.00  0.00           H
ATOM   2478  HB1 ASN   156       6.900 -19.717  23.391  1.00  0.00           H
ATOM   2479  HB2 ASN   156       6.935 -19.342  25.085  1.00  0.00           H
ATOM   2480 1HD2 ASN   156       5.235 -18.088  23.331  1.00  0.00           H
ATOM   2481 2HD2 ASN   156       3.633 -18.483  23.723  1.00  0.00           H
ATOM   2482  N   LYS   157       6.348 -21.383  27.034  1.00  0.00           N
ATOM   2483  CA  LYS   157       5.499 -21.683  28.171  1.00  0.00           C
ATOM   2484  C   LYS   157       4.793 -20.428  28.640  1.00  0.00           C
ATOM   2485  O   LYS   157       5.196 -19.313  28.313  1.00  0.00           O
ATOM   2486  CB  LYS   157       6.343 -22.300  29.302  1.00  0.00           C
ATOM   2487  CG  LYS   157       7.287 -23.416  28.821  1.00  0.00           C
ATOM   2488  CD  LYS   157       8.026 -24.107  29.975  1.00  0.00           C
ATOM   2489  CE  LYS   157       9.272 -24.878  29.512  1.00  0.00           C
ATOM   2490  NZ  LYS   157       8.989 -25.904  28.506  1.00  0.00           N
ATOM   2491  H   LYS   157       6.985 -20.588  27.086  1.00  0.00           H
ATOM   2492  HA  LYS   157       4.722 -22.381  27.856  1.00  0.00           H
ATOM   2493  HB1 LYS   157       5.678 -22.687  30.076  1.00  0.00           H
ATOM   2494  HB2 LYS   157       6.943 -21.522  29.777  1.00  0.00           H
ATOM   2495  HG1 LYS   157       8.025 -22.985  28.143  1.00  0.00           H
ATOM   2496  HG2 LYS   157       6.726 -24.152  28.244  1.00  0.00           H
ATOM   2497  HD1 LYS   157       7.340 -24.769  30.507  1.00  0.00           H
ATOM   2498  HD2 LYS   157       8.342 -23.355  30.701  1.00  0.00           H
ATOM   2499  HE1 LYS   157      10.003 -24.185  29.090  1.00  0.00           H
ATOM   2500  HE2 LYS   157       9.751 -25.361  30.367  1.00  0.00           H
ATOM   2501  HZ1 LYS   157       9.870 -26.389  28.236  1.00  0.00           H
ATOM   2502  HZ2 LYS   157       8.576 -25.460  27.660  1.00  0.00           H
ATOM   2503  HZ3 LYS   157       8.320 -26.604  28.888  1.00  0.00           H
ATOM   2504  N   SER   158       3.683 -20.578  29.411  1.00  0.00           N
ATOM   2505  CA  SER   158       2.998 -19.416  29.921  1.00  0.00           C
ATOM   2506  C   SER   158       2.538 -19.666  31.323  1.00  0.00           C
ATOM   2507  O   SER   158       1.864 -20.656  31.608  1.00  0.00           O
ATOM   2508  CB  SER   158       1.829 -19.211  28.991  1.00  0.00           C
ATOM   2509  OG  SER   158       2.280 -19.421  27.660  1.00  0.00           O
ATOM   2510  H   SER   158       3.335 -21.512  29.628  1.00  0.00           H
ATOM   2511  HA  SER   158       3.665 -18.551  29.911  1.00  0.00           H
ATOM   2512  HB1 SER   158       1.000 -19.893  29.222  1.00  0.00           H
ATOM   2513  HB2 SER   158       1.450 -18.192  29.078  1.00  0.00           H
ATOM   2514  HG  SER   158       2.590 -20.318  27.548  1.00  0.00           H
ATOM   2515  N   ASN   159       2.837 -18.720  32.237  1.00  0.00           N
ATOM   2516  CA  ASN   159       2.445 -18.928  33.599  1.00  0.00           C
ATOM   2517  C   ASN   159       1.108 -18.304  33.816  1.00  0.00           C
ATOM   2518  O   ASN   159       0.991 -17.185  34.316  1.00  0.00           O
ATOM   2519  CB  ASN   159       3.511 -18.312  34.524  1.00  0.00           C
ATOM   2520  CG  ASN   159       3.244 -18.662  35.996  1.00  0.00           C
ATOM   2521  OD1 ASN   159       2.898 -19.786  36.330  1.00  0.00           O
ATOM   2522  ND2 ASN   159       3.421 -17.642  36.848  1.00  0.00           N
ATOM   2523  H   ASN   159       3.333 -17.872  31.963  1.00  0.00           H
ATOM   2524  HA  ASN   159       2.375 -20.000  33.805  1.00  0.00           H
ATOM   2525  HB1 ASN   159       3.564 -17.229  34.404  1.00  0.00           H
ATOM   2526  HB2 ASN   159       4.494 -18.707  34.270  1.00  0.00           H
ATOM   2527 1HD2 ASN   159       3.271 -17.795  37.824  1.00  0.00           H
ATOM   2528 2HD2 ASN   159       3.697 -16.734  36.533  1.00  0.00           H
ATOM   2529  N   CYS   160       0.057 -19.042  33.426  1.00  0.00           N
ATOM   2530  CA  CYS   160      -1.295 -18.645  33.644  1.00  0.00           C
ATOM   2531  C   CYS   160      -2.072 -19.876  33.336  1.00  0.00           C
ATOM   2532  O   CYS   160      -2.324 -20.181  32.173  1.00  0.00           O
ATOM   2533  CB  CYS   160      -1.655 -17.499  32.683  1.00  0.00           C
ATOM   2534  SG  CYS   160      -3.345 -16.887  32.876  1.00  0.00           S
ATOM   2535  H   CYS   160       0.233 -19.927  32.952  1.00  0.00           H
ATOM   2536  HA  CYS   160      -1.416 -18.310  34.673  1.00  0.00           H
ATOM   2537  HB1 CYS   160      -0.982 -16.659  32.855  1.00  0.00           H
ATOM   2538  HB2 CYS   160      -1.502 -17.798  31.645  1.00  0.00           H
ATOM   2539  HG  CYS   160      -4.151 -17.630  32.122  1.00  0.00           H
ATOM   2540  N   PRO   161      -2.373 -20.645  34.340  1.00  0.00           N
ATOM   2541  CA  PRO   161      -3.118 -21.847  34.092  1.00  0.00           C
ATOM   2542  C   PRO   161      -4.551 -21.564  33.768  1.00  0.00           C
ATOM   2543  O   PRO   161      -5.156 -22.323  33.013  1.00  0.00           O
ATOM   2544  CB  PRO   161      -3.026 -22.623  35.422  1.00  0.00           C
ATOM   2545  CG  PRO   161      -1.985 -21.893  36.268  1.00  0.00           C
ATOM   2546  CD  PRO   161      -1.968 -20.464  35.734  1.00  0.00           C
ATOM   2547  HA  PRO   161      -2.646 -22.399  33.277  1.00  0.00           H
ATOM   2548  HB1 PRO   161      -3.973 -22.624  35.965  1.00  0.00           H
ATOM   2549  HB2 PRO   161      -2.755 -23.667  35.262  1.00  0.00           H
ATOM   2550  HG1 PRO   161      -1.007 -22.347  36.103  1.00  0.00           H
ATOM   2551  HG2 PRO   161      -2.196 -21.940  37.336  1.00  0.00           H
ATOM   2552  HD1 PRO   161      -0.968 -20.034  35.810  1.00  0.00           H
ATOM   2553  HD2 PRO   161      -2.709 -19.822  36.213  1.00  0.00           H
ATOM   2554  N   TYR   162      -5.112 -20.485  34.339  1.00  0.00           N
ATOM   2555  CA  TYR   162      -6.504 -20.195  34.168  1.00  0.00           C
ATOM   2556  C   TYR   162      -6.784 -19.804  32.753  1.00  0.00           C
ATOM   2557  O   TYR   162      -7.809 -20.197  32.199  1.00  0.00           O
ATOM   2558  CB  TYR   162      -6.890 -19.075  35.149  1.00  0.00           C
ATOM   2559  CG  TYR   162      -8.363 -18.760  35.123  1.00  0.00           C
ATOM   2560  CD1 TYR   162      -9.263 -19.543  35.839  1.00  0.00           C
ATOM   2561  CD2 TYR   162      -8.844 -17.687  34.377  1.00  0.00           C
ATOM   2562  CE1 TYR   162     -10.622 -19.257  35.814  1.00  0.00           C
ATOM   2563  CE2 TYR   162     -10.204 -17.402  34.349  1.00  0.00           C
ATOM   2564  CZ  TYR   162     -11.092 -18.186  35.069  1.00  0.00           C
ATOM   2565  OH  TYR   162     -12.443 -17.904  35.048  1.00  0.00           O
ATOM   2566  H   TYR   162      -4.536 -19.861  34.904  1.00  0.00           H
ATOM   2567  HA  TYR   162      -7.061 -21.107  34.392  1.00  0.00           H
ATOM   2568  HB1 TYR   162      -6.619 -19.372  36.162  1.00  0.00           H
ATOM   2569  HB2 TYR   162      -6.319 -18.169  34.938  1.00  0.00           H
ATOM   2570  HD1 TYR   162      -8.907 -20.384  36.417  1.00  0.00           H
ATOM   2571  HD2 TYR   162      -8.161 -17.075  33.806  1.00  0.00           H
ATOM   2572  HE1 TYR   162     -11.318 -19.867  36.369  1.00  0.00           H
ATOM   2573  HE2 TYR   162     -10.570 -16.570  33.765  1.00  0.00           H
ATOM   2574  HH  TYR   162     -12.607 -17.171  34.472  1.00  0.00           H
ATOM   2575  N   GLY   163      -5.867 -19.026  32.139  1.00  0.00           N
ATOM   2576  CA  GLY   163      -6.071 -18.452  30.836  1.00  0.00           C
ATOM   2577  C   GLY   163      -5.771 -19.419  29.728  1.00  0.00           C
ATOM   2578  O   GLY   163      -5.600 -20.621  29.936  1.00  0.00           O
ATOM   2579  H   GLY   163      -4.989 -18.836  32.621  1.00  0.00           H
ATOM   2580  HA1 GLY   163      -5.418 -17.584  30.757  1.00  0.00           H
ATOM   2581  HA2 GLY   163      -7.107 -18.115  30.764  1.00  0.00           H
ATOM   2582  N   LEU   164      -5.768 -18.843  28.504  1.00  0.00           N
ATOM   2583  CA  LEU   164      -5.590 -19.393  27.190  1.00  0.00           C
ATOM   2584  C   LEU   164      -4.191 -19.863  26.908  1.00  0.00           C
ATOM   2585  O   LEU   164      -3.997 -20.810  26.143  1.00  0.00           O
ATOM   2586  CB  LEU   164      -6.227 -18.651  26.005  1.00  0.00           C
ATOM   2587  CG  LEU   164      -6.659 -19.607  24.861  1.00  0.00           C
ATOM   2588  CD1 LEU   164      -7.987 -20.317  25.163  1.00  0.00           C
ATOM   2589  CD2 LEU   164      -6.732 -18.896  23.506  1.00  0.00           C
ATOM   2590  H   LEU   164      -5.920 -17.834  28.517  1.00  0.00           H
ATOM   2591  HA  LEU   164      -6.149 -20.325  27.283  1.00  0.00           H
ATOM   2592  HB1 LEU   164      -7.084 -18.068  26.343  1.00  0.00           H
ATOM   2593  HB2 LEU   164      -5.493 -17.958  25.607  1.00  0.00           H
ATOM   2594  HG  LEU   164      -5.901 -20.380  24.746  1.00  0.00           H
ATOM   2595 1HD1 LEU   164      -7.931 -20.902  26.081  1.00  0.00           H
ATOM   2596 2HD1 LEU   164      -8.257 -21.002  24.358  1.00  0.00           H
ATOM   2597 3HD1 LEU   164      -8.805 -19.606  25.276  1.00  0.00           H
ATOM   2598 1HD2 LEU   164      -5.781 -18.427  23.256  1.00  0.00           H
ATOM   2599 2HD2 LEU   164      -7.499 -18.129  23.512  1.00  0.00           H
ATOM   2600 3HD2 LEU   164      -6.975 -19.595  22.705  1.00  0.00           H
ATOM   2601  N   LYS   165      -3.174 -19.174  27.457  1.00  0.00           N
ATOM   2602  CA  LYS   165      -1.841 -19.550  26.979  1.00  0.00           C
ATOM   2603  C   LYS   165      -1.450 -20.936  27.544  1.00  0.00           C
ATOM   2604  O   LYS   165      -1.719 -21.261  28.691  1.00  0.00           O
ATOM   2605  CB  LYS   165      -0.807 -18.442  27.219  1.00  0.00           C
ATOM   2606  CG  LYS   165      -1.023 -17.195  26.333  1.00  0.00           C
ATOM   2607  CD  LYS   165       0.299 -16.492  25.957  1.00  0.00           C
ATOM   2608  CE  LYS   165       0.184 -15.550  24.745  1.00  0.00           C
ATOM   2609  NZ  LYS   165       1.472 -14.968  24.385  1.00  0.00           N
ATOM   2610  H   LYS   165      -3.319 -18.463  28.145  1.00  0.00           H
ATOM   2611  HA  LYS   165      -1.905 -19.669  25.896  1.00  0.00           H
ATOM   2612  HB1 LYS   165       0.156 -18.865  26.951  1.00  0.00           H
ATOM   2613  HB2 LYS   165      -0.755 -18.171  28.273  1.00  0.00           H
ATOM   2614  HG1 LYS   165      -1.702 -16.496  26.823  1.00  0.00           H
ATOM   2615  HG2 LYS   165      -1.527 -17.490  25.415  1.00  0.00           H
ATOM   2616  HD1 LYS   165       1.052 -17.245  25.718  1.00  0.00           H
ATOM   2617  HD2 LYS   165       0.684 -15.950  26.822  1.00  0.00           H
ATOM   2618  HE1 LYS   165      -0.527 -14.744  24.928  1.00  0.00           H
ATOM   2619  HE2 LYS   165      -0.172 -16.096  23.871  1.00  0.00           H
ATOM   2620  HZ1 LYS   165       1.508 -14.458  23.479  1.00  0.00           H
ATOM   2621  HZ2 LYS   165       2.183 -15.722  24.233  1.00  0.00           H
ATOM   2622  HZ3 LYS   165       1.921 -14.379  25.111  1.00  0.00           H
ATOM   2623  N   CYS   166      -0.824 -21.731  26.645  1.00  0.00           N
ATOM   2624  CA  CYS   166      -0.560 -23.122  26.870  1.00  0.00           C
ATOM   2625  C   CYS   166       0.867 -23.300  27.270  1.00  0.00           C
ATOM   2626  O   CYS   166       1.696 -22.407  27.097  1.00  0.00           O
ATOM   2627  CB  CYS   166      -1.197 -24.128  25.898  1.00  0.00           C
ATOM   2628  SG  CYS   166      -2.887 -23.667  25.434  1.00  0.00           S
ATOM   2629  H   CYS   166      -0.436 -21.280  25.816  1.00  0.00           H
ATOM   2630  HA  CYS   166      -1.072 -23.374  27.802  1.00  0.00           H
ATOM   2631  HB1 CYS   166      -1.241 -25.104  26.387  1.00  0.00           H
ATOM   2632  HB2 CYS   166      -0.618 -24.309  25.006  1.00  0.00           H
ATOM   2633  HG  CYS   166      -3.605 -23.460  26.547  1.00  0.00           H
ATOM   2634  N   VAL   167       1.167 -24.483  27.847  1.00  0.00           N
ATOM   2635  CA  VAL   167       2.487 -24.821  28.283  1.00  0.00           C
ATOM   2636  C   VAL   167       2.999 -25.795  27.290  1.00  0.00           C
ATOM   2637  O   VAL   167       2.209 -26.523  26.687  1.00  0.00           O
ATOM   2638  CB  VAL   167       2.443 -25.361  29.727  1.00  0.00           C
ATOM   2639  CG1 VAL   167       3.832 -25.787  30.232  1.00  0.00           C
ATOM   2640  CG2 VAL   167       1.845 -24.313  30.682  1.00  0.00           C
ATOM   2641  H   VAL   167       0.420 -25.165  27.977  1.00  0.00           H
ATOM   2642  HA  VAL   167       3.115 -23.930  28.249  1.00  0.00           H
ATOM   2643  HB  VAL   167       1.794 -26.238  29.751  1.00  0.00           H
ATOM   2644 1HG1 VAL   167       3.784 -26.109  31.273  1.00  0.00           H
ATOM   2645 2HG1 VAL   167       4.543 -24.962  30.172  1.00  0.00           H
ATOM   2646 3HG1 VAL   167       4.230 -26.622  29.657  1.00  0.00           H
ATOM   2647 1HG2 VAL   167       1.825 -24.683  31.707  1.00  0.00           H
ATOM   2648 2HG2 VAL   167       0.819 -24.059  30.415  1.00  0.00           H
ATOM   2649 3HG2 VAL   167       2.428 -23.391  30.674  1.00  0.00           H
ATOM   2650  N   GLY   168       4.332 -25.781  27.070  1.00  0.00           N
ATOM   2651  CA  GLY   168       4.944 -26.689  26.148  1.00  0.00           C
ATOM   2652  C   GLY   168       4.218 -26.517  24.861  1.00  0.00           C
ATOM   2653  O   GLY   168       3.732 -27.489  24.285  1.00  0.00           O
ATOM   2654  H   GLY   168       4.914 -25.110  27.571  1.00  0.00           H
ATOM   2655  HA1 GLY   168       5.993 -26.420  26.035  1.00  0.00           H
ATOM   2656  HA2 GLY   168       4.834 -27.708  26.523  1.00  0.00           H
ATOM   2657  N   ASN   169       4.049 -25.261  24.408  1.00  0.00           N
ATOM   2658  CA  ASN   169       3.273 -25.155  23.217  1.00  0.00           C
ATOM   2659  C   ASN   169       3.780 -24.059  22.370  1.00  0.00           C
ATOM   2660  O   ASN   169       4.722 -23.337  22.685  1.00  0.00           O
ATOM   2661  CB  ASN   169       1.812 -24.840  23.644  1.00  0.00           C
ATOM   2662  CG  ASN   169       1.486 -23.342  23.934  1.00  0.00           C
ATOM   2663  OD1 ASN   169       0.401 -22.857  23.632  1.00  0.00           O
ATOM   2664  ND2 ASN   169       2.460 -22.638  24.519  1.00  0.00           N
ATOM   2665  H   ASN   169       4.445 -24.448  24.880  1.00  0.00           H
ATOM   2666  HA  ASN   169       3.329 -26.061  22.608  1.00  0.00           H
ATOM   2667  HB1 ASN   169       1.545 -25.420  24.526  1.00  0.00           H
ATOM   2668  HB2 ASN   169       1.129 -25.177  22.867  1.00  0.00           H
ATOM   2669 1HD2 ASN   169       2.334 -21.675  24.756  1.00  0.00           H
ATOM   2670 2HD2 ASN   169       3.354 -23.029  24.735  1.00  0.00           H
ATOM   2671  N   LYS   170       3.067 -23.905  21.231  1.00  0.00           N
ATOM   2672  CA  LYS   170       2.914 -22.655  20.463  1.00  0.00           C
ATOM   2673  C   LYS   170       3.892 -21.488  20.798  1.00  0.00           C
ATOM   2674  O   LYS   170       3.834 -20.929  21.884  1.00  0.00           O
ATOM   2675  CB  LYS   170       1.493 -22.144  20.714  1.00  0.00           C
ATOM   2676  CG  LYS   170       0.362 -23.182  20.638  1.00  0.00           C
ATOM   2677  CD  LYS   170      -0.971 -22.514  20.966  1.00  0.00           C
ATOM   2678  CE  LYS   170      -1.924 -23.314  21.856  1.00  0.00           C
ATOM   2679  NZ  LYS   170      -2.251 -22.525  23.042  1.00  0.00           N
ATOM   2680  H   LYS   170       2.572 -24.703  20.892  1.00  0.00           H
ATOM   2681  HA  LYS   170       3.023 -22.917  19.424  1.00  0.00           H
ATOM   2682  HB1 LYS   170       1.466 -21.718  21.715  1.00  0.00           H
ATOM   2683  HB2 LYS   170       1.269 -21.328  20.033  1.00  0.00           H
ATOM   2684  HG1 LYS   170       0.304 -23.667  19.670  1.00  0.00           H
ATOM   2685  HG2 LYS   170       0.554 -23.971  21.348  1.00  0.00           H
ATOM   2686  HD1 LYS   170      -1.463 -22.205  20.046  1.00  0.00           H
ATOM   2687  HD2 LYS   170      -0.732 -21.604  21.507  1.00  0.00           H
ATOM   2688  HE1 LYS   170      -2.848 -23.543  21.322  1.00  0.00           H
ATOM   2689  HE2 LYS   170      -1.486 -24.255  22.190  1.00  0.00           H
ATOM   2690  HZ1 LYS   170      -2.984 -22.993  23.612  1.00  0.00           H
ATOM   2691  HZ2 LYS   170      -2.576 -21.577  22.765  1.00  0.00           H
ATOM   2692  HZ3 LYS   170      -1.388 -22.422  23.619  1.00  0.00           H
ATOM   2693  N   CYS   171       4.765 -21.139  19.827  1.00  0.00           N
ATOM   2694  CA  CYS   171       5.797 -20.126  20.099  1.00  0.00           C
ATOM   2695  C   CYS   171       5.259 -18.702  19.950  1.00  0.00           C
ATOM   2696  O   CYS   171       4.416 -18.411  19.113  1.00  0.00           O
ATOM   2697  CB  CYS   171       6.983 -20.202  19.127  1.00  0.00           C
ATOM   2698  SG  CYS   171       6.553 -19.665  17.449  1.00  0.00           S
ATOM   2699  H   CYS   171       4.699 -21.567  18.927  1.00  0.00           H
ATOM   2700  HA  CYS   171       6.139 -20.272  21.124  1.00  0.00           H
ATOM   2701  HB1 CYS   171       7.416 -21.197  19.093  1.00  0.00           H
ATOM   2702  HB2 CYS   171       7.786 -19.557  19.487  1.00  0.00           H
ATOM   2703  HG  CYS   171       6.043 -18.430  17.504  1.00  0.00           H
ATOM   2704  N   GLU   172       5.845 -17.848  20.809  1.00  0.00           N
ATOM   2705  CA  GLU   172       5.571 -16.418  20.787  1.00  0.00           C
ATOM   2706  C   GLU   172       6.161 -15.767  19.510  1.00  0.00           C
ATOM   2707  O   GLU   172       7.119 -16.255  18.920  1.00  0.00           O
ATOM   2708  CB  GLU   172       6.158 -15.809  22.074  1.00  0.00           C
ATOM   2709  CG  GLU   172       5.256 -14.746  22.707  1.00  0.00           C
ATOM   2710  CD  GLU   172       4.018 -15.361  23.390  1.00  0.00           C
ATOM   2711  OE1 GLU   172       3.912 -15.314  24.613  1.00  0.00           O
ATOM   2712  OE2 GLU   172       3.126 -15.884  22.723  1.00  0.00           O
ATOM   2713  H   GLU   172       6.495 -18.201  21.480  1.00  0.00           H
ATOM   2714  HA  GLU   172       4.486 -16.319  20.760  1.00  0.00           H
ATOM   2715  HB1 GLU   172       7.142 -15.382  21.875  1.00  0.00           H
ATOM   2716  HB2 GLU   172       6.336 -16.588  22.816  1.00  0.00           H
ATOM   2717  HG1 GLU   172       4.935 -14.021  21.962  1.00  0.00           H
ATOM   2718  HG2 GLU   172       5.821 -14.196  23.458  1.00  0.00           H
ATOM   2719  N   TYR   173       5.518 -14.650  19.108  1.00  0.00           N
ATOM   2720  CA  TYR   173       5.789 -14.058  17.797  1.00  0.00           C
ATOM   2721  C   TYR   173       5.547 -12.536  17.853  1.00  0.00           C
ATOM   2722  O   TYR   173       5.035 -12.033  18.840  1.00  0.00           O
ATOM   2723  CB  TYR   173       4.854 -14.755  16.799  1.00  0.00           C
ATOM   2724  CG  TYR   173       5.267 -14.591  15.362  1.00  0.00           C
ATOM   2725  CD1 TYR   173       4.545 -13.760  14.513  1.00  0.00           C
ATOM   2726  CD2 TYR   173       6.277 -15.389  14.833  1.00  0.00           C
ATOM   2727  CE1 TYR   173       4.803 -13.756  13.153  1.00  0.00           C
ATOM   2728  CE2 TYR   173       6.553 -15.366  13.473  1.00  0.00           C
ATOM   2729  CZ  TYR   173       5.812 -14.549  12.632  1.00  0.00           C
ATOM   2730  OH  TYR   173       6.064 -14.527  11.276  1.00  0.00           O
ATOM   2731  H   TYR   173       4.832 -14.248  19.714  1.00  0.00           H
ATOM   2732  HA  TYR   173       6.839 -14.231  17.556  1.00  0.00           H
ATOM   2733  HB1 TYR   173       4.841 -15.826  17.009  1.00  0.00           H
ATOM   2734  HB2 TYR   173       3.825 -14.423  16.938  1.00  0.00           H
ATOM   2735  HD1 TYR   173       3.739 -13.153  14.896  1.00  0.00           H
ATOM   2736  HD2 TYR   173       6.816 -16.070  15.478  1.00  0.00           H
ATOM   2737  HE1 TYR   173       4.189 -13.162  12.495  1.00  0.00           H
ATOM   2738  HE2 TYR   173       7.321 -16.009  13.071  1.00  0.00           H
ATOM   2739  HH  TYR   173       6.265 -15.411  10.992  1.00  0.00           H
ATOM   2740  N   LEU   174       5.946 -11.826  16.766  1.00  0.00           N
ATOM   2741  CA  LEU   174       5.838 -10.361  16.752  1.00  0.00           C
ATOM   2742  C   LEU   174       5.457  -9.820  15.353  1.00  0.00           C
ATOM   2743  O   LEU   174       5.794 -10.388  14.320  1.00  0.00           O
ATOM   2744  CB  LEU   174       7.161  -9.700  17.198  1.00  0.00           C
ATOM   2745  CG  LEU   174       7.579  -9.987  18.655  1.00  0.00           C
ATOM   2746  CD1 LEU   174       8.549 -11.174  18.758  1.00  0.00           C
ATOM   2747  CD2 LEU   174       8.209  -8.746  19.303  1.00  0.00           C
ATOM   2748  H   LEU   174       6.313 -12.315  15.977  1.00  0.00           H
ATOM   2749  HA  LEU   174       5.029 -10.078  17.421  1.00  0.00           H
ATOM   2750  HB1 LEU   174       7.050  -8.621  17.083  1.00  0.00           H
ATOM   2751  HB2 LEU   174       7.969  -9.980  16.522  1.00  0.00           H
ATOM   2752  HG  LEU   174       6.689 -10.219  19.239  1.00  0.00           H
ATOM   2753 1HD1 LEU   174       8.785 -11.391  19.801  1.00  0.00           H
ATOM   2754 2HD1 LEU   174       9.487 -10.961  18.245  1.00  0.00           H
ATOM   2755 3HD1 LEU   174       8.138 -12.084  18.326  1.00  0.00           H
ATOM   2756 1HD2 LEU   174       8.494  -8.947  20.336  1.00  0.00           H
ATOM   2757 2HD2 LEU   174       7.506  -7.913  19.319  1.00  0.00           H
ATOM   2758 3HD2 LEU   174       9.101  -8.424  18.765  1.00  0.00           H
ATOM   2759  N   GLN   175       4.744  -8.669  15.409  1.00  0.00           N
ATOM   2760  CA  GLN   175       4.332  -7.893  14.232  1.00  0.00           C
ATOM   2761  C   GLN   175       4.864  -6.450  14.359  1.00  0.00           C
ATOM   2762  O   GLN   175       5.820  -6.203  15.080  1.00  0.00           O
ATOM   2763  CB  GLN   175       2.793  -7.934  14.135  1.00  0.00           C
ATOM   2764  CG  GLN   175       2.269  -9.336  13.813  1.00  0.00           C
ATOM   2765  CD  GLN   175       2.823  -9.823  12.470  1.00  0.00           C
ATOM   2766  OE1 GLN   175       3.495 -10.840  12.391  1.00  0.00           O
ATOM   2767  NE2 GLN   175       2.524  -9.037  11.425  1.00  0.00           N
ATOM   2768  H   GLN   175       4.476  -8.332  16.314  1.00  0.00           H
ATOM   2769  HA  GLN   175       4.799  -8.321  13.346  1.00  0.00           H
ATOM   2770  HB1 GLN   175       2.349  -7.586  15.066  1.00  0.00           H
ATOM   2771  HB2 GLN   175       2.416  -7.252  13.373  1.00  0.00           H
ATOM   2772  HG1 GLN   175       2.557 -10.054  14.575  1.00  0.00           H
ATOM   2773  HG2 GLN   175       1.185  -9.333  13.790  1.00  0.00           H
ATOM   2774 1HE2 GLN   175       2.799  -9.233  10.484  1.00  0.00           H
ATOM   2775 2HE2 GLN   175       1.996  -8.201  11.572  1.00  0.00           H
ATOM   2776  N   SER   176       4.197  -5.526  13.640  1.00  0.00           N
ATOM   2777  CA  SER   176       4.389  -4.081  13.806  1.00  0.00           C
ATOM   2778  C   SER   176       3.535  -3.277  12.805  1.00  0.00           C
ATOM   2779  O   SER   176       3.223  -2.126  13.071  1.00  0.00           O
ATOM   2780  CB  SER   176       5.866  -3.642  13.792  1.00  0.00           C
ATOM   2781  OG  SER   176       6.702  -4.415  12.946  1.00  0.00           O
ATOM   2782  H   SER   176       3.506  -5.817  12.978  1.00  0.00           H
ATOM   2783  HA  SER   176       3.989  -3.828  14.786  1.00  0.00           H
ATOM   2784  HB1 SER   176       5.970  -2.578  13.562  1.00  0.00           H
ATOM   2785  HB2 SER   176       6.260  -3.741  14.804  1.00  0.00           H
ATOM   2786  HG  SER   176       6.228  -4.588  12.131  1.00  0.00           H
ATOM   2787  N   TYR   177       3.173  -3.927  11.672  1.00  0.00           N
ATOM   2788  CA  TYR   177       2.200  -3.386  10.706  1.00  0.00           C
ATOM   2789  C   TYR   177       2.534  -1.951  10.223  1.00  0.00           C
ATOM   2790  O   TYR   177       3.604  -1.412  10.469  1.00  0.00           O
ATOM   2791  CB  TYR   177       0.774  -3.427  11.288  1.00  0.00           C
ATOM   2792  CG  TYR   177       0.356  -4.763  11.836  1.00  0.00           C
ATOM   2793  CD1 TYR   177       0.455  -5.918  11.069  1.00  0.00           C
ATOM   2794  CD2 TYR   177      -0.257  -4.833  13.081  1.00  0.00           C
ATOM   2795  CE1 TYR   177      -0.035  -7.123  11.550  1.00  0.00           C
ATOM   2796  CE2 TYR   177      -0.708  -6.045  13.582  1.00  0.00           C
ATOM   2797  CZ  TYR   177      -0.587  -7.193  12.820  1.00  0.00           C
ATOM   2798  OH  TYR   177      -1.024  -8.397  13.326  1.00  0.00           O
ATOM   2799  H   TYR   177       3.553  -4.823  11.451  1.00  0.00           H
ATOM   2800  HA  TYR   177       2.260  -4.033   9.834  1.00  0.00           H
ATOM   2801  HB1 TYR   177       0.055  -3.179  10.514  1.00  0.00           H
ATOM   2802  HB2 TYR   177       0.662  -2.672  12.066  1.00  0.00           H
ATOM   2803  HD1 TYR   177       0.878  -5.872  10.077  1.00  0.00           H
ATOM   2804  HD2 TYR   177      -0.394  -3.936  13.664  1.00  0.00           H
ATOM   2805  HE1 TYR   177       0.011  -8.005  10.932  1.00  0.00           H
ATOM   2806  HE2 TYR   177      -1.171  -6.088  14.556  1.00  0.00           H
ATOM   2807  HH  TYR   177      -1.392  -8.227  14.188  1.00  0.00           H
ATOM   2808  N   CYS   178       1.539  -1.367   9.532  1.00  0.00           N
ATOM   2809  CA  CYS   178       1.516   0.065   9.243  1.00  0.00           C
ATOM   2810  C   CYS   178       0.761   0.771  10.383  1.00  0.00           C
ATOM   2811  O   CYS   178       1.099   1.859  10.832  1.00  0.00           O
ATOM   2812  CB  CYS   178       0.801   0.289   7.903  1.00  0.00           C
ATOM   2813  SG  CYS   178       0.985  -1.117   6.782  1.00  0.00           S
ATOM   2814  H   CYS   178       0.750  -1.907   9.221  1.00  0.00           H
ATOM   2815  HA  CYS   178       2.542   0.433   9.202  1.00  0.00           H
ATOM   2816  HB1 CYS   178      -0.268   0.457   8.045  1.00  0.00           H
ATOM   2817  HB2 CYS   178       1.192   1.184   7.420  1.00  0.00           H
ATOM   2818  HG  CYS   178       0.044  -2.019   7.099  1.00  0.00           H
ATOM   2819  N   GLU   179      -0.277   0.019  10.800  1.00  0.00           N
ATOM   2820  CA  GLU   179      -1.206   0.320  11.875  1.00  0.00           C
ATOM   2821  C   GLU   179      -0.476   0.487  13.236  1.00  0.00           C
ATOM   2822  O   GLU   179      -0.930   1.201  14.122  1.00  0.00           O
ATOM   2823  CB  GLU   179      -2.266  -0.804  11.906  1.00  0.00           C
ATOM   2824  CG  GLU   179      -2.934  -1.095  10.536  1.00  0.00           C
ATOM   2825  CD  GLU   179      -2.192  -2.153   9.684  1.00  0.00           C
ATOM   2826  OE1 GLU   179      -2.383  -3.345   9.916  1.00  0.00           O
ATOM   2827  OE2 GLU   179      -1.424  -1.782   8.796  1.00  0.00           O
ATOM   2828  H   GLU   179      -0.445  -0.839  10.314  1.00  0.00           H
ATOM   2829  HA  GLU   179      -1.674   1.271  11.617  1.00  0.00           H
ATOM   2830  HB1 GLU   179      -3.045  -0.514  12.612  1.00  0.00           H
ATOM   2831  HB2 GLU   179      -1.836  -1.725  12.303  1.00  0.00           H
ATOM   2832  HG1 GLU   179      -3.036  -0.183   9.949  1.00  0.00           H
ATOM   2833  HG2 GLU   179      -3.945  -1.466  10.695  1.00  0.00           H
ATOM   2834  N   GLY   180       0.693  -0.192  13.328  1.00  0.00           N
ATOM   2835  CA  GLY   180       1.659   0.080  14.393  1.00  0.00           C
ATOM   2836  C   GLY   180       1.806  -1.036  15.450  1.00  0.00           C
ATOM   2837  O   GLY   180       2.652  -0.946  16.333  1.00  0.00           O
ATOM   2838  H   GLY   180       0.897  -0.875  12.627  1.00  0.00           H
ATOM   2839  HA1 GLY   180       1.395   1.013  14.891  1.00  0.00           H
ATOM   2840  HA2 GLY   180       2.619   0.232  13.902  1.00  0.00           H
ATOM   2841  N   SER   181       0.950  -2.072  15.332  1.00  0.00           N
ATOM   2842  CA  SER   181       0.785  -3.052  16.414  1.00  0.00           C
ATOM   2843  C   SER   181       1.698  -4.283  16.237  1.00  0.00           C
ATOM   2844  O   SER   181       1.904  -4.793  15.143  1.00  0.00           O
ATOM   2845  CB  SER   181      -0.706  -3.388  16.543  1.00  0.00           C
ATOM   2846  OG  SER   181      -1.478  -2.201  16.446  1.00  0.00           O
ATOM   2847  H   SER   181       0.398  -2.168  14.504  1.00  0.00           H
ATOM   2848  HA  SER   181       1.092  -2.569  17.338  1.00  0.00           H
ATOM   2849  HB1 SER   181      -0.903  -3.822  17.522  1.00  0.00           H
ATOM   2850  HB2 SER   181      -1.045  -4.124  15.810  1.00  0.00           H
ATOM   2851  HG  SER   181      -1.365  -1.800  15.589  1.00  0.00           H
ATOM   2852  N   GLN   182       2.261  -4.704  17.392  1.00  0.00           N
ATOM   2853  CA  GLN   182       3.349  -5.675  17.428  1.00  0.00           C
ATOM   2854  C   GLN   182       3.071  -6.773  18.462  1.00  0.00           C
ATOM   2855  O   GLN   182       3.375  -6.635  19.640  1.00  0.00           O
ATOM   2856  CB  GLN   182       4.671  -4.950  17.736  1.00  0.00           C
ATOM   2857  CG  GLN   182       5.837  -5.907  18.064  1.00  0.00           C
ATOM   2858  CD  GLN   182       7.203  -5.238  17.875  1.00  0.00           C
ATOM   2859  OE1 GLN   182       7.938  -5.517  16.932  1.00  0.00           O
ATOM   2860  NE2 GLN   182       7.496  -4.343  18.828  1.00  0.00           N
ATOM   2861  H   GLN   182       1.899  -4.353  18.257  1.00  0.00           H
ATOM   2862  HA  GLN   182       3.399  -6.160  16.459  1.00  0.00           H
ATOM   2863  HB1 GLN   182       4.918  -4.324  16.879  1.00  0.00           H
ATOM   2864  HB2 GLN   182       4.526  -4.267  18.575  1.00  0.00           H
ATOM   2865  HG1 GLN   182       5.798  -6.791  17.432  1.00  0.00           H
ATOM   2866  HG2 GLN   182       5.766  -6.262  19.093  1.00  0.00           H
ATOM   2867 1HE2 GLN   182       8.359  -3.841  18.830  1.00  0.00           H
ATOM   2868 2HE2 GLN   182       6.845  -4.162  19.568  1.00  0.00           H
ATOM   2869  N   ILE   183       2.490  -7.868  17.924  1.00  0.00           N
ATOM   2870  CA  ILE   183       2.009  -8.961  18.761  1.00  0.00           C
ATOM   2871  C   ILE   183       3.117  -9.564  19.653  1.00  0.00           C
ATOM   2872  O   ILE   183       4.310  -9.349  19.474  1.00  0.00           O
ATOM   2873  CB  ILE   183       1.300 -10.050  17.909  1.00  0.00           C
ATOM   2874  CG1 ILE   183       2.230 -11.094  17.262  1.00  0.00           C
ATOM   2875  CG2 ILE   183       0.330  -9.445  16.882  1.00  0.00           C
ATOM   2876  CD1 ILE   183       1.460 -12.210  16.543  1.00  0.00           C
ATOM   2877  H   ILE   183       2.336  -7.907  16.940  1.00  0.00           H
ATOM   2878  HA  ILE   183       1.270  -8.503  19.422  1.00  0.00           H
ATOM   2879  HB  ILE   183       0.694 -10.616  18.608  1.00  0.00           H
ATOM   2880 1HG1 ILE   183       2.939 -10.617  16.590  1.00  0.00           H
ATOM   2881 2HG1 ILE   183       2.821 -11.573  18.037  1.00  0.00           H
ATOM   2882 1HG2 ILE   183      -0.253 -10.207  16.367  1.00  0.00           H
ATOM   2883 2HG2 ILE   183       0.835  -8.850  16.126  1.00  0.00           H
ATOM   2884 3HG2 ILE   183      -0.386  -8.800  17.381  1.00  0.00           H
ATOM   2885 1HD1 ILE   183       2.106 -13.057  16.321  1.00  0.00           H
ATOM   2886 2HD1 ILE   183       1.032 -11.865  15.602  1.00  0.00           H
ATOM   2887 3HD1 ILE   183       0.647 -12.583  17.166  1.00  0.00           H
ATOM   2888  N   TYR   184       2.604 -10.348  20.612  1.00  0.00           N
ATOM   2889  CA  TYR   184       3.428 -11.195  21.463  1.00  0.00           C
ATOM   2890  C   TYR   184       2.721 -12.564  21.519  1.00  0.00           C
ATOM   2891  O   TYR   184       2.275 -13.024  22.561  1.00  0.00           O
ATOM   2892  CB  TYR   184       3.535 -10.487  22.823  1.00  0.00           C
ATOM   2893  CG  TYR   184       4.582 -11.083  23.726  1.00  0.00           C
ATOM   2894  CD1 TYR   184       5.925 -10.775  23.532  1.00  0.00           C
ATOM   2895  CD2 TYR   184       4.224 -11.908  24.787  1.00  0.00           C
ATOM   2896  CE1 TYR   184       6.895 -11.277  24.390  1.00  0.00           C
ATOM   2897  CE2 TYR   184       5.192 -12.413  25.645  1.00  0.00           C
ATOM   2898  CZ  TYR   184       6.527 -12.091  25.452  1.00  0.00           C
ATOM   2899  OH  TYR   184       7.485 -12.579  26.317  1.00  0.00           O
ATOM   2900  H   TYR   184       1.612 -10.332  20.734  1.00  0.00           H
ATOM   2901  HA  TYR   184       4.412 -11.317  21.013  1.00  0.00           H
ATOM   2902  HB1 TYR   184       2.569 -10.462  23.321  1.00  0.00           H
ATOM   2903  HB2 TYR   184       3.800  -9.442  22.658  1.00  0.00           H
ATOM   2904  HD1 TYR   184       6.215 -10.129  22.716  1.00  0.00           H
ATOM   2905  HD2 TYR   184       3.189 -12.168  24.944  1.00  0.00           H
ATOM   2906  HE1 TYR   184       7.933 -11.026  24.239  1.00  0.00           H
ATOM   2907  HE2 TYR   184       4.913 -13.070  26.455  1.00  0.00           H
ATOM   2908  HH  TYR   184       8.348 -12.375  25.982  1.00  0.00           H
ATOM   2909  N   GLY   185       2.604 -13.164  20.312  1.00  0.00           N
ATOM   2910  CA  GLY   185       1.512 -14.111  20.077  1.00  0.00           C
ATOM   2911  C   GLY   185       1.910 -15.540  19.676  1.00  0.00           C
ATOM   2912  O   GLY   185       2.843 -15.773  18.920  1.00  0.00           O
ATOM   2913  H   GLY   185       3.244 -12.929  19.581  1.00  0.00           H
ATOM   2914  HA1 GLY   185       0.898 -14.158  20.976  1.00  0.00           H
ATOM   2915  HA2 GLY   185       0.931 -13.682  19.264  1.00  0.00           H
ATOM   2916  N   PHE   186       1.111 -16.481  20.244  1.00  0.00           N
ATOM   2917  CA  PHE   186       1.422 -17.908  20.161  1.00  0.00           C
ATOM   2918  C   PHE   186       1.027 -18.525  18.797  1.00  0.00           C
ATOM   2919  O   PHE   186       0.051 -18.125  18.181  1.00  0.00           O
ATOM   2920  CB  PHE   186       0.867 -18.665  21.391  1.00  0.00           C
ATOM   2921  CG  PHE   186      -0.636 -18.877  21.531  1.00  0.00           C
ATOM   2922  CD1 PHE   186      -1.442 -19.395  20.512  1.00  0.00           C
ATOM   2923  CD2 PHE   186      -1.219 -18.704  22.785  1.00  0.00           C
ATOM   2924  CE1 PHE   186      -2.783 -19.688  20.727  1.00  0.00           C
ATOM   2925  CE2 PHE   186      -2.561 -18.995  23.008  1.00  0.00           C
ATOM   2926  CZ  PHE   186      -3.346 -19.487  21.976  1.00  0.00           C
ATOM   2927  H   PHE   186       0.299 -16.173  20.737  1.00  0.00           H
ATOM   2928  HA  PHE   186       2.504 -17.962  20.251  1.00  0.00           H
ATOM   2929  HB1 PHE   186       1.223 -18.131  22.274  1.00  0.00           H
ATOM   2930  HB2 PHE   186       1.355 -19.630  21.453  1.00  0.00           H
ATOM   2931  HD1 PHE   186      -1.049 -19.664  19.548  1.00  0.00           H
ATOM   2932  HD2 PHE   186      -0.607 -18.359  23.604  1.00  0.00           H
ATOM   2933  HE1 PHE   186      -3.383 -20.076  19.915  1.00  0.00           H
ATOM   2934  HE2 PHE   186      -2.996 -18.832  23.984  1.00  0.00           H
ATOM   2935  HZ  PHE   186      -4.389 -19.714  22.133  1.00  0.00           H
ATOM   2936  N   TYR   187       1.822 -19.524  18.357  1.00  0.00           N
ATOM   2937  CA  TYR   187       1.569 -20.177  17.065  1.00  0.00           C
ATOM   2938  C   TYR   187       0.642 -21.413  17.169  1.00  0.00           C
ATOM   2939  O   TYR   187       0.943 -22.398  17.830  1.00  0.00           O
ATOM   2940  CB  TYR   187       2.919 -20.521  16.402  1.00  0.00           C
ATOM   2941  CG  TYR   187       3.214 -19.517  15.323  1.00  0.00           C
ATOM   2942  CD1 TYR   187       3.268 -18.162  15.631  1.00  0.00           C
ATOM   2943  CD2 TYR   187       3.256 -19.910  13.990  1.00  0.00           C
ATOM   2944  CE1 TYR   187       3.265 -17.218  14.618  1.00  0.00           C
ATOM   2945  CE2 TYR   187       3.287 -18.962  12.978  1.00  0.00           C
ATOM   2946  CZ  TYR   187       3.260 -17.613  13.293  1.00  0.00           C
ATOM   2947  OH  TYR   187       3.184 -16.664  12.297  1.00  0.00           O
ATOM   2948  H   TYR   187       2.604 -19.802  18.916  1.00  0.00           H
ATOM   2949  HA  TYR   187       1.043 -19.457  16.439  1.00  0.00           H
ATOM   2950  HB1 TYR   187       2.902 -21.515  15.953  1.00  0.00           H
ATOM   2951  HB2 TYR   187       3.730 -20.525  17.131  1.00  0.00           H
ATOM   2952  HD1 TYR   187       3.218 -17.833  16.660  1.00  0.00           H
ATOM   2953  HD2 TYR   187       3.209 -20.957  13.732  1.00  0.00           H
ATOM   2954  HE1 TYR   187       3.204 -16.173  14.861  1.00  0.00           H
ATOM   2955  HE2 TYR   187       3.281 -19.280  11.948  1.00  0.00           H
ATOM   2956  HH  TYR   187       3.013 -17.103  11.476  1.00  0.00           H
ATOM   2957  N   PHE   188      -0.501 -21.294  16.455  1.00  0.00           N
ATOM   2958  CA  PHE   188      -1.491 -22.367  16.331  1.00  0.00           C
ATOM   2959  C   PHE   188      -1.866 -22.551  14.847  1.00  0.00           C
ATOM   2960  O   PHE   188      -1.638 -21.675  14.027  1.00  0.00           O
ATOM   2961  CB  PHE   188      -2.738 -22.040  17.175  1.00  0.00           C
ATOM   2962  CG  PHE   188      -3.611 -20.969  16.568  1.00  0.00           C
ATOM   2963  CD1 PHE   188      -4.718 -21.327  15.804  1.00  0.00           C
ATOM   2964  CD2 PHE   188      -3.308 -19.618  16.722  1.00  0.00           C
ATOM   2965  CE1 PHE   188      -5.510 -20.356  15.210  1.00  0.00           C
ATOM   2966  CE2 PHE   188      -4.102 -18.646  16.126  1.00  0.00           C
ATOM   2967  CZ  PHE   188      -5.210 -19.016  15.378  1.00  0.00           C
ATOM   2968  H   PHE   188      -0.686 -20.434  15.976  1.00  0.00           H
ATOM   2969  HA  PHE   188      -1.034 -23.296  16.675  1.00  0.00           H
ATOM   2970  HB1 PHE   188      -2.440 -21.723  18.171  1.00  0.00           H
ATOM   2971  HB2 PHE   188      -3.336 -22.943  17.305  1.00  0.00           H
ATOM   2972  HD1 PHE   188      -4.973 -22.367  15.651  1.00  0.00           H
ATOM   2973  HD2 PHE   188      -2.432 -19.318  17.279  1.00  0.00           H
ATOM   2974  HE1 PHE   188      -6.368 -20.648  14.617  1.00  0.00           H
ATOM   2975  HE2 PHE   188      -3.847 -17.601  16.215  1.00  0.00           H
ATOM   2976  HZ  PHE   188      -5.840 -18.274  14.913  1.00  0.00           H
ATOM   2977  N   SER   189      -2.454 -23.728  14.561  1.00  0.00           N
ATOM   2978  CA  SER   189      -2.887 -24.018  13.227  1.00  0.00           C
ATOM   2979  C   SER   189      -4.323 -24.410  13.273  1.00  0.00           C
ATOM   2980  O   SER   189      -4.759 -25.090  14.200  1.00  0.00           O
ATOM   2981  CB  SER   189      -2.089 -25.322  12.954  1.00  0.00           C
ATOM   2982  OG  SER   189      -2.788 -26.448  12.434  1.00  0.00           O
ATOM   2983  H   SER   189      -2.594 -24.391  15.323  1.00  0.00           H
ATOM   2984  HA  SER   189      -2.715 -23.233  12.488  1.00  0.00           H
ATOM   2985  HB1 SER   189      -1.643 -25.700  13.878  1.00  0.00           H
ATOM   2986  HB2 SER   189      -1.214 -25.095  12.348  1.00  0.00           H
ATOM   2987  HG  SER   189      -3.648 -26.181  12.119  1.00  0.00           H
ATOM   2988  N   ASP   190      -5.109 -23.946  12.283  1.00  0.00           N
ATOM   2989  CA  ASP   190      -6.473 -24.380  12.195  1.00  0.00           C
ATOM   2990  C   ASP   190      -6.993 -23.954  10.859  1.00  0.00           C
ATOM   2991  O   ASP   190      -6.251 -23.389  10.055  1.00  0.00           O
ATOM   2992  CB  ASP   190      -7.335 -24.002  13.423  1.00  0.00           C
ATOM   2993  CG  ASP   190      -8.052 -22.659  13.480  1.00  0.00           C
ATOM   2994  OD1 ASP   190      -7.801 -21.777  12.666  1.00  0.00           O
ATOM   2995  OD2 ASP   190      -8.877 -22.529  14.380  1.00  0.00           O
ATOM   2996  H   ASP   190      -4.736 -23.288  11.598  1.00  0.00           H
ATOM   2997  HA  ASP   190      -6.427 -25.465  12.182  1.00  0.00           H
ATOM   2998  HB1 ASP   190      -6.765 -24.037  14.344  1.00  0.00           H
ATOM   2999  HB2 ASP   190      -8.102 -24.760  13.528  1.00  0.00           H
ATOM   3000  N   ILE   191      -8.254 -24.311  10.540  1.00  0.00           N
ATOM   3001  CA  ILE   191      -8.828 -24.053   9.246  1.00  0.00           C
ATOM   3002  C   ILE   191      -9.222 -22.617   9.137  1.00  0.00           C
ATOM   3003  O   ILE   191      -9.917 -22.084   9.998  1.00  0.00           O
ATOM   3004  CB  ILE   191     -10.029 -25.009   9.021  1.00  0.00           C
ATOM   3005  CG1 ILE   191      -9.528 -26.468   8.908  1.00  0.00           C
ATOM   3006  CG2 ILE   191     -10.914 -24.599   7.822  1.00  0.00           C
ATOM   3007  CD1 ILE   191     -10.582 -27.479   8.439  1.00  0.00           C
ATOM   3008  H   ILE   191      -8.823 -24.782  11.243  1.00  0.00           H
ATOM   3009  HA  ILE   191      -8.077 -24.224   8.478  1.00  0.00           H
ATOM   3010  HB  ILE   191     -10.668 -24.952   9.905  1.00  0.00           H
ATOM   3011 1HG1 ILE   191      -8.681 -26.526   8.228  1.00  0.00           H
ATOM   3012 2HG1 ILE   191      -9.144 -26.785   9.878  1.00  0.00           H
ATOM   3013 1HG2 ILE   191     -11.350 -23.612   7.969  1.00  0.00           H
ATOM   3014 2HG2 ILE   191     -11.752 -25.282   7.687  1.00  0.00           H
ATOM   3015 3HG2 ILE   191     -10.356 -24.572   6.889  1.00  0.00           H
ATOM   3016 1HD1 ILE   191     -10.220 -28.500   8.564  1.00  0.00           H
ATOM   3017 2HD1 ILE   191     -10.809 -27.343   7.381  1.00  0.00           H
ATOM   3018 3HD1 ILE   191     -11.512 -27.377   8.996  1.00  0.00           H
ATOM   3019  N   VAL   192      -8.783 -21.946   8.053  1.00  0.00           N
ATOM   3020  CA  VAL   192      -9.137 -20.569   7.872  1.00  0.00           C
ATOM   3021  C   VAL   192     -10.005 -20.467   6.661  1.00  0.00           C
ATOM   3022  O   VAL   192      -9.704 -21.037   5.614  1.00  0.00           O
ATOM   3023  CB  VAL   192      -7.912 -19.681   7.876  1.00  0.00           C
ATOM   3024  CG1 VAL   192      -8.336 -18.218   7.981  1.00  0.00           C
ATOM   3025  CG2 VAL   192      -6.933 -20.090   9.001  1.00  0.00           C
ATOM   3026  H   VAL   192      -8.200 -22.418   7.362  1.00  0.00           H
ATOM   3027  HA  VAL   192      -9.749 -20.252   8.716  1.00  0.00           H
ATOM   3028  HB  VAL   192      -7.442 -19.810   6.910  1.00  0.00           H
ATOM   3029 1HG1 VAL   192      -7.514 -17.601   8.322  1.00  0.00           H
ATOM   3030 2HG1 VAL   192      -9.161 -18.071   8.674  1.00  0.00           H
ATOM   3031 3HG1 VAL   192      -8.674 -17.856   7.014  1.00  0.00           H
ATOM   3032 1HG2 VAL   192      -6.196 -19.319   9.220  1.00  0.00           H
ATOM   3033 2HG2 VAL   192      -6.386 -20.998   8.745  1.00  0.00           H
ATOM   3034 3HG2 VAL   192      -7.453 -20.303   9.936  1.00  0.00           H
ATOM   3035  N   THR   193     -11.121 -19.720   6.776  1.00  0.00           N
ATOM   3036  CA  THR   193     -12.033 -19.644   5.674  1.00  0.00           C
ATOM   3037  C   THR   193     -12.137 -18.234   5.176  1.00  0.00           C
ATOM   3038  O   THR   193     -12.619 -17.339   5.872  1.00  0.00           O
ATOM   3039  CB  THR   193     -13.396 -20.207   6.071  1.00  0.00           C
ATOM   3040  OG1 THR   193     -13.217 -21.479   6.682  1.00  0.00           O
ATOM   3041  CG2 THR   193     -14.377 -20.349   4.903  1.00  0.00           C
ATOM   3042  H   THR   193     -11.315 -19.213   7.640  1.00  0.00           H
ATOM   3043  HA  THR   193     -11.677 -20.253   4.842  1.00  0.00           H
ATOM   3044  HB  THR   193     -13.835 -19.493   6.761  1.00  0.00           H
ATOM   3045  HG1 THR   193     -12.673 -21.343   7.457  1.00  0.00           H
ATOM   3046 1HG2 THR   193     -15.340 -20.715   5.261  1.00  0.00           H
ATOM   3047 2HG2 THR   193     -14.013 -21.048   4.156  1.00  0.00           H
ATOM   3048 3HG2 THR   193     -14.553 -19.392   4.411  1.00  0.00           H
ATOM   3049  N   LEU   194     -11.657 -18.008   3.937  1.00  0.00           N
ATOM   3050  CA  LEU   194     -11.867 -16.760   3.264  1.00  0.00           C
ATOM   3051  C   LEU   194     -12.778 -17.107   2.157  1.00  0.00           C
ATOM   3052  O   LEU   194     -12.517 -18.107   1.504  1.00  0.00           O
ATOM   3053  CB  LEU   194     -10.561 -16.185   2.691  1.00  0.00           C
ATOM   3054  CG  LEU   194      -9.646 -15.510   3.716  1.00  0.00           C
ATOM   3055  CD1 LEU   194     -10.354 -14.366   4.455  1.00  0.00           C
ATOM   3056  CD2 LEU   194      -9.002 -16.543   4.650  1.00  0.00           C
ATOM   3057  H   LEU   194     -11.131 -18.744   3.466  1.00  0.00           H
ATOM   3058  HA  LEU   194     -12.345 -16.062   3.945  1.00  0.00           H
ATOM   3059  HB1 LEU   194     -10.789 -15.448   1.918  1.00  0.00           H
ATOM   3060  HB2 LEU   194     -10.010 -16.978   2.195  1.00  0.00           H
ATOM   3061  HG  LEU   194      -8.843 -15.042   3.151  1.00  0.00           H
ATOM   3062 1HD1 LEU   194      -9.658 -13.795   5.063  1.00  0.00           H
ATOM   3063 2HD1 LEU   194     -11.141 -14.729   5.112  1.00  0.00           H
ATOM   3064 3HD1 LEU   194     -10.813 -13.671   3.752  1.00  0.00           H
ATOM   3065 1HD2 LEU   194      -8.199 -16.102   5.234  1.00  0.00           H
ATOM   3066 2HD2 LEU   194      -8.589 -17.384   4.101  1.00  0.00           H
ATOM   3067 3HD2 LEU   194      -9.729 -16.978   5.323  1.00  0.00           H
ATOM   3068  N   PRO   195     -13.747 -16.276   1.868  1.00  0.00           N
ATOM   3069  CA  PRO   195     -14.924 -16.638   1.114  1.00  0.00           C
ATOM   3070  C   PRO   195     -14.750 -17.698   0.089  1.00  0.00           C
ATOM   3071  O   PRO   195     -14.150 -17.460  -0.958  1.00  0.00           O
ATOM   3072  CB  PRO   195     -15.363 -15.297   0.515  1.00  0.00           C
ATOM   3073  CG  PRO   195     -14.988 -14.276   1.586  1.00  0.00           C
ATOM   3074  CD  PRO   195     -13.760 -14.866   2.285  1.00  0.00           C
ATOM   3075  HA  PRO   195     -15.654 -16.959   1.859  1.00  0.00           H
ATOM   3076  HB1 PRO   195     -16.423 -15.270   0.263  1.00  0.00           H
ATOM   3077  HB2 PRO   195     -14.800 -15.075  -0.394  1.00  0.00           H
ATOM   3078  HG1 PRO   195     -15.807 -14.180   2.300  1.00  0.00           H
ATOM   3079  HG2 PRO   195     -14.798 -13.286   1.169  1.00  0.00           H
ATOM   3080  HD1 PRO   195     -12.836 -14.397   1.945  1.00  0.00           H
ATOM   3081  HD2 PRO   195     -13.858 -14.789   3.369  1.00  0.00           H
ATOM   3082  N   SER   196     -15.358 -18.852   0.418  1.00  0.00           N
ATOM   3083  CA  SER   196     -15.377 -20.123  -0.244  1.00  0.00           C
ATOM   3084  C   SER   196     -14.132 -20.938  -0.051  1.00  0.00           C
ATOM   3085  O   SER   196     -14.048 -22.018  -0.631  1.00  0.00           O
ATOM   3086  CB  SER   196     -15.679 -19.992  -1.756  1.00  0.00           C
ATOM   3087  OG  SER   196     -14.513 -19.655  -2.499  1.00  0.00           O
ATOM   3088  H   SER   196     -15.896 -18.816   1.284  1.00  0.00           H
ATOM   3089  HA  SER   196     -16.192 -20.668   0.230  1.00  0.00           H
ATOM   3090  HB1 SER   196     -16.457 -19.237  -1.910  1.00  0.00           H
ATOM   3091  HB2 SER   196     -16.071 -20.947  -2.124  1.00  0.00           H
ATOM   3092  HG  SER   196     -14.693 -19.556  -3.433  1.00  0.00           H
ATOM   3093  N   TYR   197     -13.144 -20.529   0.772  1.00  0.00           N
ATOM   3094  CA  TYR   197     -11.994 -21.398   0.792  1.00  0.00           C
ATOM   3095  C   TYR   197     -12.242 -22.748   1.401  1.00  0.00           C
ATOM   3096  O   TYR   197     -12.162 -23.754   0.708  1.00  0.00           O
ATOM   3097  CB  TYR   197     -10.683 -20.657   1.140  1.00  0.00           C
ATOM   3098  CG  TYR   197     -10.090 -20.015  -0.105  1.00  0.00           C
ATOM   3099  CD1 TYR   197      -9.599 -20.822  -1.128  1.00  0.00           C
ATOM   3100  CD2 TYR   197     -10.106 -18.637  -0.318  1.00  0.00           C
ATOM   3101  CE1 TYR   197      -9.152 -20.277  -2.325  1.00  0.00           C
ATOM   3102  CE2 TYR   197      -9.656 -18.086  -1.514  1.00  0.00           C
ATOM   3103  CZ  TYR   197      -9.173 -18.908  -2.519  1.00  0.00           C
ATOM   3104  OH  TYR   197      -8.708 -18.375  -3.705  1.00  0.00           O
ATOM   3105  H   TYR   197     -13.206 -19.678   1.331  1.00  0.00           H
ATOM   3106  HA  TYR   197     -11.836 -21.684  -0.251  1.00  0.00           H
ATOM   3107  HB1 TYR   197      -9.944 -21.359   1.528  1.00  0.00           H
ATOM   3108  HB2 TYR   197     -10.844 -19.915   1.919  1.00  0.00           H
ATOM   3109  HD1 TYR   197      -9.611 -21.895  -1.008  1.00  0.00           H
ATOM   3110  HD2 TYR   197     -10.500 -17.971   0.423  1.00  0.00           H
ATOM   3111  HE1 TYR   197      -8.807 -20.920  -3.120  1.00  0.00           H
ATOM   3112  HE2 TYR   197      -9.695 -17.019  -1.670  1.00  0.00           H
ATOM   3113  HH  TYR   197      -9.115 -17.531  -3.861  1.00  0.00           H
ATOM   3114  N   ASN   198     -12.641 -22.826   2.680  1.00  0.00           N
ATOM   3115  CA  ASN   198     -12.852 -24.100   3.328  1.00  0.00           C
ATOM   3116  C   ASN   198     -11.787 -25.114   3.047  1.00  0.00           C
ATOM   3117  O   ASN   198     -11.985 -26.069   2.300  1.00  0.00           O
ATOM   3118  CB  ASN   198     -14.261 -24.606   2.961  1.00  0.00           C
ATOM   3119  CG  ASN   198     -14.726 -25.740   3.887  1.00  0.00           C
ATOM   3120  OD1 ASN   198     -14.096 -26.063   4.885  1.00  0.00           O
ATOM   3121  ND2 ASN   198     -15.870 -26.319   3.493  1.00  0.00           N
ATOM   3122  H   ASN   198     -12.799 -21.967   3.206  1.00  0.00           H
ATOM   3123  HA  ASN   198     -12.814 -23.866   4.393  1.00  0.00           H
ATOM   3124  HB1 ASN   198     -14.979 -23.792   3.055  1.00  0.00           H
ATOM   3125  HB2 ASN   198     -14.303 -24.941   1.924  1.00  0.00           H
ATOM   3126 1HD2 ASN   198     -16.348 -26.020   2.667  1.00  0.00           H
ATOM   3127 2HD2 ASN   198     -16.261 -27.061   4.037  1.00  0.00           H
ATOM   3128  N   ASN   199     -10.637 -24.953   3.703  1.00  0.00           N
ATOM   3129  CA  ASN   199      -9.483 -25.759   3.461  1.00  0.00           C
ATOM   3130  C   ASN   199      -9.568 -27.119   4.070  1.00  0.00           C
ATOM   3131  O   ASN   199     -10.616 -27.605   4.500  1.00  0.00           O
ATOM   3132  CB  ASN   199      -8.229 -24.912   3.759  1.00  0.00           C
ATOM   3133  CG  ASN   199      -7.915 -24.679   5.244  1.00  0.00           C
ATOM   3134  OD1 ASN   199      -8.293 -25.448   6.111  1.00  0.00           O
ATOM   3135  ND2 ASN   199      -7.193 -23.575   5.487  1.00  0.00           N
ATOM   3136  H   ASN   199     -10.579 -24.220   4.410  1.00  0.00           H
ATOM   3137  HA  ASN   199      -9.472 -25.928   2.382  1.00  0.00           H
ATOM   3138  HB1 ASN   199      -8.332 -23.938   3.278  1.00  0.00           H
ATOM   3139  HB2 ASN   199      -7.368 -25.374   3.295  1.00  0.00           H
ATOM   3140 1HD2 ASN   199      -6.928 -23.374   6.430  1.00  0.00           H
ATOM   3141 2HD2 ASN   199      -6.913 -22.957   4.754  1.00  0.00           H
ATOM   3142  N   LYS   200      -8.389 -27.770   4.050  1.00  0.00           N
ATOM   3143  CA  LYS   200      -8.158 -29.075   4.573  1.00  0.00           C
ATOM   3144  C   LYS   200      -7.408 -28.935   5.861  1.00  0.00           C
ATOM   3145  O   LYS   200      -6.946 -27.854   6.221  1.00  0.00           O
ATOM   3146  CB  LYS   200      -7.593 -30.053   3.518  1.00  0.00           C
ATOM   3147  CG  LYS   200      -8.535 -31.242   3.218  1.00  0.00           C
ATOM   3148  CD  LYS   200      -9.631 -30.991   2.155  1.00  0.00           C
ATOM   3149  CE  LYS   200     -10.585 -29.831   2.478  1.00  0.00           C
ATOM   3150  NZ  LYS   200     -11.798 -29.753   1.660  1.00  0.00           N
ATOM   3151  H   LYS   200      -7.596 -27.289   3.625  1.00  0.00           H
ATOM   3152  HA  LYS   200      -9.128 -29.456   4.895  1.00  0.00           H
ATOM   3153  HB1 LYS   200      -7.374 -29.534   2.586  1.00  0.00           H
ATOM   3154  HB2 LYS   200      -6.638 -30.450   3.865  1.00  0.00           H
ATOM   3155  HG1 LYS   200      -8.985 -31.601   4.145  1.00  0.00           H
ATOM   3156  HG2 LYS   200      -7.923 -32.072   2.861  1.00  0.00           H
ATOM   3157  HD1 LYS   200      -9.162 -30.815   1.186  1.00  0.00           H
ATOM   3158  HD2 LYS   200     -10.209 -31.909   2.047  1.00  0.00           H
ATOM   3159  HE1 LYS   200     -10.900 -29.881   3.522  1.00  0.00           H
ATOM   3160  HE2 LYS   200     -10.051 -28.897   2.324  1.00  0.00           H
ATOM   3161  HZ1 LYS   200     -12.342 -28.906   1.934  1.00  0.00           H
ATOM   3162  HZ2 LYS   200     -12.390 -30.596   1.807  1.00  0.00           H
ATOM   3163  HZ3 LYS   200     -11.554 -29.678   0.652  1.00  0.00           H
ATOM   3164  N   ASN   201      -7.294 -30.053   6.602  1.00  0.00           N
ATOM   3165  CA  ASN   201      -6.650 -30.076   7.888  1.00  0.00           C
ATOM   3166  C   ASN   201      -5.199 -29.729   7.739  1.00  0.00           C
ATOM   3167  O   ASN   201      -4.654 -28.936   8.505  1.00  0.00           O
ATOM   3168  CB  ASN   201      -6.837 -31.445   8.561  1.00  0.00           C
ATOM   3169  CG  ASN   201      -8.333 -31.762   8.708  1.00  0.00           C
ATOM   3170  OD1 ASN   201      -9.038 -31.981   7.731  1.00  0.00           O
ATOM   3171  ND2 ASN   201      -8.773 -31.772   9.975  1.00  0.00           N
ATOM   3172  H   ASN   201      -7.682 -30.922   6.235  1.00  0.00           H
ATOM   3173  HA  ASN   201      -7.118 -29.296   8.493  1.00  0.00           H
ATOM   3174  HB1 ASN   201      -6.382 -32.239   7.969  1.00  0.00           H
ATOM   3175  HB2 ASN   201      -6.366 -31.462   9.545  1.00  0.00           H
ATOM   3176 1HD2 ASN   201      -8.166 -31.581  10.747  1.00  0.00           H
ATOM   3177 2HD2 ASN   201      -9.733 -31.981  10.156  1.00  0.00           H
ATOM   3178  N   LYS   202      -4.538 -30.334   6.738  1.00  0.00           N
ATOM   3179  CA  LYS   202      -3.139 -30.150   6.462  1.00  0.00           C
ATOM   3180  C   LYS   202      -2.931 -28.716   6.101  1.00  0.00           C
ATOM   3181  O   LYS   202      -1.939 -28.087   6.469  1.00  0.00           O
ATOM   3182  CB  LYS   202      -2.638 -31.119   5.378  1.00  0.00           C
ATOM   3183  CG  LYS   202      -1.103 -31.100   5.199  1.00  0.00           C
ATOM   3184  CD  LYS   202      -0.618 -30.180   4.066  1.00  0.00           C
ATOM   3185  CE  LYS   202       0.915 -30.142   3.923  1.00  0.00           C
ATOM   3186  NZ  LYS   202       1.536 -29.130   4.773  1.00  0.00           N
ATOM   3187  H   LYS   202      -5.064 -30.966   6.133  1.00  0.00           H
ATOM   3188  HA  LYS   202      -2.616 -30.339   7.402  1.00  0.00           H
ATOM   3189  HB1 LYS   202      -3.143 -30.940   4.427  1.00  0.00           H
ATOM   3190  HB2 LYS   202      -2.930 -32.125   5.681  1.00  0.00           H
ATOM   3191  HG1 LYS   202      -0.622 -30.832   6.140  1.00  0.00           H
ATOM   3192  HG2 LYS   202      -0.770 -32.114   4.975  1.00  0.00           H
ATOM   3193  HD1 LYS   202      -1.047 -30.542   3.131  1.00  0.00           H
ATOM   3194  HD2 LYS   202      -1.003 -29.169   4.196  1.00  0.00           H
ATOM   3195  HE1 LYS   202       1.180 -29.891   2.894  1.00  0.00           H
ATOM   3196  HE2 LYS   202       1.365 -31.113   4.140  1.00  0.00           H
ATOM   3197  HZ1 LYS   202       2.554 -28.989   4.581  1.00  0.00           H
ATOM   3198  HZ2 LYS   202       1.388 -29.275   5.789  1.00  0.00           H
ATOM   3199  HZ3 LYS   202       1.149 -28.202   4.495  1.00  0.00           H
ATOM   3200  N   ILE   203      -3.907 -28.170   5.361  1.00  0.00           N
ATOM   3201  CA  ILE   203      -3.867 -26.841   4.836  1.00  0.00           C
ATOM   3202  C   ILE   203      -3.827 -25.865   5.949  1.00  0.00           C
ATOM   3203  O   ILE   203      -3.135 -24.851   5.873  1.00  0.00           O
ATOM   3204  CB  ILE   203      -5.004 -26.557   3.829  1.00  0.00           C
ATOM   3205  CG1 ILE   203      -5.119 -27.681   2.778  1.00  0.00           C
ATOM   3206  CG2 ILE   203      -4.793 -25.172   3.183  1.00  0.00           C
ATOM   3207  CD1 ILE   203      -6.082 -27.408   1.606  1.00  0.00           C
ATOM   3208  H   ILE   203      -4.730 -28.739   5.160  1.00  0.00           H
ATOM   3209  HA  ILE   203      -2.912 -26.760   4.311  1.00  0.00           H
ATOM   3210  HB  ILE   203      -5.939 -26.538   4.383  1.00  0.00           H
ATOM   3211 1HG1 ILE   203      -5.427 -28.596   3.278  1.00  0.00           H
ATOM   3212 2HG1 ILE   203      -4.136 -27.907   2.380  1.00  0.00           H
ATOM   3213 1HG2 ILE   203      -5.475 -24.962   2.363  1.00  0.00           H
ATOM   3214 2HG2 ILE   203      -3.781 -25.060   2.798  1.00  0.00           H
ATOM   3215 3HG2 ILE   203      -4.958 -24.389   3.919  1.00  0.00           H
ATOM   3216 1HD1 ILE   203      -6.118 -28.269   0.938  1.00  0.00           H
ATOM   3217 2HD1 ILE   203      -5.770 -26.557   1.003  1.00  0.00           H
ATOM   3218 3HD1 ILE   203      -7.099 -27.206   1.925  1.00  0.00           H
ATOM   3219  N   SER   204      -4.628 -26.147   6.983  1.00  0.00           N
ATOM   3220  CA  SER   204      -4.789 -25.304   8.115  1.00  0.00           C
ATOM   3221  C   SER   204      -3.500 -25.230   8.855  1.00  0.00           C
ATOM   3222  O   SER   204      -3.063 -24.174   9.313  1.00  0.00           O
ATOM   3223  CB  SER   204      -5.806 -26.140   8.954  1.00  0.00           C
ATOM   3224  OG  SER   204      -5.362 -26.537  10.252  1.00  0.00           O
ATOM   3225  H   SER   204      -5.155 -27.020   6.957  1.00  0.00           H
ATOM   3226  HA  SER   204      -5.151 -24.322   7.811  1.00  0.00           H
ATOM   3227  HB1 SER   204      -6.138 -27.023   8.397  1.00  0.00           H
ATOM   3228  HB2 SER   204      -6.728 -25.597   9.038  1.00  0.00           H
ATOM   3229  HG  SER   204      -5.884 -27.248  10.618  1.00  0.00           H
ATOM   3230  N   PHE   205      -2.854 -26.388   8.995  1.00  0.00           N
ATOM   3231  CA  PHE   205      -1.620 -26.419   9.694  1.00  0.00           C
ATOM   3232  C   PHE   205      -0.682 -25.627   8.888  1.00  0.00           C
ATOM   3233  O   PHE   205       0.066 -24.791   9.386  1.00  0.00           O
ATOM   3234  CB  PHE   205      -1.195 -27.878   9.901  1.00  0.00           C
ATOM   3235  CG  PHE   205       0.118 -28.006  10.624  1.00  0.00           C
ATOM   3236  CD1 PHE   205       0.149 -28.148  12.007  1.00  0.00           C
ATOM   3237  CD2 PHE   205       1.318 -27.985   9.918  1.00  0.00           C
ATOM   3238  CE1 PHE   205       1.359 -28.285  12.673  1.00  0.00           C
ATOM   3239  CE2 PHE   205       2.530 -28.110  10.582  1.00  0.00           C
ATOM   3240  CZ  PHE   205       2.550 -28.270  11.960  1.00  0.00           C
ATOM   3241  H   PHE   205      -3.244 -27.245   8.602  1.00  0.00           H
ATOM   3242  HA  PHE   205      -1.727 -25.872  10.602  1.00  0.00           H
ATOM   3243  HB1 PHE   205      -1.130 -28.396   8.944  1.00  0.00           H
ATOM   3244  HB2 PHE   205      -1.966 -28.396  10.472  1.00  0.00           H
ATOM   3245  HD1 PHE   205      -0.775 -28.155  12.569  1.00  0.00           H
ATOM   3246  HD2 PHE   205       1.311 -27.852   8.846  1.00  0.00           H
ATOM   3247  HE1 PHE   205       1.370 -28.400  13.747  1.00  0.00           H
ATOM   3248  HE2 PHE   205       3.456 -28.080  10.028  1.00  0.00           H
ATOM   3249  HZ  PHE   205       3.493 -28.372  12.475  1.00  0.00           H
ATOM   3250  N   GLU   206      -0.731 -25.851   7.578  1.00  0.00           N
ATOM   3251  CA  GLU   206       0.219 -25.170   6.785  1.00  0.00           C
ATOM   3252  C   GLU   206      -0.052 -23.692   6.861  1.00  0.00           C
ATOM   3253  O   GLU   206       0.873 -22.884   6.840  1.00  0.00           O
ATOM   3254  CB  GLU   206       0.497 -25.889   5.464  1.00  0.00           C
ATOM   3255  CG  GLU   206       1.856 -25.490   4.837  1.00  0.00           C
ATOM   3256  CD  GLU   206       2.552 -26.715   4.207  1.00  0.00           C
ATOM   3257  OE1 GLU   206       2.158 -27.206   3.167  1.00  0.00           O
ATOM   3258  OE2 GLU   206       3.511 -27.250   4.730  1.00  0.00           O
ATOM   3259  H   GLU   206      -1.419 -26.482   7.167  1.00  0.00           H
ATOM   3260  HA  GLU   206       1.166 -25.279   7.322  1.00  0.00           H
ATOM   3261  HB1 GLU   206       0.527 -26.946   5.724  1.00  0.00           H
ATOM   3262  HB2 GLU   206      -0.328 -25.818   4.766  1.00  0.00           H
ATOM   3263  HG1 GLU   206       2.530 -25.083   5.591  1.00  0.00           H
ATOM   3264  HG2 GLU   206       1.735 -24.711   4.086  1.00  0.00           H
ATOM   3265  N   LYS   207      -1.295 -23.218   7.114  1.00  0.00           N
ATOM   3266  CA  LYS   207      -1.361 -21.783   7.459  1.00  0.00           C
ATOM   3267  C   LYS   207      -0.429 -21.363   8.643  1.00  0.00           C
ATOM   3268  O   LYS   207       0.580 -20.704   8.421  1.00  0.00           O
ATOM   3269  CB  LYS   207      -2.778 -21.257   7.701  1.00  0.00           C
ATOM   3270  CG  LYS   207      -2.822 -19.713   7.793  1.00  0.00           C
ATOM   3271  CD  LYS   207      -2.108 -18.892   6.683  1.00  0.00           C
ATOM   3272  CE  LYS   207      -0.668 -18.413   6.999  1.00  0.00           C
ATOM   3273  NZ  LYS   207       0.432 -19.170   6.388  1.00  0.00           N
ATOM   3274  H   LYS   207      -2.107 -23.799   7.103  1.00  0.00           H
ATOM   3275  HA  LYS   207      -0.983 -21.290   6.567  1.00  0.00           H
ATOM   3276  HB1 LYS   207      -3.458 -21.606   6.929  1.00  0.00           H
ATOM   3277  HB2 LYS   207      -3.185 -21.683   8.619  1.00  0.00           H
ATOM   3278  HG1 LYS   207      -2.436 -19.401   8.762  1.00  0.00           H
ATOM   3279  HG2 LYS   207      -3.878 -19.439   7.804  1.00  0.00           H
ATOM   3280  HD1 LYS   207      -2.699 -17.984   6.561  1.00  0.00           H
ATOM   3281  HD2 LYS   207      -2.155 -19.368   5.708  1.00  0.00           H
ATOM   3282  HE1 LYS   207      -0.500 -18.371   8.076  1.00  0.00           H
ATOM   3283  HE2 LYS   207      -0.556 -17.386   6.645  1.00  0.00           H
ATOM   3284  HZ1 LYS   207       1.336 -18.714   6.630  1.00  0.00           H
ATOM   3285  HZ2 LYS   207       0.364 -19.176   5.350  1.00  0.00           H
ATOM   3286  HZ3 LYS   207       0.472 -20.146   6.746  1.00  0.00           H
ATOM   3287  N   LEU   208      -0.811 -21.753   9.875  1.00  0.00           N
ATOM   3288  CA  LEU   208      -0.096 -21.320  11.085  1.00  0.00           C
ATOM   3289  C   LEU   208      -0.167 -19.781  11.297  1.00  0.00           C
ATOM   3290  O   LEU   208       0.094 -18.977  10.408  1.00  0.00           O
ATOM   3291  CB  LEU   208       1.337 -21.890  11.156  1.00  0.00           C
ATOM   3292  CG  LEU   208       1.364 -23.308  11.753  1.00  0.00           C
ATOM   3293  CD1 LEU   208       2.575 -24.115  11.268  1.00  0.00           C
ATOM   3294  CD2 LEU   208       1.313 -23.285  13.283  1.00  0.00           C
ATOM   3295  H   LEU   208      -1.609 -22.352   9.963  1.00  0.00           H
ATOM   3296  HA  LEU   208      -0.684 -21.764  11.885  1.00  0.00           H
ATOM   3297  HB1 LEU   208       1.786 -21.895  10.164  1.00  0.00           H
ATOM   3298  HB2 LEU   208       1.979 -21.250  11.758  1.00  0.00           H
ATOM   3299  HG  LEU   208       0.466 -23.824  11.424  1.00  0.00           H
ATOM   3300 1HD1 LEU   208       2.585 -24.190  10.180  1.00  0.00           H
ATOM   3301 2HD1 LEU   208       2.552 -25.129  11.667  1.00  0.00           H
ATOM   3302 3HD1 LEU   208       3.510 -23.652  11.582  1.00  0.00           H
ATOM   3303 1HD2 LEU   208       1.016 -24.263  13.658  1.00  0.00           H
ATOM   3304 2HD2 LEU   208       0.596 -22.556  13.651  1.00  0.00           H
ATOM   3305 3HD2 LEU   208       2.281 -23.032  13.713  1.00  0.00           H
ATOM   3306  N   MET   209      -0.572 -19.439  12.538  1.00  0.00           N
ATOM   3307  CA  MET   209      -1.037 -18.093  12.861  1.00  0.00           C
ATOM   3308  C   MET   209      -0.597 -17.697  14.287  1.00  0.00           C
ATOM   3309  O   MET   209      -0.729 -18.463  15.232  1.00  0.00           O
ATOM   3310  CB  MET   209      -2.575 -18.069  12.762  1.00  0.00           C
ATOM   3311  CG  MET   209      -3.109 -18.504  11.389  1.00  0.00           C
ATOM   3312  SD  MET   209      -3.242 -20.296  11.197  1.00  0.00           S
ATOM   3313  CE  MET   209      -4.878 -20.587  11.900  1.00  0.00           C
ATOM   3314  H   MET   209      -0.589 -20.129  13.261  1.00  0.00           H
ATOM   3315  HA  MET   209      -0.594 -17.391  12.153  1.00  0.00           H
ATOM   3316  HB1 MET   209      -2.927 -17.058  12.972  1.00  0.00           H
ATOM   3317  HB2 MET   209      -3.012 -18.712  13.525  1.00  0.00           H
ATOM   3318  HG1 MET   209      -4.092 -18.084  11.211  1.00  0.00           H
ATOM   3319  HG2 MET   209      -2.480 -18.103  10.597  1.00  0.00           H
ATOM   3320  HE1 MET   209      -4.797 -21.282  12.734  1.00  0.00           H
ATOM   3321  HE2 MET   209      -5.526 -21.061  11.165  1.00  0.00           H
ATOM   3322  HE3 MET   209      -5.350 -19.669  12.249  1.00  0.00           H
ATOM   3323  N   GLY   210      -0.071 -16.456  14.377  1.00  0.00           N
ATOM   3324  CA  GLY   210       0.388 -15.913  15.656  1.00  0.00           C
ATOM   3325  C   GLY   210      -0.722 -15.100  16.332  1.00  0.00           C
ATOM   3326  O   GLY   210      -1.126 -14.054  15.840  1.00  0.00           O
ATOM   3327  H   GLY   210      -0.007 -15.896  13.551  1.00  0.00           H
ATOM   3328  HA1 GLY   210       1.219 -15.244  15.440  1.00  0.00           H
ATOM   3329  HA2 GLY   210       0.745 -16.717  16.299  1.00  0.00           H
ATOM   3330  N   CYS   211      -1.197 -15.636  17.479  1.00  0.00           N
ATOM   3331  CA  CYS   211      -2.337 -15.027  18.156  1.00  0.00           C
ATOM   3332  C   CYS   211      -1.869 -13.998  19.188  1.00  0.00           C
ATOM   3333  O   CYS   211      -1.194 -14.350  20.143  1.00  0.00           O
ATOM   3334  CB  CYS   211      -3.194 -16.082  18.871  1.00  0.00           C
ATOM   3335  SG  CYS   211      -2.666 -16.545  20.549  1.00  0.00           S
ATOM   3336  H   CYS   211      -0.767 -16.451  17.858  1.00  0.00           H
ATOM   3337  HA  CYS   211      -2.905 -14.558  17.365  1.00  0.00           H
ATOM   3338  HB1 CYS   211      -3.232 -16.984  18.266  1.00  0.00           H
ATOM   3339  HB2 CYS   211      -4.220 -15.718  18.935  1.00  0.00           H
ATOM   3340  N   HIS   212      -2.236 -12.722  18.974  1.00  0.00           N
ATOM   3341  CA  HIS   212      -1.630 -11.691  19.812  1.00  0.00           C
ATOM   3342  C   HIS   212      -2.021 -11.791  21.301  1.00  0.00           C
ATOM   3343  O   HIS   212      -3.082 -12.268  21.684  1.00  0.00           O
ATOM   3344  CB  HIS   212      -1.876 -10.285  19.227  1.00  0.00           C
ATOM   3345  CG  HIS   212      -3.194  -9.651  19.614  1.00  0.00           C
ATOM   3346  ND1 HIS   212      -3.468  -9.212  20.864  1.00  0.00           N
ATOM   3347  CD2 HIS   212      -4.134  -9.083  18.736  1.00  0.00           C
ATOM   3348  CE1 HIS   212      -4.535  -8.400  20.745  1.00  0.00           C
ATOM   3349  NE2 HIS   212      -4.973  -8.331  19.480  1.00  0.00           N
ATOM   3350  H   HIS   212      -2.895 -12.481  18.261  1.00  0.00           H
ATOM   3351  HA  HIS   212      -0.558 -11.881  19.760  1.00  0.00           H
ATOM   3352  HB1 HIS   212      -1.821 -10.325  18.141  1.00  0.00           H
ATOM   3353  HB2 HIS   212      -1.094  -9.600  19.561  1.00  0.00           H
ATOM   3354  HD2 HIS   212      -4.148  -9.155  17.660  1.00  0.00           H
ATOM   3355  HE1 HIS   212      -5.008  -7.852  21.548  1.00  0.00           H
ATOM   3356  HE2 HIS   212      -5.746  -7.800  19.174  1.00  0.00           H
ATOM   3357  N   MET   213      -1.068 -11.255  22.087  1.00  0.00           N
ATOM   3358  CA  MET   213      -1.383 -10.513  23.262  1.00  0.00           C
ATOM   3359  C   MET   213      -0.803  -9.149  23.080  1.00  0.00           C
ATOM   3360  O   MET   213       0.134  -8.939  22.303  1.00  0.00           O
ATOM   3361  CB  MET   213      -1.083 -11.251  24.571  1.00  0.00           C
ATOM   3362  CG  MET   213       0.356 -11.743  24.724  1.00  0.00           C
ATOM   3363  SD  MET   213       0.561 -12.721  26.229  1.00  0.00           S
ATOM   3364  CE  MET   213       0.049 -11.496  27.448  1.00  0.00           C
ATOM   3365  H   MET   213      -0.092 -11.299  21.796  1.00  0.00           H
ATOM   3366  HA  MET   213      -2.457 -10.340  23.228  1.00  0.00           H
ATOM   3367  HB1 MET   213      -1.747 -12.114  24.630  1.00  0.00           H
ATOM   3368  HB2 MET   213      -1.357 -10.604  25.405  1.00  0.00           H
ATOM   3369  HG1 MET   213       1.027 -10.886  24.752  1.00  0.00           H
ATOM   3370  HG2 MET   213       0.640 -12.361  23.875  1.00  0.00           H
ATOM   3371  HE1 MET   213       0.582 -11.662  28.383  1.00  0.00           H
ATOM   3372  HE2 MET   213      -1.024 -11.565  27.630  1.00  0.00           H
ATOM   3373  HE3 MET   213       0.289 -10.490  27.105  1.00  0.00           H
ATOM   3374  N   HIS   214      -1.432  -8.174  23.760  1.00  0.00           N
ATOM   3375  CA  HIS   214      -0.953  -6.835  23.831  1.00  0.00           C
ATOM   3376  C   HIS   214      -1.672  -5.917  22.943  1.00  0.00           C
ATOM   3377  O   HIS   214      -2.711  -5.397  23.317  1.00  0.00           O
ATOM   3378  CB  HIS   214       0.580  -6.604  23.812  1.00  0.00           C
ATOM   3379  CG  HIS   214       1.249  -7.183  25.043  1.00  0.00           C
ATOM   3380  ND1 HIS   214       1.604  -8.479  25.199  1.00  0.00           N
ATOM   3381  CD2 HIS   214       1.759  -6.463  26.136  1.00  0.00           C
ATOM   3382  CE1 HIS   214       2.335  -8.535  26.324  1.00  0.00           C
ATOM   3383  NE2 HIS   214       2.412  -7.340  26.937  1.00  0.00           N
ATOM   3384  H   HIS   214      -2.296  -8.405  24.250  1.00  0.00           H
ATOM   3385  HA  HIS   214      -1.267  -6.497  24.809  1.00  0.00           H
ATOM   3386  HB1 HIS   214       0.780  -5.533  23.831  1.00  0.00           H
ATOM   3387  HB2 HIS   214       1.069  -6.962  22.909  1.00  0.00           H
ATOM   3388  HD2 HIS   214       1.692  -5.390  26.264  1.00  0.00           H
ATOM   3389  HE1 HIS   214       2.833  -9.432  26.664  1.00  0.00           H
ATOM   3390  HE2 HIS   214       2.954  -7.100  27.718  1.00  0.00           H
ATOM   3391  N   GLU   215      -1.086  -5.791  21.725  1.00  0.00           N
ATOM   3392  CA  GLU   215      -1.413  -4.717  20.799  1.00  0.00           C
ATOM   3393  C   GLU   215      -1.591  -3.454  21.628  1.00  0.00           C
ATOM   3394  O   GLU   215      -2.622  -2.801  21.724  1.00  0.00           O
ATOM   3395  CB  GLU   215      -2.498  -5.075  19.775  1.00  0.00           C
ATOM   3396  CG  GLU   215      -2.158  -6.334  18.942  1.00  0.00           C
ATOM   3397  CD  GLU   215      -0.783  -6.335  18.225  1.00  0.00           C
ATOM   3398  OE1 GLU   215       0.239  -6.282  18.897  1.00  0.00           O
ATOM   3399  OE2 GLU   215      -0.723  -6.402  16.998  1.00  0.00           O
ATOM   3400  H   GLU   215      -0.385  -6.440  21.428  1.00  0.00           H
ATOM   3401  HA  GLU   215      -0.496  -4.536  20.243  1.00  0.00           H
ATOM   3402  HB1 GLU   215      -3.450  -5.229  20.285  1.00  0.00           H
ATOM   3403  HB2 GLU   215      -2.647  -4.232  19.101  1.00  0.00           H
ATOM   3404  HG1 GLU   215      -2.939  -6.506  18.202  1.00  0.00           H
ATOM   3405  HG2 GLU   215      -2.150  -7.192  19.607  1.00  0.00           H
ATOM   3406  N   GLU   216      -0.400  -3.244  22.229  1.00  0.00           N
ATOM   3407  CA  GLU   216      -0.046  -2.126  23.028  1.00  0.00           C
ATOM   3408  C   GLU   216      -0.236  -0.904  22.220  1.00  0.00           C
ATOM   3409  O   GLU   216      -0.666   0.127  22.737  1.00  0.00           O
ATOM   3410  CB  GLU   216       1.387  -2.348  23.549  1.00  0.00           C
ATOM   3411  CG  GLU   216       1.715  -1.566  24.832  1.00  0.00           C
ATOM   3412  CD  GLU   216       2.950  -2.163  25.533  1.00  0.00           C
ATOM   3413  OE1 GLU   216       2.798  -3.139  26.268  1.00  0.00           O
ATOM   3414  OE2 GLU   216       4.049  -1.647  25.340  1.00  0.00           O
ATOM   3415  H   GLU   216       0.316  -3.937  22.013  1.00  0.00           H
ATOM   3416  HA  GLU   216      -0.752  -2.109  23.860  1.00  0.00           H
ATOM   3417  HB1 GLU   216       2.127  -2.143  22.775  1.00  0.00           H
ATOM   3418  HB2 GLU   216       1.491  -3.410  23.776  1.00  0.00           H
ATOM   3419  HG1 GLU   216       0.883  -1.615  25.533  1.00  0.00           H
ATOM   3420  HG2 GLU   216       1.893  -0.514  24.613  1.00  0.00           H
ATOM   3421  N   SER   217       0.123  -1.020  20.926  1.00  0.00           N
ATOM   3422  CA  SER   217      -0.223   0.038  19.994  1.00  0.00           C
ATOM   3423  C   SER   217      -1.708   0.335  20.156  1.00  0.00           C
ATOM   3424  O   SER   217      -2.468  -0.512  20.599  1.00  0.00           O
ATOM   3425  CB  SER   217       0.034  -0.476  18.579  1.00  0.00           C
ATOM   3426  OG  SER   217      -0.443   0.395  17.565  1.00  0.00           O
ATOM   3427  H   SER   217       0.597  -1.847  20.627  1.00  0.00           H
ATOM   3428  HA  SER   217       0.371   0.919  20.236  1.00  0.00           H
ATOM   3429  HB1 SER   217      -0.402  -1.477  18.478  1.00  0.00           H
ATOM   3430  HB2 SER   217       1.107  -0.592  18.433  1.00  0.00           H
ATOM   3431  HG  SER   217      -1.397   0.340  17.506  1.00  0.00           H
ATOM   3432  N   LEU   218      -2.126   1.556  19.791  1.00  0.00           N
ATOM   3433  CA  LEU   218      -3.528   1.788  19.863  1.00  0.00           C
ATOM   3434  C   LEU   218      -4.169   0.793  18.961  1.00  0.00           C
ATOM   3435  O   LEU   218      -3.579   0.348  17.981  1.00  0.00           O
ATOM   3436  CB  LEU   218      -3.779   3.228  19.373  1.00  0.00           C
ATOM   3437  CG  LEU   218      -5.198   3.770  19.622  1.00  0.00           C
ATOM   3438  CD1 LEU   218      -5.445   3.999  21.119  1.00  0.00           C
ATOM   3439  CD2 LEU   218      -5.427   5.069  18.838  1.00  0.00           C
ATOM   3440  H   LEU   218      -1.497   2.283  19.450  1.00  0.00           H
ATOM   3441  HA  LEU   218      -3.838   1.631  20.897  1.00  0.00           H
ATOM   3442  HB1 LEU   218      -3.548   3.284  18.307  1.00  0.00           H
ATOM   3443  HB2 LEU   218      -3.066   3.897  19.856  1.00  0.00           H
ATOM   3444  HG  LEU   218      -5.924   3.047  19.250  1.00  0.00           H
ATOM   3445 1HD1 LEU   218      -6.415   4.463  21.296  1.00  0.00           H
ATOM   3446 2HD1 LEU   218      -4.688   4.660  21.543  1.00  0.00           H
ATOM   3447 3HD1 LEU   218      -5.417   3.063  21.676  1.00  0.00           H
ATOM   3448 1HD2 LEU   218      -6.445   5.436  18.975  1.00  0.00           H
ATOM   3449 2HD2 LEU   218      -5.275   4.916  17.769  1.00  0.00           H
ATOM   3450 3HD2 LEU   218      -4.743   5.853  19.163  1.00  0.00           H
ATOM   3451  N   PHE   219      -5.242   0.261  19.456  1.00  0.00           N
ATOM   3452  CA  PHE   219      -5.990  -0.760  18.756  1.00  0.00           C
ATOM   3453  C   PHE   219      -7.427  -0.440  19.118  1.00  0.00           C
ATOM   3454  O   PHE   219      -8.373  -1.183  18.889  1.00  0.00           O
ATOM   3455  CB  PHE   219      -5.535  -2.161  19.223  1.00  0.00           C
ATOM   3456  CG  PHE   219      -5.442  -3.131  18.076  1.00  0.00           C
ATOM   3457  CD1 PHE   219      -4.421  -2.991  17.142  1.00  0.00           C
ATOM   3458  CD2 PHE   219      -6.358  -4.166  17.919  1.00  0.00           C
ATOM   3459  CE1 PHE   219      -4.313  -3.861  16.066  1.00  0.00           C
ATOM   3460  CE2 PHE   219      -6.257  -5.033  16.838  1.00  0.00           C
ATOM   3461  CZ  PHE   219      -5.236  -4.884  15.911  1.00  0.00           C
ATOM   3462  H   PHE   219      -5.515   0.566  20.365  1.00  0.00           H
ATOM   3463  HA  PHE   219      -5.840  -0.615  17.689  1.00  0.00           H
ATOM   3464  HB1 PHE   219      -4.538  -2.099  19.664  1.00  0.00           H
ATOM   3465  HB2 PHE   219      -6.177  -2.567  20.007  1.00  0.00           H
ATOM   3466  HD1 PHE   219      -3.713  -2.186  17.256  1.00  0.00           H
ATOM   3467  HD2 PHE   219      -7.153  -4.315  18.636  1.00  0.00           H
ATOM   3468  HE1 PHE   219      -3.515  -3.740  15.349  1.00  0.00           H
ATOM   3469  HE2 PHE   219      -6.975  -5.830  16.720  1.00  0.00           H
ATOM   3470  HZ  PHE   219      -5.161  -5.565  15.077  1.00  0.00           H
ATOM   3471  N   LEU   220      -7.504   0.761  19.757  1.00  0.00           N
ATOM   3472  CA  LEU   220      -8.649   1.017  20.526  1.00  0.00           C
ATOM   3473  C   LEU   220      -9.732   1.361  19.623  1.00  0.00           C
ATOM   3474  O   LEU   220      -9.427   1.827  18.539  1.00  0.00           O
ATOM   3475  CB  LEU   220      -8.320   2.167  21.494  1.00  0.00           C
ATOM   3476  CG  LEU   220      -9.429   2.543  22.496  1.00  0.00           C
ATOM   3477  CD1 LEU   220      -9.821   1.363  23.398  1.00  0.00           C
ATOM   3478  CD2 LEU   220      -8.995   3.744  23.344  1.00  0.00           C
ATOM   3479  H   LEU   220      -6.743   1.439  19.719  1.00  0.00           H
ATOM   3480  HA  LEU   220      -8.896   0.105  21.075  1.00  0.00           H
ATOM   3481  HB1 LEU   220      -8.062   3.049  20.907  1.00  0.00           H
ATOM   3482  HB2 LEU   220      -7.423   1.902  22.053  1.00  0.00           H
ATOM   3483  HG  LEU   220     -10.312   2.856  21.941  1.00  0.00           H
ATOM   3484 1HD1 LEU   220     -10.572   1.665  24.128  1.00  0.00           H
ATOM   3485 2HD1 LEU   220      -8.958   0.984  23.947  1.00  0.00           H
ATOM   3486 3HD1 LEU   220     -10.243   0.537  22.827  1.00  0.00           H
ATOM   3487 1HD2 LEU   220      -8.754   4.602  22.716  1.00  0.00           H
ATOM   3488 2HD2 LEU   220      -8.112   3.509  23.939  1.00  0.00           H
ATOM   3489 3HD2 LEU   220      -9.788   4.048  24.028  1.00  0.00           H
ATOM   3490  N   HIS   221     -10.983   1.150  20.087  1.00  0.00           N
ATOM   3491  CA  HIS   221     -12.229   1.226  19.378  1.00  0.00           C
ATOM   3492  C   HIS   221     -12.003   1.216  17.929  1.00  0.00           C
ATOM   3493  O   HIS   221     -12.637   1.988  17.217  1.00  0.00           O
ATOM   3494  CB  HIS   221     -13.001   2.470  19.851  1.00  0.00           C
ATOM   3495  CG  HIS   221     -13.200   2.413  21.350  1.00  0.00           C
ATOM   3496  ND1 HIS   221     -13.411   1.270  22.037  1.00  0.00           N
ATOM   3497  CD2 HIS   221     -13.171   3.477  22.266  1.00  0.00           C
ATOM   3498  CE1 HIS   221     -13.517   1.625  23.328  1.00  0.00           C
ATOM   3499  NE2 HIS   221     -13.364   2.951  23.497  1.00  0.00           N
ATOM   3500  H   HIS   221     -11.052   0.904  21.074  1.00  0.00           H
ATOM   3501  HA  HIS   221     -12.774   0.317  19.635  1.00  0.00           H
ATOM   3502  HB1 HIS   221     -13.981   2.530  19.375  1.00  0.00           H
ATOM   3503  HB2 HIS   221     -12.456   3.381  19.601  1.00  0.00           H
ATOM   3504  HD2 HIS   221     -13.015   4.521  22.032  1.00  0.00           H
ATOM   3505  HE1 HIS   221     -13.699   0.922  24.130  1.00  0.00           H
ATOM   3506  HE2 HIS   221     -13.402   3.439  24.347  1.00  0.00           H
ATOM   3507  N   GLN   222     -11.102   0.324  17.449  1.00  0.00           N
ATOM   3508  CA  GLN   222     -10.681   0.434  16.068  1.00  0.00           C
ATOM   3509  C   GLN   222     -11.886  -0.052  15.280  1.00  0.00           C
ATOM   3510  O   GLN   222     -12.926   0.593  15.191  1.00  0.00           O
ATOM   3511  CB  GLN   222      -9.379  -0.362  15.778  1.00  0.00           C
ATOM   3512  CG  GLN   222      -8.069   0.429  15.832  1.00  0.00           C
ATOM   3513  CD  GLN   222      -6.943  -0.516  15.383  1.00  0.00           C
ATOM   3514  OE1 GLN   222      -6.916  -1.669  15.779  1.00  0.00           O
ATOM   3515  NE2 GLN   222      -6.035   0.006  14.552  1.00  0.00           N
ATOM   3516  H   GLN   222     -10.706  -0.385  18.035  1.00  0.00           H
ATOM   3517  HA  GLN   222     -10.515   1.487  15.838  1.00  0.00           H
ATOM   3518  HB1 GLN   222      -9.368  -0.725  14.750  1.00  0.00           H
ATOM   3519  HB2 GLN   222      -9.335  -1.246  16.417  1.00  0.00           H
ATOM   3520  HG1 GLN   222      -7.852   0.811  16.825  1.00  0.00           H
ATOM   3521  HG2 GLN   222      -8.118   1.273  15.151  1.00  0.00           H
ATOM   3522 1HE2 GLN   222      -5.242  -0.549  14.304  1.00  0.00           H
ATOM   3523 2HE2 GLN   222      -6.117   0.910  14.132  1.00  0.00           H
ATOM   3524  N   GLN   223     -11.680  -1.218  14.709  1.00  0.00           N
ATOM   3525  CA  GLN   223     -12.715  -1.761  13.959  1.00  0.00           C
ATOM   3526  C   GLN   223     -12.134  -2.964  13.389  1.00  0.00           C
ATOM   3527  O   GLN   223     -12.474  -3.291  12.270  1.00  0.00           O
ATOM   3528  CB  GLN   223     -12.943  -0.818  12.728  1.00  0.00           C
ATOM   3529  CG  GLN   223     -11.651  -0.483  11.913  1.00  0.00           C
ATOM   3530  CD  GLN   223     -10.661   0.551  12.477  1.00  0.00           C
ATOM   3531  OE1 GLN   223     -11.037   1.517  13.124  1.00  0.00           O
ATOM   3532  NE2 GLN   223      -9.376   0.298  12.181  1.00  0.00           N
ATOM   3533  H   GLN   223     -10.763  -1.658  14.780  1.00  0.00           H
ATOM   3534  HA  GLN   223     -13.592  -1.988  14.568  1.00  0.00           H
ATOM   3535  HB1 GLN   223     -13.663  -1.282  12.053  1.00  0.00           H
ATOM   3536  HB2 GLN   223     -13.450   0.098  13.006  1.00  0.00           H
ATOM   3537  HG1 GLN   223     -11.949  -0.055  10.971  1.00  0.00           H
ATOM   3538  HG2 GLN   223     -11.090  -1.383  11.671  1.00  0.00           H
ATOM   3539 1HE2 GLN   223      -8.630   0.919  12.435  1.00  0.00           H
ATOM   3540 2HE2 GLN   223      -9.093  -0.520  11.679  1.00  0.00           H
ATOM   3541  N   ALA   224     -11.210  -3.625  14.092  1.00  0.00           N
ATOM   3542  CA  ALA   224     -10.697  -4.827  13.500  1.00  0.00           C
ATOM   3543  C   ALA   224     -10.021  -5.611  14.568  1.00  0.00           C
ATOM   3544  O   ALA   224      -9.419  -5.052  15.486  1.00  0.00           O
ATOM   3545  CB  ALA   224      -9.679  -4.505  12.410  1.00  0.00           C
ATOM   3546  H   ALA   224     -10.887  -3.293  15.000  1.00  0.00           H
ATOM   3547  HA  ALA   224     -11.525  -5.419  13.108  1.00  0.00           H
ATOM   3548  HB1 ALA   224      -9.265  -5.420  11.982  1.00  0.00           H
ATOM   3549  HB2 ALA   224      -8.857  -3.910  12.809  1.00  0.00           H
ATOM   3550  HB3 ALA   224     -10.137  -3.938  11.604  1.00  0.00           H
ATOM   3551  N   THR   225     -10.207  -6.941  14.520  1.00  0.00           N
ATOM   3552  CA  THR   225      -9.561  -7.836  15.439  1.00  0.00           C
ATOM   3553  C   THR   225      -8.156  -8.203  15.039  1.00  0.00           C
ATOM   3554  O   THR   225      -7.267  -8.268  15.887  1.00  0.00           O
ATOM   3555  CB  THR   225     -10.383  -9.106  15.746  1.00  0.00           C
ATOM   3556  OG1 THR   225     -10.146 -10.169  14.844  1.00  0.00           O
ATOM   3557  CG2 THR   225     -11.890  -8.860  15.741  1.00  0.00           C
ATOM   3558  H   THR   225     -10.827  -7.327  13.808  1.00  0.00           H
ATOM   3559  HA  THR   225      -9.482  -7.290  16.378  1.00  0.00           H
ATOM   3560  HB  THR   225     -10.114  -9.448  16.752  1.00  0.00           H
ATOM   3561  HG1 THR   225      -9.204 -10.275  14.745  1.00  0.00           H
ATOM   3562 1HG2 THR   225     -12.400  -9.804  15.906  1.00  0.00           H
ATOM   3563 2HG2 THR   225     -12.239  -8.478  14.783  1.00  0.00           H
ATOM   3564 3HG2 THR   225     -12.181  -8.158  16.523  1.00  0.00           H
ATOM   3565  N   GLY   226      -7.949  -8.478  13.735  1.00  0.00           N
ATOM   3566  CA  GLY   226      -6.650  -9.021  13.326  1.00  0.00           C
ATOM   3567  C   GLY   226      -6.184  -8.409  12.008  1.00  0.00           C
ATOM   3568  O   GLY   226      -6.747  -7.437  11.533  1.00  0.00           O
ATOM   3569  H   GLY   226      -8.680  -8.310  13.074  1.00  0.00           H
ATOM   3570  HA1 GLY   226      -5.887  -8.836  14.084  1.00  0.00           H
ATOM   3571  HA2 GLY   226      -6.789 -10.094  13.207  1.00  0.00           H
ATOM   3572  N   VAL   227      -5.130  -9.037  11.440  1.00  0.00           N
ATOM   3573  CA  VAL   227      -4.559  -8.572  10.171  1.00  0.00           C
ATOM   3574  C   VAL   227      -4.158  -9.798   9.317  1.00  0.00           C
ATOM   3575  O   VAL   227      -3.581 -10.764   9.806  1.00  0.00           O
ATOM   3576  CB  VAL   227      -3.340  -7.655  10.430  1.00  0.00           C
ATOM   3577  CG1 VAL   227      -2.714  -7.140   9.123  1.00  0.00           C
ATOM   3578  CG2 VAL   227      -3.697  -6.457  11.325  1.00  0.00           C
ATOM   3579  H   VAL   227      -4.733  -9.831  11.900  1.00  0.00           H
ATOM   3580  HA  VAL   227      -5.328  -8.018   9.629  1.00  0.00           H
ATOM   3581  HB  VAL   227      -2.585  -8.241  10.954  1.00  0.00           H
ATOM   3582 1HG1 VAL   227      -1.883  -6.463   9.321  1.00  0.00           H
ATOM   3583 2HG1 VAL   227      -3.446  -6.580   8.543  1.00  0.00           H
ATOM   3584 3HG1 VAL   227      -2.332  -7.947   8.499  1.00  0.00           H
ATOM   3585 1HG2 VAL   227      -3.962  -6.765  12.336  1.00  0.00           H
ATOM   3586 2HG2 VAL   227      -4.533  -5.892  10.914  1.00  0.00           H
ATOM   3587 3HG2 VAL   227      -2.858  -5.765  11.412  1.00  0.00           H
ATOM   3588  N   LEU   228      -4.498  -9.692   8.013  1.00  0.00           N
ATOM   3589  CA  LEU   228      -4.136 -10.710   7.027  1.00  0.00           C
ATOM   3590  C   LEU   228      -2.905 -10.221   6.235  1.00  0.00           C
ATOM   3591  O   LEU   228      -2.979  -9.283   5.453  1.00  0.00           O
ATOM   3592  CB  LEU   228      -5.328 -10.986   6.080  1.00  0.00           C
ATOM   3593  CG  LEU   228      -5.594 -12.483   5.820  1.00  0.00           C
ATOM   3594  CD1 LEU   228      -6.845 -12.696   4.954  1.00  0.00           C
ATOM   3595  CD2 LEU   228      -4.382 -13.203   5.207  1.00  0.00           C
ATOM   3596  H   LEU   228      -5.004  -8.882   7.713  1.00  0.00           H
ATOM   3597  HA  LEU   228      -3.873 -11.618   7.569  1.00  0.00           H
ATOM   3598  HB1 LEU   228      -5.199 -10.471   5.132  1.00  0.00           H
ATOM   3599  HB2 LEU   228      -6.227 -10.544   6.505  1.00  0.00           H
ATOM   3600  HG  LEU   228      -5.807 -12.946   6.781  1.00  0.00           H
ATOM   3601 1HD1 LEU   228      -7.714 -12.192   5.378  1.00  0.00           H
ATOM   3602 2HD1 LEU   228      -7.087 -13.756   4.873  1.00  0.00           H
ATOM   3603 3HD1 LEU   228      -6.707 -12.315   3.945  1.00  0.00           H
ATOM   3604 1HD2 LEU   228      -4.595 -14.262   5.066  1.00  0.00           H
ATOM   3605 2HD2 LEU   228      -3.500 -13.132   5.842  1.00  0.00           H
ATOM   3606 3HD2 LEU   228      -4.116 -12.787   4.237  1.00  0.00           H
ATOM   3607  N   GLY   229      -1.773 -10.907   6.487  1.00  0.00           N
ATOM   3608  CA  GLY   229      -0.523 -10.514   5.840  1.00  0.00           C
ATOM   3609  C   GLY   229      -0.400 -11.083   4.415  1.00  0.00           C
ATOM   3610  O   GLY   229      -0.447 -12.288   4.189  1.00  0.00           O
ATOM   3611  H   GLY   229      -1.787 -11.681   7.118  1.00  0.00           H
ATOM   3612  HA1 GLY   229      -0.454  -9.425   5.839  1.00  0.00           H
ATOM   3613  HA2 GLY   229       0.287 -10.899   6.453  1.00  0.00           H
ATOM   3614  N   PHE   230      -0.236 -10.124   3.481  1.00  0.00           N
ATOM   3615  CA  PHE   230      -0.119 -10.409   2.053  1.00  0.00           C
ATOM   3616  C   PHE   230       1.209  -9.845   1.508  1.00  0.00           C
ATOM   3617  O   PHE   230       1.242  -8.870   0.767  1.00  0.00           O
ATOM   3618  CB  PHE   230      -1.308  -9.770   1.321  1.00  0.00           C
ATOM   3619  CG  PHE   230      -2.565 -10.595   1.406  1.00  0.00           C
ATOM   3620  CD1 PHE   230      -3.566 -10.248   2.301  1.00  0.00           C
ATOM   3621  CD2 PHE   230      -2.778 -11.666   0.543  1.00  0.00           C
ATOM   3622  CE1 PHE   230      -4.774 -10.933   2.311  1.00  0.00           C
ATOM   3623  CE2 PHE   230      -3.983 -12.359   0.560  1.00  0.00           C
ATOM   3624  CZ  PHE   230      -4.979 -11.997   1.449  1.00  0.00           C
ATOM   3625  H   PHE   230      -0.189  -9.171   3.788  1.00  0.00           H
ATOM   3626  HA  PHE   230      -0.105 -11.489   1.894  1.00  0.00           H
ATOM   3627  HB1 PHE   230      -1.083  -9.633   0.268  1.00  0.00           H
ATOM   3628  HB2 PHE   230      -1.493  -8.768   1.712  1.00  0.00           H
ATOM   3629  HD1 PHE   230      -3.406  -9.419   2.975  1.00  0.00           H
ATOM   3630  HD2 PHE   230      -2.013 -11.950  -0.162  1.00  0.00           H
ATOM   3631  HE1 PHE   230      -5.560 -10.634   2.985  1.00  0.00           H
ATOM   3632  HE2 PHE   230      -4.164 -13.167  -0.130  1.00  0.00           H
ATOM   3633  HZ  PHE   230      -5.916 -12.535   1.465  1.00  0.00           H
ATOM   3634  N   SER   231       2.288 -10.540   1.918  1.00  0.00           N
ATOM   3635  CA  SER   231       3.639 -10.221   1.451  1.00  0.00           C
ATOM   3636  C   SER   231       4.244 -11.496   0.824  1.00  0.00           C
ATOM   3637  O   SER   231       3.605 -12.153   0.011  1.00  0.00           O
ATOM   3638  CB  SER   231       4.436  -9.663   2.640  1.00  0.00           C
ATOM   3639  OG  SER   231       5.738  -9.198   2.293  1.00  0.00           O
ATOM   3640  H   SER   231       2.147 -11.293   2.557  1.00  0.00           H
ATOM   3641  HA  SER   231       3.574  -9.465   0.669  1.00  0.00           H
ATOM   3642  HB1 SER   231       4.531 -10.445   3.394  1.00  0.00           H
ATOM   3643  HB2 SER   231       3.837  -8.856   3.078  1.00  0.00           H
ATOM   3644  HG  SER   231       6.122  -8.708   3.017  1.00  0.00           H
ATOM   3645  N   LEU   232       5.488 -11.824   1.238  1.00  0.00           N
ATOM   3646  CA  LEU   232       6.143 -13.033   0.746  1.00  0.00           C
ATOM   3647  C   LEU   232       7.099 -13.565   1.828  1.00  0.00           C
ATOM   3648  O   LEU   232       8.240 -13.133   1.944  1.00  0.00           O
ATOM   3649  CB  LEU   232       6.878 -12.695  -0.567  1.00  0.00           C
ATOM   3650  CG  LEU   232       7.464 -13.889  -1.354  1.00  0.00           C
ATOM   3651  CD1 LEU   232       8.891 -14.251  -0.919  1.00  0.00           C
ATOM   3652  CD2 LEU   232       6.539 -15.116  -1.366  1.00  0.00           C
ATOM   3653  H   LEU   232       5.966 -11.230   1.882  1.00  0.00           H
ATOM   3654  HA  LEU   232       5.366 -13.781   0.575  1.00  0.00           H
ATOM   3655  HB1 LEU   232       6.163 -12.194  -1.216  1.00  0.00           H
ATOM   3656  HB2 LEU   232       7.653 -11.951  -0.384  1.00  0.00           H
ATOM   3657  HG  LEU   232       7.556 -13.555  -2.388  1.00  0.00           H
ATOM   3658 1HD1 LEU   232       9.548 -13.383  -0.972  1.00  0.00           H
ATOM   3659 2HD1 LEU   232       9.309 -15.020  -1.568  1.00  0.00           H
ATOM   3660 3HD1 LEU   232       8.930 -14.630   0.099  1.00  0.00           H
ATOM   3661 1HD2 LEU   232       5.532 -14.858  -1.693  1.00  0.00           H
ATOM   3662 2HD2 LEU   232       6.450 -15.565  -0.378  1.00  0.00           H
ATOM   3663 3HD2 LEU   232       6.918 -15.884  -2.041  1.00  0.00           H
ATOM   3664  N   THR   233       6.533 -14.529   2.592  1.00  0.00           N
ATOM   3665  CA  THR   233       7.186 -15.322   3.642  1.00  0.00           C
ATOM   3666  C   THR   233       8.372 -14.607   4.353  1.00  0.00           C
ATOM   3667  O   THR   233       8.255 -13.477   4.820  1.00  0.00           O
ATOM   3668  CB  THR   233       7.432 -16.765   3.128  1.00  0.00           C
ATOM   3669  OG1 THR   233       7.923 -17.595   4.178  1.00  0.00           O
ATOM   3670  CG2 THR   233       8.348 -16.846   1.895  1.00  0.00           C
ATOM   3671  H   THR   233       5.567 -14.729   2.423  1.00  0.00           H
ATOM   3672  HA  THR   233       6.434 -15.410   4.421  1.00  0.00           H
ATOM   3673  HB  THR   233       6.446 -17.131   2.811  1.00  0.00           H
ATOM   3674  HG1 THR   233       7.902 -18.510   3.911  1.00  0.00           H
ATOM   3675 1HG2 THR   233       8.468 -17.873   1.550  1.00  0.00           H
ATOM   3676 2HG2 THR   233       9.341 -16.440   2.081  1.00  0.00           H
ATOM   3677 3HG2 THR   233       7.917 -16.295   1.064  1.00  0.00           H
ATOM   3678  N   LYS   234       9.506 -15.330   4.422  1.00  0.00           N
ATOM   3679  CA  LYS   234      10.688 -14.897   5.153  1.00  0.00           C
ATOM   3680  C   LYS   234      11.220 -13.526   4.649  1.00  0.00           C
ATOM   3681  O   LYS   234      11.077 -13.193   3.479  1.00  0.00           O
ATOM   3682  CB  LYS   234      11.737 -16.015   5.040  1.00  0.00           C
ATOM   3683  CG  LYS   234      11.311 -17.261   5.836  1.00  0.00           C
ATOM   3684  CD  LYS   234      12.308 -18.422   5.736  1.00  0.00           C
ATOM   3685  CE  LYS   234      11.960 -19.551   6.715  1.00  0.00           C
ATOM   3686  NZ  LYS   234      12.931 -20.644   6.693  1.00  0.00           N
ATOM   3687  H   LYS   234       9.515 -16.213   3.954  1.00  0.00           H
ATOM   3688  HA  LYS   234      10.364 -14.809   6.186  1.00  0.00           H
ATOM   3689  HB1 LYS   234      11.886 -16.272   3.990  1.00  0.00           H
ATOM   3690  HB2 LYS   234      12.703 -15.670   5.408  1.00  0.00           H
ATOM   3691  HG1 LYS   234      11.188 -16.978   6.882  1.00  0.00           H
ATOM   3692  HG2 LYS   234      10.332 -17.605   5.500  1.00  0.00           H
ATOM   3693  HD1 LYS   234      13.316 -18.059   5.941  1.00  0.00           H
ATOM   3694  HD2 LYS   234      12.322 -18.802   4.713  1.00  0.00           H
ATOM   3695  HE1 LYS   234      10.975 -19.965   6.487  1.00  0.00           H
ATOM   3696  HE2 LYS   234      11.916 -19.164   7.734  1.00  0.00           H
ATOM   3697  HZ1 LYS   234      12.680 -21.356   7.408  1.00  0.00           H
ATOM   3698  HZ2 LYS   234      13.892 -20.289   6.879  1.00  0.00           H
ATOM   3699  HZ3 LYS   234      12.922 -21.105   5.759  1.00  0.00           H
ATOM   3700  N   PRO   235      11.843 -12.729   5.563  1.00  0.00           N
ATOM   3701  CA  PRO   235      12.178 -13.074   6.945  1.00  0.00           C
ATOM   3702  C   PRO   235      11.077 -12.737   7.982  1.00  0.00           C
ATOM   3703  O   PRO   235      11.385 -12.444   9.132  1.00  0.00           O
ATOM   3704  CB  PRO   235      13.395 -12.166   7.167  1.00  0.00           C
ATOM   3705  CG  PRO   235      13.073 -10.902   6.369  1.00  0.00           C
ATOM   3706  CD  PRO   235      12.300 -11.407   5.148  1.00  0.00           C
ATOM   3707  HA  PRO   235      12.433 -14.128   7.013  1.00  0.00           H
ATOM   3708  HB1 PRO   235      14.276 -12.638   6.732  1.00  0.00           H
ATOM   3709  HB2 PRO   235      13.626 -11.962   8.213  1.00  0.00           H
ATOM   3710  HG1 PRO   235      12.433 -10.248   6.962  1.00  0.00           H
ATOM   3711  HG2 PRO   235      13.965 -10.338   6.096  1.00  0.00           H
ATOM   3712  HD1 PRO   235      11.434 -10.793   4.896  1.00  0.00           H
ATOM   3713  HD2 PRO   235      12.947 -11.533   4.277  1.00  0.00           H
ATOM   3714  N   ASN   236       9.794 -12.789   7.556  1.00  0.00           N
ATOM   3715  CA  ASN   236       8.716 -12.522   8.513  1.00  0.00           C
ATOM   3716  C   ASN   236       8.657 -13.597   9.635  1.00  0.00           C
ATOM   3717  O   ASN   236       8.502 -13.284  10.810  1.00  0.00           O
ATOM   3718  CB  ASN   236       7.372 -12.309   7.781  1.00  0.00           C
ATOM   3719  CG  ASN   236       6.615 -13.606   7.476  1.00  0.00           C
ATOM   3720  OD1 ASN   236       7.180 -14.582   7.014  1.00  0.00           O
ATOM   3721  ND2 ASN   236       5.311 -13.563   7.770  1.00  0.00           N
ATOM   3722  H   ASN   236       9.574 -13.009   6.603  1.00  0.00           H
ATOM   3723  HA  ASN   236       8.982 -11.579   8.994  1.00  0.00           H
ATOM   3724  HB1 ASN   236       6.724 -11.671   8.380  1.00  0.00           H
ATOM   3725  HB2 ASN   236       7.533 -11.789   6.837  1.00  0.00           H
ATOM   3726 1HD2 ASN   236       4.852 -12.768   8.163  1.00  0.00           H
ATOM   3727 2HD2 ASN   236       4.774 -14.384   7.569  1.00  0.00           H
ATOM   3728  N   GLY   237       8.796 -14.863   9.183  1.00  0.00           N
ATOM   3729  CA  GLY   237       8.762 -16.035  10.052  1.00  0.00           C
ATOM   3730  C   GLY   237       7.898 -17.169   9.467  1.00  0.00           C
ATOM   3731  O   GLY   237       8.303 -18.324   9.464  1.00  0.00           O
ATOM   3732  H   GLY   237       8.913 -15.001   8.198  1.00  0.00           H
ATOM   3733  HA1 GLY   237       9.788 -16.385  10.160  1.00  0.00           H
ATOM   3734  HA2 GLY   237       8.381 -15.760  11.034  1.00  0.00           H
ATOM   3735  N   VAL   238       6.693 -16.775   8.991  1.00  0.00           N
ATOM   3736  CA  VAL   238       5.641 -17.724   8.602  1.00  0.00           C
ATOM   3737  C   VAL   238       5.266 -17.549   7.105  1.00  0.00           C
ATOM   3738  O   VAL   238       5.240 -16.427   6.615  1.00  0.00           O
ATOM   3739  CB  VAL   238       4.403 -17.471   9.500  1.00  0.00           C
ATOM   3740  CG1 VAL   238       3.793 -16.072   9.307  1.00  0.00           C
ATOM   3741  CG2 VAL   238       3.303 -18.533   9.345  1.00  0.00           C
ATOM   3742  H   VAL   238       6.501 -15.799   8.893  1.00  0.00           H
ATOM   3743  HA  VAL   238       6.029 -18.727   8.775  1.00  0.00           H
ATOM   3744  HB  VAL   238       4.756 -17.530  10.530  1.00  0.00           H
ATOM   3745 1HG1 VAL   238       2.939 -15.915   9.964  1.00  0.00           H
ATOM   3746 2HG1 VAL   238       3.433 -15.928   8.289  1.00  0.00           H
ATOM   3747 3HG1 VAL   238       4.513 -15.289   9.527  1.00  0.00           H
ATOM   3748 1HG2 VAL   238       2.452 -18.301   9.983  1.00  0.00           H
ATOM   3749 2HG2 VAL   238       3.658 -19.521   9.638  1.00  0.00           H
ATOM   3750 3HG2 VAL   238       2.932 -18.590   8.323  1.00  0.00           H
ATOM   3751  N   PRO   239       4.954 -18.672   6.391  1.00  0.00           N
ATOM   3752  CA  PRO   239       4.452 -18.552   5.018  1.00  0.00           C
ATOM   3753  C   PRO   239       3.159 -17.706   4.933  1.00  0.00           C
ATOM   3754  O   PRO   239       2.426 -17.537   5.905  1.00  0.00           O
ATOM   3755  CB  PRO   239       4.219 -20.013   4.601  1.00  0.00           C
ATOM   3756  CG  PRO   239       4.196 -20.827   5.892  1.00  0.00           C
ATOM   3757  CD  PRO   239       5.072 -20.047   6.866  1.00  0.00           C
ATOM   3758  HA  PRO   239       5.228 -18.086   4.411  1.00  0.00           H
ATOM   3759  HB1 PRO   239       5.052 -20.346   3.980  1.00  0.00           H
ATOM   3760  HB2 PRO   239       3.309 -20.161   4.022  1.00  0.00           H
ATOM   3761  HG1 PRO   239       4.538 -21.852   5.747  1.00  0.00           H
ATOM   3762  HG2 PRO   239       3.176 -20.867   6.275  1.00  0.00           H
ATOM   3763  HD1 PRO   239       4.728 -20.156   7.890  1.00  0.00           H
ATOM   3764  HD2 PRO   239       6.124 -20.319   6.789  1.00  0.00           H
ATOM   3765  N   THR   240       2.942 -17.186   3.708  1.00  0.00           N
ATOM   3766  CA  THR   240       1.879 -16.211   3.441  1.00  0.00           C
ATOM   3767  C   THR   240       0.498 -16.920   3.446  1.00  0.00           C
ATOM   3768  O   THR   240       0.328 -17.983   4.035  1.00  0.00           O
ATOM   3769  CB  THR   240       2.190 -15.451   2.119  1.00  0.00           C
ATOM   3770  OG1 THR   240       3.580 -15.313   1.880  1.00  0.00           O
ATOM   3771  CG2 THR   240       1.662 -14.008   2.108  1.00  0.00           C
ATOM   3772  H   THR   240       3.547 -17.496   2.970  1.00  0.00           H
ATOM   3773  HA  THR   240       1.879 -15.506   4.269  1.00  0.00           H
ATOM   3774  HB  THR   240       1.755 -15.973   1.262  1.00  0.00           H
ATOM   3775  HG1 THR   240       4.021 -16.150   2.003  1.00  0.00           H
ATOM   3776 1HG2 THR   240       1.814 -13.553   1.130  1.00  0.00           H
ATOM   3777 2HG2 THR   240       2.201 -13.401   2.831  1.00  0.00           H
ATOM   3778 3HG2 THR   240       0.604 -13.928   2.342  1.00  0.00           H
ATOM   3779  N   PHE   241      -0.483 -16.292   2.767  1.00  0.00           N
ATOM   3780  CA  PHE   241      -1.816 -16.880   2.671  1.00  0.00           C
ATOM   3781  C   PHE   241      -2.072 -17.437   1.259  1.00  0.00           C
ATOM   3782  O   PHE   241      -2.714 -18.466   1.102  1.00  0.00           O
ATOM   3783  CB  PHE   241      -2.881 -15.852   3.087  1.00  0.00           C
ATOM   3784  CG  PHE   241      -4.256 -16.462   3.018  1.00  0.00           C
ATOM   3785  CD1 PHE   241      -4.557 -17.597   3.769  1.00  0.00           C
ATOM   3786  CD2 PHE   241      -5.195 -15.981   2.112  1.00  0.00           C
ATOM   3787  CE1 PHE   241      -5.736 -18.293   3.553  1.00  0.00           C
ATOM   3788  CE2 PHE   241      -6.390 -16.658   1.920  1.00  0.00           C
ATOM   3789  CZ  PHE   241      -6.635 -17.840   2.602  1.00  0.00           C
ATOM   3790  H   PHE   241      -0.305 -15.418   2.319  1.00  0.00           H
ATOM   3791  HA  PHE   241      -1.871 -17.736   3.345  1.00  0.00           H
ATOM   3792  HB1 PHE   241      -2.696 -15.513   4.107  1.00  0.00           H
ATOM   3793  HB2 PHE   241      -2.830 -14.968   2.450  1.00  0.00           H
ATOM   3794  HD1 PHE   241      -3.843 -17.987   4.477  1.00  0.00           H
ATOM   3795  HD2 PHE   241      -4.981 -15.107   1.514  1.00  0.00           H
ATOM   3796  HE1 PHE   241      -5.942 -19.199   4.104  1.00  0.00           H
ATOM   3797  HE2 PHE   241      -7.109 -16.301   1.197  1.00  0.00           H
ATOM   3798  HZ  PHE   241      -7.542 -18.393   2.407  1.00  0.00           H
ATOM   3799  N   VAL   242      -1.540 -16.720   0.250  1.00  0.00           N
ATOM   3800  CA  VAL   242      -1.680 -17.187  -1.134  1.00  0.00           C
ATOM   3801  C   VAL   242      -0.506 -18.117  -1.514  1.00  0.00           C
ATOM   3802  O   VAL   242      -0.580 -18.882  -2.463  1.00  0.00           O
ATOM   3803  CB  VAL   242      -1.863 -15.989  -2.082  1.00  0.00           C
ATOM   3804  CG1 VAL   242      -2.381 -16.440  -3.456  1.00  0.00           C
ATOM   3805  CG2 VAL   242      -2.834 -14.976  -1.462  1.00  0.00           C
ATOM   3806  H   VAL   242      -1.049 -15.871   0.438  1.00  0.00           H
ATOM   3807  HA  VAL   242      -2.589 -17.790  -1.191  1.00  0.00           H
ATOM   3808  HB  VAL   242      -0.903 -15.490  -2.224  1.00  0.00           H
ATOM   3809 1HG1 VAL   242      -2.510 -15.592  -4.127  1.00  0.00           H
ATOM   3810 2HG1 VAL   242      -3.344 -16.945  -3.371  1.00  0.00           H
ATOM   3811 3HG1 VAL   242      -1.691 -17.132  -3.932  1.00  0.00           H
ATOM   3812 1HG2 VAL   242      -3.157 -14.229  -2.182  1.00  0.00           H
ATOM   3813 2HG2 VAL   242      -2.364 -14.446  -0.634  1.00  0.00           H
ATOM   3814 3HG2 VAL   242      -3.731 -15.467  -1.084  1.00  0.00           H
ATOM   3815  N   ASP   243       0.552 -18.019  -0.678  1.00  0.00           N
ATOM   3816  CA  ASP   243       1.569 -19.065  -0.498  1.00  0.00           C
ATOM   3817  C   ASP   243       0.868 -20.401  -0.193  1.00  0.00           C
ATOM   3818  O   ASP   243       1.029 -21.398  -0.886  1.00  0.00           O
ATOM   3819  CB  ASP   243       2.447 -18.566   0.669  1.00  0.00           C
ATOM   3820  CG  ASP   243       3.445 -19.513   1.361  1.00  0.00           C
ATOM   3821  OD1 ASP   243       4.513 -19.039   1.741  1.00  0.00           O
ATOM   3822  OD2 ASP   243       3.157 -20.694   1.542  1.00  0.00           O
ATOM   3823  H   ASP   243       0.641 -17.196  -0.122  1.00  0.00           H
ATOM   3824  HA  ASP   243       2.138 -19.159  -1.423  1.00  0.00           H
ATOM   3825  HB1 ASP   243       1.794 -18.222   1.465  1.00  0.00           H
ATOM   3826  HB2 ASP   243       3.001 -17.699   0.316  1.00  0.00           H
ATOM   3827  N   LEU   244       0.073 -20.328   0.893  1.00  0.00           N
ATOM   3828  CA  LEU   244      -0.581 -21.510   1.426  1.00  0.00           C
ATOM   3829  C   LEU   244      -1.564 -22.151   0.440  1.00  0.00           C
ATOM   3830  O   LEU   244      -1.478 -23.325   0.111  1.00  0.00           O
ATOM   3831  CB  LEU   244      -1.373 -21.120   2.681  1.00  0.00           C
ATOM   3832  CG  LEU   244      -2.147 -22.307   3.274  1.00  0.00           C
ATOM   3833  CD1 LEU   244      -1.143 -23.317   3.814  1.00  0.00           C
ATOM   3834  CD2 LEU   244      -3.140 -21.834   4.325  1.00  0.00           C
ATOM   3835  H   LEU   244      -0.042 -19.441   1.335  1.00  0.00           H
ATOM   3836  HA  LEU   244       0.214 -22.223   1.647  1.00  0.00           H
ATOM   3837  HB1 LEU   244      -0.692 -20.704   3.425  1.00  0.00           H
ATOM   3838  HB2 LEU   244      -2.073 -20.320   2.449  1.00  0.00           H
ATOM   3839  HG  LEU   244      -2.751 -22.809   2.519  1.00  0.00           H
ATOM   3840 1HD1 LEU   244      -0.524 -23.713   3.015  1.00  0.00           H
ATOM   3841 2HD1 LEU   244      -1.638 -24.159   4.283  1.00  0.00           H
ATOM   3842 3HD1 LEU   244      -0.471 -22.839   4.520  1.00  0.00           H
ATOM   3843 1HD2 LEU   244      -3.898 -21.182   3.888  1.00  0.00           H
ATOM   3844 2HD2 LEU   244      -2.609 -21.269   5.075  1.00  0.00           H
ATOM   3845 3HD2 LEU   244      -3.650 -22.666   4.808  1.00  0.00           H
ATOM   3846  N   LEU   245      -2.522 -21.298   0.027  1.00  0.00           N
ATOM   3847  CA  LEU   245      -3.636 -21.722  -0.756  1.00  0.00           C
ATOM   3848  C   LEU   245      -3.106 -22.260  -2.043  1.00  0.00           C
ATOM   3849  O   LEU   245      -3.606 -23.256  -2.560  1.00  0.00           O
ATOM   3850  CB  LEU   245      -4.521 -20.520  -1.132  1.00  0.00           C
ATOM   3851  CG  LEU   245      -5.448 -19.996  -0.033  1.00  0.00           C
ATOM   3852  CD1 LEU   245      -6.178 -18.762  -0.580  1.00  0.00           C
ATOM   3853  CD2 LEU   245      -6.452 -21.061   0.431  1.00  0.00           C
ATOM   3854  H   LEU   245      -2.431 -20.314   0.281  1.00  0.00           H
ATOM   3855  HA  LEU   245      -4.153 -22.510  -0.211  1.00  0.00           H
ATOM   3856  HB1 LEU   245      -5.151 -20.773  -1.988  1.00  0.00           H
ATOM   3857  HB2 LEU   245      -3.884 -19.703  -1.477  1.00  0.00           H
ATOM   3858  HG  LEU   245      -4.844 -19.700   0.824  1.00  0.00           H
ATOM   3859 1HD1 LEU   245      -7.075 -18.535  -0.012  1.00  0.00           H
ATOM   3860 2HD1 LEU   245      -6.496 -18.916  -1.611  1.00  0.00           H
ATOM   3861 3HD1 LEU   245      -5.525 -17.889  -0.567  1.00  0.00           H
ATOM   3862 1HD2 LEU   245      -7.167 -20.655   1.145  1.00  0.00           H
ATOM   3863 2HD2 LEU   245      -5.954 -21.903   0.911  1.00  0.00           H
ATOM   3864 3HD2 LEU   245      -7.023 -21.441  -0.412  1.00  0.00           H
ATOM   3865  N   PHE   246      -2.075 -21.607  -2.606  1.00  0.00           N
ATOM   3866  CA  PHE   246      -1.556 -22.074  -3.853  1.00  0.00           C
ATOM   3867  C   PHE   246      -0.930 -23.431  -3.694  1.00  0.00           C
ATOM   3868  O   PHE   246      -1.136 -24.322  -4.518  1.00  0.00           O
ATOM   3869  CB  PHE   246      -0.560 -21.061  -4.448  1.00  0.00           C
ATOM   3870  CG  PHE   246       0.120 -21.593  -5.688  1.00  0.00           C
ATOM   3871  CD1 PHE   246      -0.627 -21.998  -6.792  1.00  0.00           C
ATOM   3872  CD2 PHE   246       1.501 -21.774  -5.710  1.00  0.00           C
ATOM   3873  CE1 PHE   246      -0.009 -22.591  -7.886  1.00  0.00           C
ATOM   3874  CE2 PHE   246       2.124 -22.344  -6.812  1.00  0.00           C
ATOM   3875  CZ  PHE   246       1.369 -22.759  -7.900  1.00  0.00           C
ATOM   3876  H   PHE   246      -1.669 -20.790  -2.150  1.00  0.00           H
ATOM   3877  HA  PHE   246      -2.404 -22.182  -4.532  1.00  0.00           H
ATOM   3878  HB1 PHE   246       0.195 -20.799  -3.705  1.00  0.00           H
ATOM   3879  HB2 PHE   246      -1.076 -20.133  -4.697  1.00  0.00           H
ATOM   3880  HD1 PHE   246      -1.702 -21.888  -6.788  1.00  0.00           H
ATOM   3881  HD2 PHE   246       2.095 -21.488  -4.853  1.00  0.00           H
ATOM   3882  HE1 PHE   246      -0.605 -22.929  -8.721  1.00  0.00           H
ATOM   3883  HE2 PHE   246       3.195 -22.486  -6.808  1.00  0.00           H
ATOM   3884  HZ  PHE   246       1.854 -23.221  -8.746  1.00  0.00           H
ATOM   3885  N   LYS   247      -0.146 -23.630  -2.620  1.00  0.00           N
ATOM   3886  CA  LYS   247       0.553 -24.871  -2.447  1.00  0.00           C
ATOM   3887  C   LYS   247      -0.419 -26.006  -2.359  1.00  0.00           C
ATOM   3888  O   LYS   247      -0.216 -27.068  -2.945  1.00  0.00           O
ATOM   3889  CB  LYS   247       1.328 -24.660  -1.141  1.00  0.00           C
ATOM   3890  CG  LYS   247       2.410 -25.692  -0.840  1.00  0.00           C
ATOM   3891  CD  LYS   247       3.047 -25.362   0.512  1.00  0.00           C
ATOM   3892  CE  LYS   247       4.257 -26.230   0.841  1.00  0.00           C
ATOM   3893  NZ  LYS   247       4.569 -26.148   2.261  1.00  0.00           N
ATOM   3894  H   LYS   247      -0.048 -22.892  -1.923  1.00  0.00           H
ATOM   3895  HA  LYS   247       1.218 -25.003  -3.302  1.00  0.00           H
ATOM   3896  HB1 LYS   247       1.810 -23.681  -1.181  1.00  0.00           H
ATOM   3897  HB2 LYS   247       0.631 -24.599  -0.303  1.00  0.00           H
ATOM   3898  HG1 LYS   247       1.983 -26.695  -0.822  1.00  0.00           H
ATOM   3899  HG2 LYS   247       3.162 -25.673  -1.630  1.00  0.00           H
ATOM   3900  HD1 LYS   247       2.286 -25.471   1.284  1.00  0.00           H
ATOM   3901  HD2 LYS   247       3.346 -24.312   0.536  1.00  0.00           H
ATOM   3902  HE1 LYS   247       5.126 -25.896   0.269  1.00  0.00           H
ATOM   3903  HE2 LYS   247       4.072 -27.277   0.596  1.00  0.00           H
ATOM   3904  HZ1 LYS   247       5.510 -26.519   2.479  1.00  0.00           H
ATOM   3905  HZ2 LYS   247       3.864 -26.696   2.800  1.00  0.00           H
ATOM   3906  HZ3 LYS   247       4.503 -25.157   2.570  1.00  0.00           H
ATOM   3907  N   HIS   248      -1.502 -25.804  -1.600  1.00  0.00           N
ATOM   3908  CA  HIS   248      -2.496 -26.809  -1.374  1.00  0.00           C
ATOM   3909  C   HIS   248      -3.324 -27.050  -2.588  1.00  0.00           C
ATOM   3910  O   HIS   248      -4.021 -28.055  -2.655  1.00  0.00           O
ATOM   3911  CB  HIS   248      -3.246 -26.610  -0.064  1.00  0.00           C
ATOM   3912  CG  HIS   248      -2.219 -26.793   1.021  1.00  0.00           C
ATOM   3913  ND1 HIS   248      -1.579 -25.765   1.598  1.00  0.00           N
ATOM   3914  CD2 HIS   248      -1.536 -27.980   1.337  1.00  0.00           C
ATOM   3915  CE1 HIS   248      -0.476 -26.289   2.135  1.00  0.00           C
ATOM   3916  NE2 HIS   248      -0.448 -27.628   2.051  1.00  0.00           N
ATOM   3917  H   HIS   248      -1.625 -24.891  -1.162  1.00  0.00           H
ATOM   3918  HA  HIS   248      -1.941 -27.745  -1.288  1.00  0.00           H
ATOM   3919  HB1 HIS   248      -4.012 -27.373   0.037  1.00  0.00           H
ATOM   3920  HB2 HIS   248      -3.702 -25.624   0.019  1.00  0.00           H
ATOM   3921  HD2 HIS   248      -1.758 -28.961   0.944  1.00  0.00           H
ATOM   3922  HE1 HIS   248       0.326 -25.689   2.529  1.00  0.00           H
ATOM   3923  HE2 HIS   248       0.305 -28.191   2.318  1.00  0.00           H
ATOM   3924  N   THR   249      -3.291 -26.118  -3.555  1.00  0.00           N
ATOM   3925  CA  THR   249      -4.082 -26.086  -4.756  1.00  0.00           C
ATOM   3926  C   THR   249      -5.504 -25.597  -4.573  1.00  0.00           C
ATOM   3927  O   THR   249      -6.343 -25.929  -5.412  1.00  0.00           O
ATOM   3928  CB  THR   249      -3.856 -27.419  -5.538  1.00  0.00           C
ATOM   3929  OG1 THR   249      -3.406 -27.124  -6.851  1.00  0.00           O
ATOM   3930  CG2 THR   249      -5.045 -28.397  -5.583  1.00  0.00           C
ATOM   3931  H   THR   249      -2.634 -25.349  -3.424  1.00  0.00           H
ATOM   3932  HA  THR   249      -3.598 -25.295  -5.330  1.00  0.00           H
ATOM   3933  HB  THR   249      -3.040 -27.942  -5.023  1.00  0.00           H
ATOM   3934  HG1 THR   249      -3.105 -27.915  -7.289  1.00  0.00           H
ATOM   3935 1HG2 THR   249      -4.728 -29.386  -5.913  1.00  0.00           H
ATOM   3936 2HG2 THR   249      -5.815 -28.062  -6.276  1.00  0.00           H
ATOM   3937 3HG2 THR   249      -5.504 -28.514  -4.602  1.00  0.00           H
ATOM   3938  N   PRO   250      -5.869 -24.821  -3.565  1.00  0.00           N
ATOM   3939  CA  PRO   250      -7.154 -24.188  -3.657  1.00  0.00           C
ATOM   3940  C   PRO   250      -7.206 -23.087  -4.673  1.00  0.00           C
ATOM   3941  O   PRO   250      -8.315 -22.678  -5.013  1.00  0.00           O
ATOM   3942  CB  PRO   250      -7.542 -23.745  -2.244  1.00  0.00           C
ATOM   3943  CG  PRO   250      -6.264 -23.837  -1.447  1.00  0.00           C
ATOM   3944  CD  PRO   250      -5.480 -24.933  -2.148  1.00  0.00           C
ATOM   3945  HA  PRO   250      -7.887 -24.934  -3.971  1.00  0.00           H
ATOM   3946  HB1 PRO   250      -8.285 -24.428  -1.832  1.00  0.00           H
ATOM   3947  HB2 PRO   250      -7.960 -22.746  -2.210  1.00  0.00           H
ATOM   3948  HG1 PRO   250      -6.422 -24.025  -0.386  1.00  0.00           H
ATOM   3949  HG2 PRO   250      -5.757 -22.890  -1.563  1.00  0.00           H
ATOM   3950  HD1 PRO   250      -4.449 -24.992  -1.875  1.00  0.00           H
ATOM   3951  HD2 PRO   250      -5.890 -25.895  -1.837  1.00  0.00           H
ATOM   3952  N   SER   251      -6.049 -22.575  -5.153  1.00  0.00           N
ATOM   3953  CA  SER   251      -6.078 -21.483  -6.089  1.00  0.00           C
ATOM   3954  C   SER   251      -5.180 -21.793  -7.234  1.00  0.00           C
ATOM   3955  O   SER   251      -4.222 -22.554  -7.118  1.00  0.00           O
ATOM   3956  CB  SER   251      -5.498 -20.244  -5.368  1.00  0.00           C
ATOM   3957  OG  SER   251      -6.231 -19.839  -4.225  1.00  0.00           O
ATOM   3958  H   SER   251      -5.156 -22.964  -4.851  1.00  0.00           H
ATOM   3959  HA  SER   251      -7.089 -21.305  -6.460  1.00  0.00           H
ATOM   3960  HB1 SER   251      -5.375 -19.398  -6.051  1.00  0.00           H
ATOM   3961  HB2 SER   251      -4.490 -20.475  -5.015  1.00  0.00           H
ATOM   3962  HG  SER   251      -7.108 -19.552  -4.471  1.00  0.00           H
ATOM   3963  N   LEU   252      -5.498 -21.183  -8.388  1.00  0.00           N
ATOM   3964  CA  LEU   252      -4.763 -21.404  -9.592  1.00  0.00           C
ATOM   3965  C   LEU   252      -3.363 -20.866  -9.519  1.00  0.00           C
ATOM   3966  O   LEU   252      -2.418 -21.571  -9.869  1.00  0.00           O
ATOM   3967  CB  LEU   252      -5.536 -20.782 -10.770  1.00  0.00           C
ATOM   3968  CG  LEU   252      -6.891 -21.464 -11.050  1.00  0.00           C
ATOM   3969  CD1 LEU   252      -7.741 -20.623 -12.010  1.00  0.00           C
ATOM   3970  CD2 LEU   252      -6.708 -22.886 -11.603  1.00  0.00           C
ATOM   3971  H   LEU   252      -6.291 -20.541  -8.405  1.00  0.00           H
ATOM   3972  HA  LEU   252      -4.682 -22.484  -9.721  1.00  0.00           H
ATOM   3973  HB1 LEU   252      -5.700 -19.724 -10.561  1.00  0.00           H
ATOM   3974  HB2 LEU   252      -4.931 -20.820 -11.678  1.00  0.00           H
ATOM   3975  HG  LEU   252      -7.451 -21.537 -10.116  1.00  0.00           H
ATOM   3976 1HD1 LEU   252      -7.917 -19.625 -11.607  1.00  0.00           H
ATOM   3977 2HD1 LEU   252      -8.714 -21.087 -12.177  1.00  0.00           H
ATOM   3978 3HD1 LEU   252      -7.252 -20.513 -12.978  1.00  0.00           H
ATOM   3979 1HD2 LEU   252      -6.245 -23.549 -10.873  1.00  0.00           H
ATOM   3980 2HD2 LEU   252      -6.085 -22.886 -12.498  1.00  0.00           H
ATOM   3981 3HD2 LEU   252      -7.666 -23.328 -11.874  1.00  0.00           H
ATOM   3982  N   LYS   253      -3.163 -19.612  -9.059  1.00  0.00           N
ATOM   3983  CA  LYS   253      -1.815 -19.112  -9.111  1.00  0.00           C
ATOM   3984  C   LYS   253      -1.502 -18.317  -7.882  1.00  0.00           C
ATOM   3985  O   LYS   253      -2.396 -17.829  -7.191  1.00  0.00           O
ATOM   3986  CB  LYS   253      -1.587 -18.386 -10.469  1.00  0.00           C
ATOM   3987  CG  LYS   253      -1.402 -19.399 -11.626  1.00  0.00           C
ATOM   3988  CD  LYS   253      -1.022 -18.842 -13.013  1.00  0.00           C
ATOM   3989  CE  LYS   253      -0.794 -20.003 -14.010  1.00  0.00           C
ATOM   3990  NZ  LYS   253      -0.539 -19.652 -15.416  1.00  0.00           N
ATOM   3991  H   LYS   253      -3.930 -19.047  -8.693  1.00  0.00           H
ATOM   3992  HA  LYS   253      -1.137 -19.961  -9.050  1.00  0.00           H
ATOM   3993  HB1 LYS   253      -2.432 -17.731 -10.680  1.00  0.00           H
ATOM   3994  HB2 LYS   253      -0.714 -17.735 -10.420  1.00  0.00           H
ATOM   3995  HG1 LYS   253      -0.642 -20.122 -11.326  1.00  0.00           H
ATOM   3996  HG2 LYS   253      -2.324 -19.964 -11.753  1.00  0.00           H
ATOM   3997  HD1 LYS   253      -0.119 -18.235 -12.931  1.00  0.00           H
ATOM   3998  HD2 LYS   253      -1.816 -18.184 -13.369  1.00  0.00           H
ATOM   3999  HE1 LYS   253       0.051 -20.604 -13.668  1.00  0.00           H
ATOM   4000  HE2 LYS   253      -1.661 -20.668 -13.998  1.00  0.00           H
ATOM   4001  HZ1 LYS   253      -0.271 -20.511 -15.947  1.00  0.00           H
ATOM   4002  HZ2 LYS   253       0.247 -18.978 -15.497  1.00  0.00           H
ATOM   4003  HZ3 LYS   253      -1.391 -19.265 -15.869  1.00  0.00           H
ATOM   4004  N   PRO   254      -0.229 -18.253  -7.553  1.00  0.00           N
ATOM   4005  CA  PRO   254       0.210 -17.517  -6.405  1.00  0.00           C
ATOM   4006  C   PRO   254       0.106 -16.066  -6.745  1.00  0.00           C
ATOM   4007  O   PRO   254       1.145 -15.460  -6.998  1.00  0.00           O
ATOM   4008  CB  PRO   254       1.625 -18.019  -6.136  1.00  0.00           C
ATOM   4009  CG  PRO   254       2.121 -18.347  -7.526  1.00  0.00           C
ATOM   4010  CD  PRO   254       0.892 -18.877  -8.264  1.00  0.00           C
ATOM   4011  HA  PRO   254      -0.445 -17.739  -5.559  1.00  0.00           H
ATOM   4012  HB1 PRO   254       2.259 -17.311  -5.604  1.00  0.00           H
ATOM   4013  HB2 PRO   254       1.581 -18.927  -5.536  1.00  0.00           H
ATOM   4014  HG1 PRO   254       2.420 -17.401  -7.971  1.00  0.00           H
ATOM   4015  HG2 PRO   254       2.966 -19.037  -7.529  1.00  0.00           H
ATOM   4016  HD1 PRO   254       0.894 -18.597  -9.316  1.00  0.00           H
ATOM   4017  HD2 PRO   254       0.808 -19.955  -8.151  1.00  0.00           H
ATOM   4018  N   ILE   255      -1.092 -15.467  -6.699  1.00  0.00           N
ATOM   4019  CA  ILE   255      -1.210 -14.092  -7.103  1.00  0.00           C
ATOM   4020  C   ILE   255      -2.491 -13.605  -6.524  1.00  0.00           C
ATOM   4021  O   ILE   255      -3.370 -14.396  -6.190  1.00  0.00           O
ATOM   4022  CB  ILE   255      -1.398 -14.082  -8.660  1.00  0.00           C
ATOM   4023  CG1 ILE   255      -2.554 -15.021  -9.112  1.00  0.00           C
ATOM   4024  CG2 ILE   255      -0.122 -14.473  -9.426  1.00  0.00           C
ATOM   4025  CD1 ILE   255      -2.939 -14.939 -10.585  1.00  0.00           C
ATOM   4026  H   ILE   255      -1.913 -15.982  -6.381  1.00  0.00           H
ATOM   4027  HA  ILE   255      -0.366 -13.502  -6.740  1.00  0.00           H
ATOM   4028  HB  ILE   255      -1.642 -13.060  -8.958  1.00  0.00           H
ATOM   4029 1HG1 ILE   255      -3.463 -14.838  -8.545  1.00  0.00           H
ATOM   4030 2HG1 ILE   255      -2.280 -16.050  -8.907  1.00  0.00           H
ATOM   4031 1HG2 ILE   255       0.767 -14.026  -8.996  1.00  0.00           H
ATOM   4032 2HG2 ILE   255      -0.172 -14.150 -10.465  1.00  0.00           H
ATOM   4033 3HG2 ILE   255       0.034 -15.551  -9.429  1.00  0.00           H
ATOM   4034 1HD1 ILE   255      -3.582 -15.775 -10.856  1.00  0.00           H
ATOM   4035 2HD1 ILE   255      -2.073 -14.974 -11.243  1.00  0.00           H
ATOM   4036 3HD1 ILE   255      -3.506 -14.031 -10.766  1.00  0.00           H
ATOM   4037  N   TYR   256      -2.618 -12.288  -6.400  1.00  0.00           N
ATOM   4038  CA  TYR   256      -3.889 -11.767  -5.912  1.00  0.00           C
ATOM   4039  C   TYR   256      -3.967 -10.329  -6.381  1.00  0.00           C
ATOM   4040  O   TYR   256      -2.969  -9.757  -6.794  1.00  0.00           O
ATOM   4041  CB  TYR   256      -4.024 -11.921  -4.382  1.00  0.00           C
ATOM   4042  CG  TYR   256      -2.798 -11.489  -3.621  1.00  0.00           C
ATOM   4043  CD1 TYR   256      -1.742 -12.376  -3.433  1.00  0.00           C
ATOM   4044  CD2 TYR   256      -2.714 -10.217  -3.064  1.00  0.00           C
ATOM   4045  CE1 TYR   256      -0.619 -12.000  -2.717  1.00  0.00           C
ATOM   4046  CE2 TYR   256      -1.577  -9.832  -2.365  1.00  0.00           C
ATOM   4047  CZ  TYR   256      -0.519 -10.717  -2.211  1.00  0.00           C
ATOM   4048  OH  TYR   256       0.625 -10.343  -1.538  1.00  0.00           O
ATOM   4049  H   TYR   256      -1.864 -11.675  -6.640  1.00  0.00           H
ATOM   4050  HA  TYR   256      -4.695 -12.303  -6.421  1.00  0.00           H
ATOM   4051  HB1 TYR   256      -4.210 -12.969  -4.145  1.00  0.00           H
ATOM   4052  HB2 TYR   256      -4.894 -11.378  -4.011  1.00  0.00           H
ATOM   4053  HD1 TYR   256      -1.791 -13.374  -3.842  1.00  0.00           H
ATOM   4054  HD2 TYR   256      -3.527  -9.516  -3.188  1.00  0.00           H
ATOM   4055  HE1 TYR   256       0.184 -12.704  -2.561  1.00  0.00           H
ATOM   4056  HE2 TYR   256      -1.507  -8.837  -1.949  1.00  0.00           H
ATOM   4057  HH  TYR   256       0.540  -9.457  -1.204  1.00  0.00           H
ATOM   4058  N   SER   257      -5.190  -9.774  -6.322  1.00  0.00           N
ATOM   4059  CA  SER   257      -5.359  -8.422  -6.768  1.00  0.00           C
ATOM   4060  C   SER   257      -6.255  -7.692  -5.808  1.00  0.00           C
ATOM   4061  O   SER   257      -7.089  -8.287  -5.123  1.00  0.00           O
ATOM   4062  CB  SER   257      -5.952  -8.416  -8.192  1.00  0.00           C
ATOM   4063  OG  SER   257      -7.342  -8.714  -8.183  1.00  0.00           O
ATOM   4064  H   SER   257      -5.994 -10.311  -5.997  1.00  0.00           H
ATOM   4065  HA  SER   257      -4.382  -7.970  -6.697  1.00  0.00           H
ATOM   4066  HB1 SER   257      -5.792  -7.443  -8.667  1.00  0.00           H
ATOM   4067  HB2 SER   257      -5.432  -9.172  -8.783  1.00  0.00           H
ATOM   4068  HG  SER   257      -7.715  -8.685  -9.062  1.00  0.00           H
ATOM   4069  N   ILE   258      -6.090  -6.362  -5.702  1.00  0.00           N
ATOM   4070  CA  ILE   258      -6.922  -5.580  -4.775  1.00  0.00           C
ATOM   4071  C   ILE   258      -7.642  -4.504  -5.592  1.00  0.00           C
ATOM   4072  O   ILE   258      -7.032  -3.752  -6.326  1.00  0.00           O
ATOM   4073  CB  ILE   258      -6.073  -4.993  -3.612  1.00  0.00           C
ATOM   4074  CG1 ILE   258      -5.831  -6.029  -2.497  1.00  0.00           C
ATOM   4075  CG2 ILE   258      -6.622  -3.674  -3.035  1.00  0.00           C
ATOM   4076  CD1 ILE   258      -7.036  -6.228  -1.569  1.00  0.00           C
ATOM   4077  H   ILE   258      -5.408  -5.898  -6.266  1.00  0.00           H
ATOM   4078  HA  ILE   258      -7.706  -6.215  -4.358  1.00  0.00           H
ATOM   4079  HB  ILE   258      -5.090  -4.747  -3.997  1.00  0.00           H
ATOM   4080 1HG1 ILE   258      -4.981  -5.710  -1.893  1.00  0.00           H
ATOM   4081 2HG1 ILE   258      -5.543  -6.985  -2.936  1.00  0.00           H
ATOM   4082 1HG2 ILE   258      -6.057  -3.363  -2.156  1.00  0.00           H
ATOM   4083 2HG2 ILE   258      -7.669  -3.773  -2.751  1.00  0.00           H
ATOM   4084 3HG2 ILE   258      -6.553  -2.862  -3.759  1.00  0.00           H
ATOM   4085 1HD1 ILE   258      -6.831  -6.995  -0.823  1.00  0.00           H
ATOM   4086 2HD1 ILE   258      -7.922  -6.524  -2.128  1.00  0.00           H
ATOM   4087 3HD1 ILE   258      -7.273  -5.316  -1.024  1.00  0.00           H
ATOM   4088  N   CYS   259      -8.967  -4.472  -5.409  1.00  0.00           N
ATOM   4089  CA  CYS   259      -9.829  -3.591  -6.149  1.00  0.00           C
ATOM   4090  C   CYS   259     -10.526  -2.740  -5.114  1.00  0.00           C
ATOM   4091  O   CYS   259     -11.492  -3.191  -4.501  1.00  0.00           O
ATOM   4092  CB  CYS   259     -10.920  -4.551  -6.692  1.00  0.00           C
ATOM   4093  SG  CYS   259     -12.355  -3.834  -7.521  1.00  0.00           S
ATOM   4094  H   CYS   259      -9.362  -5.034  -4.656  1.00  0.00           H
ATOM   4095  HA  CYS   259      -9.309  -2.984  -6.883  1.00  0.00           H
ATOM   4096  HB1 CYS   259     -10.479  -5.316  -7.318  1.00  0.00           H
ATOM   4097  HB2 CYS   259     -11.334  -5.139  -5.878  1.00  0.00           H
ATOM   4098  HG  CYS   259     -13.279  -4.778  -7.725  1.00  0.00           H
ATOM   4099  N   VAL   260     -10.071  -1.484  -4.885  1.00  0.00           N
ATOM   4100  CA  VAL   260     -10.718  -0.636  -3.909  1.00  0.00           C
ATOM   4101  C   VAL   260     -11.832   0.087  -4.569  1.00  0.00           C
ATOM   4102  O   VAL   260     -11.627   0.906  -5.451  1.00  0.00           O
ATOM   4103  CB  VAL   260      -9.634   0.309  -3.338  1.00  0.00           C
ATOM   4104  CG1 VAL   260     -10.208   1.586  -2.711  1.00  0.00           C
ATOM   4105  CG2 VAL   260      -8.750  -0.431  -2.324  1.00  0.00           C
ATOM   4106  H   VAL   260      -9.266  -1.134  -5.405  1.00  0.00           H
ATOM   4107  HA  VAL   260     -11.118  -1.257  -3.104  1.00  0.00           H
ATOM   4108  HB  VAL   260      -8.986   0.618  -4.160  1.00  0.00           H
ATOM   4109 1HG1 VAL   260      -9.451   2.144  -2.160  1.00  0.00           H
ATOM   4110 2HG1 VAL   260     -11.027   1.342  -2.043  1.00  0.00           H
ATOM   4111 3HG1 VAL   260     -10.614   2.250  -3.468  1.00  0.00           H
ATOM   4112 1HG2 VAL   260      -7.923   0.197  -1.994  1.00  0.00           H
ATOM   4113 2HG2 VAL   260      -8.321  -1.333  -2.756  1.00  0.00           H
ATOM   4114 3HG2 VAL   260      -9.319  -0.726  -1.442  1.00  0.00           H
ATOM   4115  N   SER   261     -13.039  -0.111  -4.036  1.00  0.00           N
ATOM   4116  CA  SER   261     -14.267   0.196  -4.707  1.00  0.00           C
ATOM   4117  C   SER   261     -15.056   1.229  -4.000  1.00  0.00           C
ATOM   4118  O   SER   261     -14.683   1.792  -2.972  1.00  0.00           O
ATOM   4119  CB  SER   261     -15.114  -1.009  -4.547  1.00  0.00           C
ATOM   4120  OG  SER   261     -14.641  -2.228  -5.087  1.00  0.00           O
ATOM   4121  H   SER   261     -13.091  -0.504  -3.097  1.00  0.00           H
ATOM   4122  HA  SER   261     -14.100   0.486  -5.741  1.00  0.00           H
ATOM   4123  HB1 SER   261     -15.947  -0.710  -5.064  1.00  0.00           H
ATOM   4124  HB2 SER   261     -15.593  -1.044  -3.585  1.00  0.00           H
ATOM   4125  HG  SER   261     -15.234  -2.963  -4.933  1.00  0.00           H
ATOM   4126  N   GLU   262     -16.206   1.499  -4.638  1.00  0.00           N
ATOM   4127  CA  GLU   262     -17.201   2.375  -4.155  1.00  0.00           C
ATOM   4128  C   GLU   262     -17.864   1.766  -2.995  1.00  0.00           C
ATOM   4129  O   GLU   262     -17.861   2.318  -1.907  1.00  0.00           O
ATOM   4130  CB  GLU   262     -18.144   2.795  -5.291  1.00  0.00           C
ATOM   4131  CG  GLU   262     -19.012   4.023  -4.964  1.00  0.00           C
ATOM   4132  CD  GLU   262     -19.839   4.458  -6.187  1.00  0.00           C
ATOM   4133  OE1 GLU   262     -21.021   4.737  -6.047  1.00  0.00           O
ATOM   4134  OE2 GLU   262     -19.328   4.514  -7.302  1.00  0.00           O
ATOM   4135  H   GLU   262     -16.372   1.039  -5.534  1.00  0.00           H
ATOM   4136  HA  GLU   262     -16.678   3.265  -3.801  1.00  0.00           H
ATOM   4137  HB1 GLU   262     -17.519   3.075  -6.133  1.00  0.00           H
ATOM   4138  HB2 GLU   262     -18.761   1.959  -5.621  1.00  0.00           H
ATOM   4139  HG1 GLU   262     -19.687   3.807  -4.135  1.00  0.00           H
ATOM   4140  HG2 GLU   262     -18.394   4.868  -4.664  1.00  0.00           H
ATOM   4141  N   HIS   263     -18.402   0.561  -3.161  1.00  0.00           N
ATOM   4142  CA  HIS   263     -19.090   0.027  -2.052  1.00  0.00           C
ATOM   4143  C   HIS   263     -18.272  -1.069  -1.504  1.00  0.00           C
ATOM   4144  O   HIS   263     -18.720  -2.210  -1.403  1.00  0.00           O
ATOM   4145  CB  HIS   263     -20.448  -0.508  -2.549  1.00  0.00           C
ATOM   4146  CG  HIS   263     -21.171   0.580  -3.309  1.00  0.00           C
ATOM   4147  ND1 HIS   263     -21.125   0.718  -4.654  1.00  0.00           N
ATOM   4148  CD2 HIS   263     -21.881   1.668  -2.774  1.00  0.00           C
ATOM   4149  CE1 HIS   263     -21.793   1.852  -4.924  1.00  0.00           C
ATOM   4150  NE2 HIS   263     -22.257   2.446  -3.812  1.00  0.00           N
ATOM   4151  H   HIS   263     -18.322   0.052  -4.041  1.00  0.00           H
ATOM   4152  HA  HIS   263     -19.285   0.750  -1.258  1.00  0.00           H
ATOM   4153  HB1 HIS   263     -20.329  -1.366  -3.209  1.00  0.00           H
ATOM   4154  HB2 HIS   263     -21.068  -0.835  -1.713  1.00  0.00           H
ATOM   4155  HD2 HIS   263     -22.057   1.866  -1.727  1.00  0.00           H
ATOM   4156  HE1 HIS   263     -21.901   2.279  -5.910  1.00  0.00           H
ATOM   4157  HE2 HIS   263     -22.731   3.303  -3.768  1.00  0.00           H
ATOM   4158  N   GLY   264     -17.033  -0.738  -1.130  1.00  0.00           N
ATOM   4159  CA  GLY   264     -16.326  -1.718  -0.386  1.00  0.00           C
ATOM   4160  C   GLY   264     -15.019  -2.159  -0.954  1.00  0.00           C
ATOM   4161  O   GLY   264     -14.019  -2.148  -0.246  1.00  0.00           O
ATOM   4162  H   GLY   264     -16.620   0.165  -1.365  1.00  0.00           H
ATOM   4163  HA1 GLY   264     -16.911  -2.624  -0.235  1.00  0.00           H
ATOM   4164  HA2 GLY   264     -16.152  -1.281   0.596  1.00  0.00           H
ATOM   4165  N   GLY   265     -14.913  -2.560  -2.221  1.00  0.00           N
ATOM   4166  CA  GLY   265     -13.579  -2.994  -2.512  1.00  0.00           C
ATOM   4167  C   GLY   265     -13.594  -4.478  -2.430  1.00  0.00           C
ATOM   4168  O   GLY   265     -14.313  -5.069  -1.625  1.00  0.00           O
ATOM   4169  H   GLY   265     -15.680  -2.558  -2.894  1.00  0.00           H
ATOM   4170  HA1 GLY   265     -12.766  -2.587  -1.909  1.00  0.00           H
ATOM   4171  HA2 GLY   265     -13.324  -2.674  -3.494  1.00  0.00           H
ATOM   4172  N   GLU   266     -12.777  -5.123  -3.272  1.00  0.00           N
ATOM   4173  CA  GLU   266     -12.774  -6.552  -3.317  1.00  0.00           C
ATOM   4174  C   GLU   266     -11.368  -7.032  -3.451  1.00  0.00           C
ATOM   4175  O   GLU   266     -10.550  -6.417  -4.127  1.00  0.00           O
ATOM   4176  CB  GLU   266     -13.774  -7.007  -4.428  1.00  0.00           C
ATOM   4177  CG  GLU   266     -13.451  -8.282  -5.252  1.00  0.00           C
ATOM   4178  CD  GLU   266     -14.596  -8.720  -6.218  1.00  0.00           C
ATOM   4179  OE1 GLU   266     -15.687  -8.152  -6.200  1.00  0.00           O
ATOM   4180  OE2 GLU   266     -14.394  -9.642  -7.007  1.00  0.00           O
ATOM   4181  H   GLU   266     -12.155  -4.593  -3.883  1.00  0.00           H
ATOM   4182  HA  GLU   266     -12.980  -6.895  -2.328  1.00  0.00           H
ATOM   4183  HB1 GLU   266     -13.883  -6.195  -5.149  1.00  0.00           H
ATOM   4184  HB2 GLU   266     -14.760  -7.105  -3.972  1.00  0.00           H
ATOM   4185  HG1 GLU   266     -13.208  -9.123  -4.608  1.00  0.00           H
ATOM   4186  HG2 GLU   266     -12.567  -8.101  -5.862  1.00  0.00           H
ATOM   4187  N   LEU   267     -11.050  -8.151  -2.780  1.00  0.00           N
ATOM   4188  CA  LEU   267      -9.755  -8.766  -2.893  1.00  0.00           C
ATOM   4189  C   LEU   267     -10.012 -10.024  -3.654  1.00  0.00           C
ATOM   4190  O   LEU   267     -10.946 -10.759  -3.334  1.00  0.00           O
ATOM   4191  CB  LEU   267      -9.256  -9.120  -1.473  1.00  0.00           C
ATOM   4192  CG  LEU   267      -8.205 -10.254  -1.392  1.00  0.00           C
ATOM   4193  CD1 LEU   267      -6.833  -9.847  -1.940  1.00  0.00           C
ATOM   4194  CD2 LEU   267      -8.089 -10.796   0.030  1.00  0.00           C
ATOM   4195  H   LEU   267     -11.749  -8.578  -2.172  1.00  0.00           H
ATOM   4196  HA  LEU   267      -9.052  -8.131  -3.435  1.00  0.00           H
ATOM   4197  HB1 LEU   267      -8.882  -8.222  -0.982  1.00  0.00           H
ATOM   4198  HB2 LEU   267     -10.122  -9.432  -0.886  1.00  0.00           H
ATOM   4199  HG  LEU   267      -8.545 -11.106  -1.979  1.00  0.00           H
ATOM   4200 1HD1 LEU   267      -6.910  -9.442  -2.947  1.00  0.00           H
ATOM   4201 2HD1 LEU   267      -6.162 -10.705  -1.984  1.00  0.00           H
ATOM   4202 3HD1 LEU   267      -6.361  -9.100  -1.304  1.00  0.00           H
ATOM   4203 1HD2 LEU   267      -7.456 -11.676   0.023  1.00  0.00           H
ATOM   4204 2HD2 LEU   267      -9.061 -11.105   0.416  1.00  0.00           H
ATOM   4205 3HD2 LEU   267      -7.658 -10.069   0.715  1.00  0.00           H
ATOM   4206  N   ILE   268      -9.199 -10.279  -4.699  1.00  0.00           N
ATOM   4207  CA  ILE   268      -9.349 -11.450  -5.512  1.00  0.00           C
ATOM   4208  C   ILE   268      -8.134 -12.277  -5.287  1.00  0.00           C
ATOM   4209  O   ILE   268      -7.011 -11.776  -5.316  1.00  0.00           O
ATOM   4210  CB  ILE   268      -9.557 -11.055  -6.991  1.00  0.00           C
ATOM   4211  CG1 ILE   268     -10.790 -10.133  -7.127  1.00  0.00           C
ATOM   4212  CG2 ILE   268      -9.678 -12.294  -7.899  1.00  0.00           C
ATOM   4213  CD1 ILE   268     -11.118  -9.704  -8.561  1.00  0.00           C
ATOM   4214  H   ILE   268      -8.454  -9.618  -4.918  1.00  0.00           H
ATOM   4215  HA  ILE   268     -10.218 -12.020  -5.177  1.00  0.00           H
ATOM   4216  HB  ILE   268      -8.680 -10.498  -7.314  1.00  0.00           H
ATOM   4217 1HG1 ILE   268     -11.666 -10.622  -6.697  1.00  0.00           H
ATOM   4218 2HG1 ILE   268     -10.635  -9.228  -6.541  1.00  0.00           H
ATOM   4219 1HG2 ILE   268      -8.813 -12.951  -7.807  1.00  0.00           H
ATOM   4220 2HG2 ILE   268      -9.742 -12.014  -8.950  1.00  0.00           H
ATOM   4221 3HG2 ILE   268     -10.566 -12.877  -7.653  1.00  0.00           H
ATOM   4222 1HD1 ILE   268     -11.941  -8.990  -8.557  1.00  0.00           H
ATOM   4223 2HD1 ILE   268     -11.433 -10.551  -9.168  1.00  0.00           H
ATOM   4224 3HD1 ILE   268     -10.267  -9.230  -9.046  1.00  0.00           H
ATOM   4225  N   ILE   269      -8.328 -13.580  -5.021  1.00  0.00           N
ATOM   4226  CA  ILE   269      -7.171 -14.373  -4.754  1.00  0.00           C
ATOM   4227  C   ILE   269      -7.089 -15.471  -5.757  1.00  0.00           C
ATOM   4228  O   ILE   269      -8.082 -16.134  -6.056  1.00  0.00           O
ATOM   4229  CB  ILE   269      -7.245 -14.971  -3.328  1.00  0.00           C
ATOM   4230  CG1 ILE   269      -7.559 -13.895  -2.267  1.00  0.00           C
ATOM   4231  CG2 ILE   269      -5.946 -15.728  -2.979  1.00  0.00           C
ATOM   4232  CD1 ILE   269      -7.637 -14.463  -0.846  1.00  0.00           C
ATOM   4233  H   ILE   269      -9.264 -13.986  -5.011  1.00  0.00           H
ATOM   4234  HA  ILE   269      -6.248 -13.795  -4.829  1.00  0.00           H
ATOM   4235  HB  ILE   269      -8.066 -15.690  -3.300  1.00  0.00           H
ATOM   4236 1HG1 ILE   269      -8.519 -13.429  -2.490  1.00  0.00           H
ATOM   4237 2HG1 ILE   269      -6.816 -13.098  -2.306  1.00  0.00           H
ATOM   4238 1HG2 ILE   269      -6.007 -16.200  -2.001  1.00  0.00           H
ATOM   4239 2HG2 ILE   269      -5.089 -15.055  -2.974  1.00  0.00           H
ATOM   4240 3HG2 ILE   269      -5.739 -16.528  -3.689  1.00  0.00           H
ATOM   4241 1HD1 ILE   269      -8.068 -13.742  -0.154  1.00  0.00           H
ATOM   4242 2HD1 ILE   269      -6.645 -14.723  -0.481  1.00  0.00           H
ATOM   4243 3HD1 ILE   269      -8.258 -15.357  -0.810  1.00  0.00           H
ATOM   4244  N   GLY   270      -5.879 -15.650  -6.327  1.00  0.00           N
ATOM   4245  CA  GLY   270      -5.611 -16.740  -7.218  1.00  0.00           C
ATOM   4246  C   GLY   270      -5.831 -16.366  -8.647  1.00  0.00           C
ATOM   4247  O   GLY   270      -5.516 -17.151  -9.539  1.00  0.00           O
ATOM   4248  H   GLY   270      -5.132 -14.988  -6.117  1.00  0.00           H
ATOM   4249  HA1 GLY   270      -4.573 -17.017  -7.069  1.00  0.00           H
ATOM   4250  HA2 GLY   270      -6.246 -17.588  -6.959  1.00  0.00           H
ATOM   4251  N   GLY   271      -6.357 -15.165  -8.938  1.00  0.00           N
ATOM   4252  CA  GLY   271      -6.567 -14.931 -10.335  1.00  0.00           C
ATOM   4253  C   GLY   271      -6.772 -13.479 -10.587  1.00  0.00           C
ATOM   4254  O   GLY   271      -6.803 -12.661  -9.669  1.00  0.00           O
ATOM   4255  H   GLY   271      -6.588 -14.476  -8.223  1.00  0.00           H
ATOM   4256  HA1 GLY   271      -7.460 -15.479 -10.639  1.00  0.00           H
ATOM   4257  HA2 GLY   271      -5.711 -15.257 -10.925  1.00  0.00           H
ATOM   4258  N   TYR   272      -6.932 -13.133 -11.878  1.00  0.00           N
ATOM   4259  CA  TYR   272      -7.116 -11.759 -12.238  1.00  0.00           C
ATOM   4260  C   TYR   272      -8.505 -11.717 -12.770  1.00  0.00           C
ATOM   4261  O   TYR   272      -8.934 -12.638 -13.467  1.00  0.00           O
ATOM   4262  CB  TYR   272      -6.133 -11.375 -13.370  1.00  0.00           C
ATOM   4263  CG  TYR   272      -4.778 -12.046 -13.302  1.00  0.00           C
ATOM   4264  CD1 TYR   272      -3.864 -11.730 -12.303  1.00  0.00           C
ATOM   4265  CD2 TYR   272      -4.395 -12.948 -14.292  1.00  0.00           C
ATOM   4266  CE1 TYR   272      -2.558 -12.212 -12.352  1.00  0.00           C
ATOM   4267  CE2 TYR   272      -3.114 -13.486 -14.302  1.00  0.00           C
ATOM   4268  CZ  TYR   272      -2.180 -13.092 -13.357  1.00  0.00           C
ATOM   4269  OH  TYR   272      -0.892 -13.595 -13.413  1.00  0.00           O
ATOM   4270  H   TYR   272      -6.922 -13.851 -12.602  1.00  0.00           H
ATOM   4271  HA  TYR   272      -7.014 -11.098 -11.375  1.00  0.00           H
ATOM   4272  HB1 TYR   272      -5.988 -10.296 -13.368  1.00  0.00           H
ATOM   4273  HB2 TYR   272      -6.558 -11.603 -14.350  1.00  0.00           H
ATOM   4274  HD1 TYR   272      -4.155 -11.064 -11.503  1.00  0.00           H
ATOM   4275  HD2 TYR   272      -5.094 -13.217 -15.071  1.00  0.00           H
ATOM   4276  HE1 TYR   272      -1.843 -11.924 -11.594  1.00  0.00           H
ATOM   4277  HE2 TYR   272      -2.824 -14.178 -15.077  1.00  0.00           H
ATOM   4278  HH  TYR   272      -0.357 -13.192 -12.730  1.00  0.00           H
ATOM   4279  N   GLU   273      -9.281 -10.676 -12.429  1.00  0.00           N
ATOM   4280  CA  GLU   273     -10.570 -10.688 -13.033  1.00  0.00           C
ATOM   4281  C   GLU   273     -10.815  -9.390 -13.696  1.00  0.00           C
ATOM   4282  O   GLU   273     -10.970  -8.333 -13.089  1.00  0.00           O
ATOM   4283  CB  GLU   273     -11.596 -11.366 -12.061  1.00  0.00           C
ATOM   4284  CG  GLU   273     -12.442 -12.603 -12.596  1.00  0.00           C
ATOM   4285  CD  GLU   273     -11.844 -14.057 -12.880  1.00  0.00           C
ATOM   4286  OE1 GLU   273     -11.142 -14.653 -12.067  1.00  0.00           O
ATOM   4287  OE2 GLU   273     -12.105 -14.650 -13.932  1.00  0.00           O
ATOM   4288  H   GLU   273      -8.974  -9.940 -11.793  1.00  0.00           H
ATOM   4289  HA  GLU   273     -10.622 -11.500 -13.712  1.00  0.00           H
ATOM   4290  HB1 GLU   273     -11.067 -11.713 -11.172  1.00  0.00           H
ATOM   4291  HB2 GLU   273     -12.281 -10.601 -11.696  1.00  0.00           H
ATOM   4292  HG1 GLU   273     -12.984 -12.298 -13.488  1.00  0.00           H
ATOM   4293  HG2 GLU   273     -13.222 -12.782 -11.856  1.00  0.00           H
ATOM   4294  N   PRO   274     -10.982  -9.553 -14.964  1.00  0.00           N
ATOM   4295  CA  PRO   274     -11.042  -8.493 -15.908  1.00  0.00           C
ATOM   4296  C   PRO   274     -12.038  -7.423 -15.673  1.00  0.00           C
ATOM   4297  O   PRO   274     -11.813  -6.274 -16.046  1.00  0.00           O
ATOM   4298  CB  PRO   274     -11.095  -9.183 -17.279  1.00  0.00           C
ATOM   4299  CG  PRO   274     -11.636 -10.560 -17.066  1.00  0.00           C
ATOM   4300  CD  PRO   274     -11.176 -10.855 -15.671  1.00  0.00           C
ATOM   4301  HA  PRO   274     -10.232  -7.881 -15.641  1.00  0.00           H
ATOM   4302  HB1 PRO   274     -10.108  -9.246 -17.735  1.00  0.00           H
ATOM   4303  HB2 PRO   274     -11.790  -8.730 -17.950  1.00  0.00           H
ATOM   4304  HG1 PRO   274     -12.726 -10.550 -17.106  1.00  0.00           H
ATOM   4305  HG2 PRO   274     -11.275 -11.282 -17.800  1.00  0.00           H
ATOM   4306  HD1 PRO   274     -10.221 -11.383 -15.695  1.00  0.00           H
ATOM   4307  HD2 PRO   274     -11.948 -11.454 -15.185  1.00  0.00           H
ATOM   4308  N   ASP   275     -13.153  -7.754 -15.049  1.00  0.00           N
ATOM   4309  CA  ASP   275     -14.160  -6.766 -14.980  1.00  0.00           C
ATOM   4310  C   ASP   275     -13.696  -5.580 -14.198  1.00  0.00           C
ATOM   4311  O   ASP   275     -14.221  -4.482 -14.375  1.00  0.00           O
ATOM   4312  CB  ASP   275     -15.471  -7.284 -14.311  1.00  0.00           C
ATOM   4313  CG  ASP   275     -16.540  -6.191 -13.932  1.00  0.00           C
ATOM   4314  OD1 ASP   275     -16.815  -5.272 -14.699  1.00  0.00           O
ATOM   4315  OD2 ASP   275     -17.108  -6.237 -12.845  1.00  0.00           O
ATOM   4316  H   ASP   275     -13.281  -8.678 -14.637  1.00  0.00           H
ATOM   4317  HA  ASP   275     -14.394  -6.443 -15.996  1.00  0.00           H
ATOM   4318  HB1 ASP   275     -15.955  -8.011 -14.962  1.00  0.00           H
ATOM   4319  HB2 ASP   275     -15.214  -7.819 -13.396  1.00  0.00           H
ATOM   4320  N   TYR   276     -12.674  -5.741 -13.338  1.00  0.00           N
ATOM   4321  CA  TYR   276     -12.415  -4.624 -12.484  1.00  0.00           C
ATOM   4322  C   TYR   276     -11.271  -3.755 -12.922  1.00  0.00           C
ATOM   4323  O   TYR   276     -10.604  -3.177 -12.070  1.00  0.00           O
ATOM   4324  CB  TYR   276     -12.320  -5.160 -11.069  1.00  0.00           C
ATOM   4325  CG  TYR   276     -13.638  -5.534 -10.465  1.00  0.00           C
ATOM   4326  CD1 TYR   276     -14.618  -4.565 -10.261  1.00  0.00           C
ATOM   4327  CD2 TYR   276     -13.810  -6.793  -9.913  1.00  0.00           C
ATOM   4328  CE1 TYR   276     -15.776  -4.862  -9.560  1.00  0.00           C
ATOM   4329  CE2 TYR   276     -14.925  -7.059  -9.141  1.00  0.00           C
ATOM   4330  CZ  TYR   276     -15.906  -6.097  -8.957  1.00  0.00           C
ATOM   4331  OH  TYR   276     -17.004  -6.362  -8.168  1.00  0.00           O
ATOM   4332  H   TYR   276     -12.124  -6.599 -13.298  1.00  0.00           H
ATOM   4333  HA  TYR   276     -13.208  -3.910 -12.460  1.00  0.00           H
ATOM   4334  HB1 TYR   276     -11.985  -4.374 -10.422  1.00  0.00           H
ATOM   4335  HB2 TYR   276     -11.629  -6.000 -11.038  1.00  0.00           H
ATOM   4336  HD1 TYR   276     -14.447  -3.547 -10.575  1.00  0.00           H
ATOM   4337  HD2 TYR   276     -13.039  -7.544 -10.008  1.00  0.00           H
ATOM   4338  HE1 TYR   276     -16.520  -4.102  -9.377  1.00  0.00           H
ATOM   4339  HE2 TYR   276     -15.029  -8.028  -8.689  1.00  0.00           H
ATOM   4340  HH  TYR   276     -16.714  -6.909  -7.437  1.00  0.00           H
ATOM   4341  N   PHE   277     -11.025  -3.512 -14.220  1.00  0.00           N
ATOM   4342  CA  PHE   277      -9.879  -2.656 -14.403  1.00  0.00           C
ATOM   4343  C   PHE   277     -10.224  -1.698 -15.486  1.00  0.00           C
ATOM   4344  O   PHE   277     -11.392  -1.408 -15.715  1.00  0.00           O
ATOM   4345  CB  PHE   277      -8.535  -3.399 -14.075  1.00  0.00           C
ATOM   4346  CG  PHE   277      -8.561  -4.754 -13.323  1.00  0.00           C
ATOM   4347  CD1 PHE   277      -7.826  -4.929 -12.152  1.00  0.00           C
ATOM   4348  CD2 PHE   277      -9.024  -5.928 -13.893  1.00  0.00           C
ATOM   4349  CE1 PHE   277      -7.494  -6.155 -11.600  1.00  0.00           C
ATOM   4350  CE2 PHE   277      -8.641  -7.157 -13.367  1.00  0.00           C
ATOM   4351  CZ  PHE   277      -7.947  -7.295 -12.191  1.00  0.00           C
ATOM   4352  H   PHE   277     -11.584  -3.889 -14.986  1.00  0.00           H
ATOM   4353  HA  PHE   277      -9.870  -1.893 -13.628  1.00  0.00           H
ATOM   4354  HB1 PHE   277      -7.943  -2.716 -13.464  1.00  0.00           H
ATOM   4355  HB2 PHE   277      -7.911  -3.526 -14.931  1.00  0.00           H
ATOM   4356  HD1 PHE   277      -7.268  -4.124 -11.756  1.00  0.00           H
ATOM   4357  HD2 PHE   277      -9.543  -5.907 -14.832  1.00  0.00           H
ATOM   4358  HE1 PHE   277      -6.819  -6.222 -10.760  1.00  0.00           H
ATOM   4359  HE2 PHE   277      -8.819  -8.067 -13.888  1.00  0.00           H
ATOM   4360  HZ  PHE   277      -7.652  -8.268 -11.828  1.00  0.00           H
ATOM   4361  N   LEU   278      -9.208  -1.236 -16.236  1.00  0.00           N
ATOM   4362  CA  LEU   278      -9.355  -0.502 -17.462  1.00  0.00           C
ATOM   4363  C   LEU   278      -8.230  -0.882 -18.305  1.00  0.00           C
ATOM   4364  O   LEU   278      -7.065  -0.622 -18.031  1.00  0.00           O
ATOM   4365  CB  LEU   278      -9.037   1.018 -17.285  1.00  0.00           C
ATOM   4366  CG  LEU   278     -10.211   1.899 -16.873  1.00  0.00           C
ATOM   4367  CD1 LEU   278      -9.741   3.172 -16.187  1.00  0.00           C
ATOM   4368  CD2 LEU   278     -11.070   2.299 -18.067  1.00  0.00           C
ATOM   4369  H   LEU   278      -8.260  -1.421 -15.909  1.00  0.00           H
ATOM   4370  HA  LEU   278     -10.308  -0.533 -17.969  1.00  0.00           H
ATOM   4371  HB1 LEU   278      -8.657   1.482 -18.195  1.00  0.00           H
ATOM   4372  HB2 LEU   278      -8.187   1.162 -16.627  1.00  0.00           H
ATOM   4373  HG  LEU   278     -10.800   1.345 -16.162  1.00  0.00           H
ATOM   4374 1HD1 LEU   278      -9.129   2.900 -15.337  1.00  0.00           H
ATOM   4375 2HD1 LEU   278     -10.578   3.763 -15.816  1.00  0.00           H
ATOM   4376 3HD1 LEU   278      -9.148   3.796 -16.856  1.00  0.00           H
ATOM   4377 1HD2 LEU   278     -11.739   3.094 -17.749  1.00  0.00           H
ATOM   4378 2HD2 LEU   278     -11.646   1.460 -18.455  1.00  0.00           H
ATOM   4379 3HD2 LEU   278     -10.471   2.716 -18.875  1.00  0.00           H
ATOM   4380  N   SER   279      -8.642  -1.522 -19.377  1.00  0.00           N
ATOM   4381  CA  SER   279      -7.936  -2.171 -20.399  1.00  0.00           C
ATOM   4382  C   SER   279      -9.005  -3.229 -20.488  1.00  0.00           C
ATOM   4383  O   SER   279      -8.767  -4.420 -20.298  1.00  0.00           O
ATOM   4384  CB  SER   279      -6.444  -2.438 -20.112  1.00  0.00           C
ATOM   4385  OG  SER   279      -5.756  -1.224 -20.380  1.00  0.00           O
ATOM   4386  H   SER   279      -9.656  -1.551 -19.484  1.00  0.00           H
ATOM   4387  HA  SER   279      -8.020  -1.537 -21.282  1.00  0.00           H
ATOM   4388  HB1 SER   279      -6.044  -3.183 -20.793  1.00  0.00           H
ATOM   4389  HB2 SER   279      -6.277  -2.761 -19.079  1.00  0.00           H
ATOM   4390  HG  SER   279      -4.813  -1.288 -20.201  1.00  0.00           H
ATOM   4391  N   ASN   280     -10.239  -2.718 -20.785  1.00  0.00           N
ATOM   4392  CA  ASN   280     -11.571  -3.301 -20.722  1.00  0.00           C
ATOM   4393  C   ASN   280     -11.497  -4.757 -20.479  1.00  0.00           C
ATOM   4394  O   ASN   280     -10.991  -5.469 -21.335  1.00  0.00           O
ATOM   4395  CB  ASN   280     -12.148  -3.142 -22.160  1.00  0.00           C
ATOM   4396  CG  ASN   280     -11.091  -3.317 -23.279  1.00  0.00           C
ATOM   4397  OD1 ASN   280     -10.730  -4.411 -23.689  1.00  0.00           O
ATOM   4398  ND2 ASN   280     -10.616  -2.157 -23.739  1.00  0.00           N
ATOM   4399  H   ASN   280     -10.223  -1.751 -21.110  1.00  0.00           H
ATOM   4400  HA  ASN   280     -12.251  -2.706 -20.122  1.00  0.00           H
ATOM   4401  HB1 ASN   280     -12.557  -2.138 -22.270  1.00  0.00           H
ATOM   4402  HB2 ASN   280     -12.978  -3.824 -22.356  1.00  0.00           H
ATOM   4403 1HD2 ASN   280      -9.936  -2.155 -24.471  1.00  0.00           H
ATOM   4404 2HD2 ASN   280     -10.925  -1.283 -23.356  1.00  0.00           H
ATOM   4405  N   GLN   281     -12.094  -5.213 -19.341  1.00  0.00           N
ATOM   4406  CA  GLN   281     -11.929  -6.537 -18.784  1.00  0.00           C
ATOM   4407  C   GLN   281     -10.436  -6.726 -18.798  1.00  0.00           C
ATOM   4408  O   GLN   281      -9.784  -6.993 -19.800  1.00  0.00           O
ATOM   4409  CB  GLN   281     -12.749  -7.484 -19.725  1.00  0.00           C
ATOM   4410  CG  GLN   281     -12.009  -8.570 -20.542  1.00  0.00           C
ATOM   4411  CD  GLN   281     -12.946  -9.757 -20.810  1.00  0.00           C
ATOM   4412  OE1 GLN   281     -13.546 -10.306 -19.894  1.00  0.00           O
ATOM   4413  NE2 GLN   281     -13.037 -10.123 -22.094  1.00  0.00           N
ATOM   4414  H   GLN   281     -12.707  -4.568 -18.843  1.00  0.00           H
ATOM   4415  HA  GLN   281     -12.515  -6.511 -17.907  1.00  0.00           H
ATOM   4416  HB1 GLN   281     -13.499  -7.965 -19.094  1.00  0.00           H
ATOM   4417  HB2 GLN   281     -13.354  -6.904 -20.425  1.00  0.00           H
ATOM   4418  HG1 GLN   281     -11.153  -8.986 -20.016  1.00  0.00           H
ATOM   4419  HG2 GLN   281     -11.638  -8.161 -21.482  1.00  0.00           H
ATOM   4420 1HE2 GLN   281     -13.606 -10.900 -22.353  1.00  0.00           H
ATOM   4421 2HE2 GLN   281     -12.543  -9.619 -22.805  1.00  0.00           H
ATOM   4422  N   LYS   282      -9.818  -6.633 -17.630  1.00  0.00           N
ATOM   4423  CA  LYS   282      -8.420  -6.515 -17.631  1.00  0.00           C
ATOM   4424  C   LYS   282      -7.853  -7.726 -17.010  1.00  0.00           C
ATOM   4425  O   LYS   282      -8.315  -8.232 -15.999  1.00  0.00           O
ATOM   4426  CB  LYS   282      -7.880  -5.206 -17.009  1.00  0.00           C
ATOM   4427  CG  LYS   282      -8.585  -3.889 -17.346  1.00  0.00           C
ATOM   4428  CD  LYS   282     -10.116  -4.029 -17.226  1.00  0.00           C
ATOM   4429  CE  LYS   282     -11.342  -3.145 -17.491  1.00  0.00           C
ATOM   4430  NZ  LYS   282     -12.505  -3.419 -16.636  1.00  0.00           N
ATOM   4431  H   LYS   282     -10.343  -6.647 -16.756  1.00  0.00           H
ATOM   4432  HA  LYS   282      -8.032  -6.484 -18.644  1.00  0.00           H
ATOM   4433  HB1 LYS   282      -6.849  -5.074 -17.336  1.00  0.00           H
ATOM   4434  HB2 LYS   282      -7.817  -5.306 -15.941  1.00  0.00           H
ATOM   4435  HG1 LYS   282      -8.225  -3.647 -18.312  1.00  0.00           H
ATOM   4436  HG2 LYS   282      -8.109  -3.123 -16.776  1.00  0.00           H
ATOM   4437  HD1 LYS   282     -10.322  -4.663 -16.379  1.00  0.00           H
ATOM   4438  HD2 LYS   282     -10.178  -4.498 -18.173  1.00  0.00           H
ATOM   4439  HE1 LYS   282     -11.207  -2.117 -17.694  1.00  0.00           H
ATOM   4440  HE2 LYS   282     -11.722  -3.257 -18.436  1.00  0.00           H
ATOM   4441  HZ1 LYS   282     -13.386  -3.079 -17.064  1.00  0.00           H
ATOM   4442  HZ2 LYS   282     -12.365  -2.899 -15.742  1.00  0.00           H
ATOM   4443  HZ3 LYS   282     -12.566  -4.438 -16.424  1.00  0.00           H
ATOM   4444  N   GLU   283      -6.812  -8.283 -17.619  1.00  0.00           N
ATOM   4445  CA  GLU   283      -6.204  -9.361 -16.918  1.00  0.00           C
ATOM   4446  C   GLU   283      -4.782  -9.152 -17.205  1.00  0.00           C
ATOM   4447  O   GLU   283      -4.401  -8.064 -17.611  1.00  0.00           O
ATOM   4448  CB  GLU   283      -6.500 -10.717 -17.613  1.00  0.00           C
ATOM   4449  CG  GLU   283      -7.904 -11.249 -17.885  1.00  0.00           C
ATOM   4450  CD  GLU   283      -7.572 -12.600 -18.562  1.00  0.00           C
ATOM   4451  OE1 GLU   283      -7.433 -13.612 -17.881  1.00  0.00           O
ATOM   4452  OE2 GLU   283      -7.388 -12.639 -19.774  1.00  0.00           O
ATOM   4453  H   GLU   283      -6.473  -7.960 -18.526  1.00  0.00           H
ATOM   4454  HA  GLU   283      -6.405  -9.432 -15.860  1.00  0.00           H
ATOM   4455  HB1 GLU   283      -5.998 -10.724 -18.588  1.00  0.00           H
ATOM   4456  HB2 GLU   283      -6.052 -11.492 -16.986  1.00  0.00           H
ATOM   4457  HG1 GLU   283      -8.469 -11.408 -16.970  1.00  0.00           H
ATOM   4458  HG2 GLU   283      -8.470 -10.613 -18.564  1.00  0.00           H
ATOM   4459  N   LYS   284      -3.993 -10.232 -17.116  1.00  0.00           N
ATOM   4460  CA  LYS   284      -2.581 -10.150 -17.298  1.00  0.00           C
ATOM   4461  C   LYS   284      -2.326  -9.483 -18.608  1.00  0.00           C
ATOM   4462  O   LYS   284      -1.345  -8.772 -18.800  1.00  0.00           O
ATOM   4463  CB  LYS   284      -2.191 -11.652 -17.424  1.00  0.00           C
ATOM   4464  CG  LYS   284      -2.987 -12.451 -18.520  1.00  0.00           C
ATOM   4465  CD  LYS   284      -3.337 -13.914 -18.187  1.00  0.00           C
ATOM   4466  CE  LYS   284      -4.121 -14.642 -19.311  1.00  0.00           C
ATOM   4467  NZ  LYS   284      -5.559 -14.357 -19.412  1.00  0.00           N
ATOM   4468  H   LYS   284      -4.415 -11.138 -16.913  1.00  0.00           H
ATOM   4469  HA  LYS   284      -2.115  -9.628 -16.512  1.00  0.00           H
ATOM   4470  HB1 LYS   284      -2.366 -12.111 -16.455  1.00  0.00           H
ATOM   4471  HB2 LYS   284      -1.118 -11.750 -17.598  1.00  0.00           H
ATOM   4472  HG1 LYS   284      -2.426 -12.412 -19.455  1.00  0.00           H
ATOM   4473  HG2 LYS   284      -3.945 -11.992 -18.748  1.00  0.00           H
ATOM   4474  HD1 LYS   284      -3.910 -13.956 -17.260  1.00  0.00           H
ATOM   4475  HD2 LYS   284      -2.407 -14.451 -17.996  1.00  0.00           H
ATOM   4476  HE1 LYS   284      -3.671 -14.430 -20.283  1.00  0.00           H
ATOM   4477  HE2 LYS   284      -4.034 -15.720 -19.163  1.00  0.00           H
ATOM   4478  HZ1 LYS   284      -6.050 -14.871 -20.169  1.00  0.00           H
ATOM   4479  HZ2 LYS   284      -5.784 -13.353 -19.583  1.00  0.00           H
ATOM   4480  HZ3 LYS   284      -6.097 -14.546 -18.538  1.00  0.00           H
ATOM   4481  N   GLN   285      -3.240  -9.675 -19.555  1.00  0.00           N
ATOM   4482  CA  GLN   285      -3.073  -9.091 -20.839  1.00  0.00           C
ATOM   4483  C   GLN   285      -3.044  -7.622 -20.738  1.00  0.00           C
ATOM   4484  O   GLN   285      -2.152  -6.944 -21.244  1.00  0.00           O
ATOM   4485  CB  GLN   285      -4.240  -9.525 -21.744  1.00  0.00           C
ATOM   4486  CG  GLN   285      -4.323 -11.043 -21.954  1.00  0.00           C
ATOM   4487  CD  GLN   285      -5.381 -11.370 -23.015  1.00  0.00           C
ATOM   4488  OE1 GLN   285      -5.109 -11.355 -24.206  1.00  0.00           O
ATOM   4489  NE2 GLN   285      -6.592 -11.666 -22.522  1.00  0.00           N
ATOM   4490  H   GLN   285      -4.064 -10.243 -19.359  1.00  0.00           H
ATOM   4491  HA  GLN   285      -2.117  -9.430 -21.243  1.00  0.00           H
ATOM   4492  HB1 GLN   285      -5.184  -9.186 -21.316  1.00  0.00           H
ATOM   4493  HB2 GLN   285      -4.141  -9.030 -22.713  1.00  0.00           H
ATOM   4494  HG1 GLN   285      -3.366 -11.434 -22.300  1.00  0.00           H
ATOM   4495  HG2 GLN   285      -4.574 -11.558 -21.026  1.00  0.00           H
ATOM   4496 1HE2 GLN   285      -7.332 -11.897 -23.153  1.00  0.00           H
ATOM   4497 2HE2 GLN   285      -6.799 -11.671 -21.543  1.00  0.00           H
ATOM   4498  N   LYS   286      -4.055  -7.117 -20.039  1.00  0.00           N
ATOM   4499  CA  LYS   286      -4.317  -5.734 -19.921  1.00  0.00           C
ATOM   4500  C   LYS   286      -3.584  -5.304 -18.785  1.00  0.00           C
ATOM   4501  O   LYS   286      -2.688  -6.015 -18.359  1.00  0.00           O
ATOM   4502  CB  LYS   286      -5.870  -5.702 -20.153  1.00  0.00           C
ATOM   4503  CG  LYS   286      -6.302  -5.584 -21.676  1.00  0.00           C
ATOM   4504  CD  LYS   286      -7.006  -6.755 -22.459  1.00  0.00           C
ATOM   4505  CE  LYS   286      -8.531  -6.969 -22.214  1.00  0.00           C
ATOM   4506  NZ  LYS   286      -9.559  -6.972 -23.285  1.00  0.00           N
ATOM   4507  H   LYS   286      -4.679  -7.766 -19.560  1.00  0.00           H
ATOM   4508  HA  LYS   286      -3.836  -5.213 -20.751  1.00  0.00           H
ATOM   4509  HB1 LYS   286      -6.313  -4.907 -19.563  1.00  0.00           H
ATOM   4510  HB2 LYS   286      -6.311  -6.609 -19.752  1.00  0.00           H
ATOM   4511  HG1 LYS   286      -6.944  -4.718 -21.811  1.00  0.00           H
ATOM   4512  HG2 LYS   286      -5.409  -5.323 -22.245  1.00  0.00           H
ATOM   4513  HD1 LYS   286      -6.879  -6.549 -23.522  1.00  0.00           H
ATOM   4514  HD2 LYS   286      -6.468  -7.685 -22.287  1.00  0.00           H
ATOM   4515  HE1 LYS   286      -8.663  -7.891 -21.647  1.00  0.00           H
ATOM   4516  HE2 LYS   286      -8.817  -6.154 -21.586  1.00  0.00           H
ATOM   4517  HZ1 LYS   286     -10.525  -7.203 -22.944  1.00  0.00           H
ATOM   4518  HZ2 LYS   286      -9.390  -7.674 -24.033  1.00  0.00           H
ATOM   4519  HZ3 LYS   286      -9.668  -6.037 -23.724  1.00  0.00           H
ATOM   4520  N   MET   287      -3.806  -4.070 -18.350  1.00  0.00           N
ATOM   4521  CA  MET   287      -3.103  -3.721 -17.193  1.00  0.00           C
ATOM   4522  C   MET   287      -1.683  -3.450 -17.731  1.00  0.00           C
ATOM   4523  O   MET   287      -1.248  -3.995 -18.743  1.00  0.00           O
ATOM   4524  CB  MET   287      -3.946  -4.441 -16.092  1.00  0.00           C
ATOM   4525  CG  MET   287      -4.031  -5.946 -15.798  1.00  0.00           C
ATOM   4526  SD  MET   287      -5.686  -6.558 -15.764  1.00  0.00           S
ATOM   4527  CE  MET   287      -5.622  -7.665 -14.363  1.00  0.00           C
ATOM   4528  H   MET   287      -4.440  -3.426 -18.823  1.00  0.00           H
ATOM   4529  HA  MET   287      -3.412  -2.707 -17.250  1.00  0.00           H
ATOM   4530  HB1 MET   287      -3.958  -3.897 -15.186  1.00  0.00           H
ATOM   4531  HB2 MET   287      -4.966  -4.227 -16.397  1.00  0.00           H
ATOM   4532  HG1 MET   287      -3.375  -6.568 -16.361  1.00  0.00           H
ATOM   4533  HG2 MET   287      -3.800  -6.135 -14.777  1.00  0.00           H
ATOM   4534  HE1 MET   287      -6.512  -8.274 -14.287  1.00  0.00           H
ATOM   4535  HE2 MET   287      -5.575  -7.092 -13.450  1.00  0.00           H
ATOM   4536  HE3 MET   287      -4.762  -8.323 -14.455  1.00  0.00           H
ATOM   4537  N   ASP   288      -0.830  -2.550 -17.199  1.00  0.00           N
ATOM   4538  CA  ASP   288       0.184  -2.336 -18.223  1.00  0.00           C
ATOM   4539  C   ASP   288       1.647  -2.574 -17.899  1.00  0.00           C
ATOM   4540  O   ASP   288       2.275  -1.652 -17.451  1.00  0.00           O
ATOM   4541  CB  ASP   288      -0.032  -0.918 -18.813  1.00  0.00           C
ATOM   4542  CG  ASP   288      -1.181  -0.695 -19.837  1.00  0.00           C
ATOM   4543  OD1 ASP   288      -1.154   0.335 -20.512  1.00  0.00           O
ATOM   4544  OD2 ASP   288      -2.086  -1.515 -19.967  1.00  0.00           O
ATOM   4545  H   ASP   288      -0.884  -2.114 -16.279  1.00  0.00           H
ATOM   4546  HA  ASP   288       0.231  -2.813 -19.205  1.00  0.00           H
ATOM   4547  HB1 ASP   288      -0.205  -0.200 -18.028  1.00  0.00           H
ATOM   4548  HB2 ASP   288       0.871  -0.623 -19.342  1.00  0.00           H
ATOM   4549  N   LYS   289       2.351  -3.705 -18.134  1.00  0.00           N
ATOM   4550  CA  LYS   289       3.475  -4.128 -17.308  1.00  0.00           C
ATOM   4551  C   LYS   289       4.560  -3.152 -16.977  1.00  0.00           C
ATOM   4552  O   LYS   289       4.855  -2.216 -17.705  1.00  0.00           O
ATOM   4553  CB  LYS   289       4.153  -5.347 -17.984  1.00  0.00           C
ATOM   4554  CG  LYS   289       4.814  -5.074 -19.344  1.00  0.00           C
ATOM   4555  CD  LYS   289       6.348  -5.121 -19.281  1.00  0.00           C
ATOM   4556  CE  LYS   289       6.963  -6.531 -19.404  1.00  0.00           C
ATOM   4557  NZ  LYS   289       8.384  -6.643 -19.045  1.00  0.00           N
ATOM   4558  H   LYS   289       2.083  -4.289 -18.926  1.00  0.00           H
ATOM   4559  HA  LYS   289       2.644  -4.562 -16.858  1.00  0.00           H
ATOM   4560  HB1 LYS   289       3.405  -6.130 -18.125  1.00  0.00           H
ATOM   4561  HB2 LYS   289       4.900  -5.778 -17.317  1.00  0.00           H
ATOM   4562  HG1 LYS   289       4.460  -5.789 -20.087  1.00  0.00           H
ATOM   4563  HG2 LYS   289       4.500  -4.096 -19.712  1.00  0.00           H
ATOM   4564  HD1 LYS   289       6.693  -4.508 -20.105  1.00  0.00           H
ATOM   4565  HD2 LYS   289       6.688  -4.644 -18.363  1.00  0.00           H
ATOM   4566  HE1 LYS   289       6.411  -7.222 -18.767  1.00  0.00           H
ATOM   4567  HE2 LYS   289       6.853  -6.892 -20.427  1.00  0.00           H
ATOM   4568  HZ1 LYS   289       8.691  -7.630 -19.051  1.00  0.00           H
ATOM   4569  HZ2 LYS   289       8.545  -6.343 -18.055  1.00  0.00           H
ATOM   4570  HZ3 LYS   289       9.004  -6.091 -19.678  1.00  0.00           H
ATOM   4571  N   SER   290       5.142  -3.306 -15.764  1.00  0.00           N
ATOM   4572  CA  SER   290       6.289  -2.529 -15.478  1.00  0.00           C
ATOM   4573  C   SER   290       7.550  -3.305 -15.620  1.00  0.00           C
ATOM   4574  O   SER   290       8.000  -4.135 -14.807  1.00  0.00           O
ATOM   4575  CB  SER   290       6.376  -1.031 -15.036  1.00  0.00           C
ATOM   4576  OG  SER   290       6.468   0.020 -16.018  1.00  0.00           O
ATOM   4577  H   SER   290       4.765  -3.961 -15.079  1.00  0.00           H
ATOM   4578  HA  SER   290       6.346  -2.000 -16.376  1.00  0.00           H
ATOM   4579  HB1 SER   290       7.259  -0.959 -14.419  1.00  0.00           H
ATOM   4580  HB2 SER   290       5.568  -0.728 -14.401  1.00  0.00           H
ATOM   4581  HG  SER   290       7.308   0.043 -16.476  1.00  0.00           H
ATOM   4582  N   ASP   291       8.078  -2.951 -16.812  1.00  0.00           N
ATOM   4583  CA  ASP   291       9.150  -3.469 -17.590  1.00  0.00           C
ATOM   4584  C   ASP   291      10.465  -3.083 -17.013  1.00  0.00           C
ATOM   4585  O   ASP   291      10.591  -2.109 -16.271  1.00  0.00           O
ATOM   4586  CB  ASP   291       8.989  -3.132 -19.097  1.00  0.00           C
ATOM   4587  CG  ASP   291       9.453  -4.260 -20.019  1.00  0.00           C
ATOM   4588  OD1 ASP   291       8.830  -4.501 -21.039  1.00  0.00           O
ATOM   4589  OD2 ASP   291      10.423  -4.934 -19.717  1.00  0.00           O
ATOM   4590  H   ASP   291       7.614  -2.150 -17.241  1.00  0.00           H
ATOM   4591  HA  ASP   291       9.030  -4.535 -17.486  1.00  0.00           H
ATOM   4592  HB1 ASP   291       7.949  -2.903 -19.321  1.00  0.00           H
ATOM   4593  HB2 ASP   291       9.554  -2.286 -19.437  1.00  0.00           H
ATOM   4594  N   ASN   292      11.485  -3.870 -17.367  1.00  0.00           N
ATOM   4595  CA  ASN   292      12.851  -3.521 -17.026  1.00  0.00           C
ATOM   4596  C   ASN   292      13.760  -4.441 -17.843  1.00  0.00           C
ATOM   4597  O   ASN   292      13.655  -5.660 -17.758  1.00  0.00           O
ATOM   4598  CB  ASN   292      13.064  -3.659 -15.509  1.00  0.00           C
ATOM   4599  CG  ASN   292      14.490  -3.323 -15.040  1.00  0.00           C
ATOM   4600  OD1 ASN   292      15.045  -3.974 -14.167  1.00  0.00           O
ATOM   4601  ND2 ASN   292      15.053  -2.275 -15.661  1.00  0.00           N
ATOM   4602  H   ASN   292      11.279  -4.703 -17.886  1.00  0.00           H
ATOM   4603  HA  ASN   292      13.014  -2.495 -17.343  1.00  0.00           H
ATOM   4604  HB1 ASN   292      12.805  -4.668 -15.200  1.00  0.00           H
ATOM   4605  HB2 ASN   292      12.395  -2.992 -14.969  1.00  0.00           H
ATOM   4606 1HD2 ASN   292      15.992  -2.020 -15.430  1.00  0.00           H
ATOM   4607 2HD2 ASN   292      14.559  -1.742 -16.347  1.00  0.00           H
ATOM   4608  N   ASN   293      14.669  -3.813 -18.630  1.00  0.00           N
ATOM   4609  CA  ASN   293      15.432  -4.635 -19.521  1.00  0.00           C
ATOM   4610  C   ASN   293      16.656  -5.022 -18.763  1.00  0.00           C
ATOM   4611  O   ASN   293      17.575  -4.223 -18.588  1.00  0.00           O
ATOM   4612  CB  ASN   293      15.763  -3.824 -20.784  1.00  0.00           C
ATOM   4613  CG  ASN   293      16.489  -4.684 -21.828  1.00  0.00           C
ATOM   4614  OD1 ASN   293      17.695  -4.593 -22.009  1.00  0.00           O
ATOM   4615  ND2 ASN   293      15.682  -5.521 -22.498  1.00  0.00           N
ATOM   4616  H   ASN   293      14.889  -2.827 -18.490  1.00  0.00           H
ATOM   4617  HA  ASN   293      14.884  -5.532 -19.822  1.00  0.00           H
ATOM   4618  HB1 ASN   293      16.383  -2.957 -20.552  1.00  0.00           H
ATOM   4619  HB2 ASN   293      14.845  -3.446 -21.235  1.00  0.00           H
ATOM   4620 1HD2 ASN   293      16.068  -6.124 -23.196  1.00  0.00           H
ATOM   4621 2HD2 ASN   293      14.699  -5.564 -22.320  1.00  0.00           H
ATOM   4622  N   SER   294      16.660  -6.281 -18.318  1.00  0.00           N
ATOM   4623  CA  SER   294      17.795  -6.748 -17.542  1.00  0.00           C
ATOM   4624  C   SER   294      18.134  -8.165 -17.981  1.00  0.00           C
ATOM   4625  O   SER   294      17.321  -8.872 -18.562  1.00  0.00           O
ATOM   4626  CB  SER   294      17.401  -6.740 -16.065  1.00  0.00           C
ATOM   4627  OG  SER   294      17.234  -5.445 -15.526  1.00  0.00           O
ATOM   4628  H   SER   294      15.885  -6.880 -18.525  1.00  0.00           H
ATOM   4629  HA  SER   294      18.670  -6.120 -17.724  1.00  0.00           H
ATOM   4630  HB1 SER   294      18.183  -7.222 -15.476  1.00  0.00           H
ATOM   4631  HB2 SER   294      16.477  -7.311 -15.927  1.00  0.00           H
ATOM   4632  HG  SER   294      16.648  -4.932 -16.077  1.00  0.00           H
ATOM   4633  N   SER   295      19.383  -8.550 -17.654  1.00  0.00           N
ATOM   4634  CA  SER   295      19.841  -9.834 -18.094  1.00  0.00           C
ATOM   4635  C   SER   295      19.305 -10.882 -17.178  1.00  0.00           C
ATOM   4636  O   SER   295      18.645 -10.585 -16.183  1.00  0.00           O
ATOM   4637  CB  SER   295      21.379  -9.839 -18.101  1.00  0.00           C
ATOM   4638  OG  SER   295      21.832  -8.758 -18.901  1.00  0.00           O
ATOM   4639  H   SER   295      19.983  -7.982 -17.056  1.00  0.00           H
ATOM   4640  HA  SER   295      19.470 -10.009 -19.107  1.00  0.00           H
ATOM   4641  HB1 SER   295      21.761  -9.728 -17.081  1.00  0.00           H
ATOM   4642  HB2 SER   295      21.750 -10.787 -18.507  1.00  0.00           H
ATOM   4643  HG  SER   295      22.785  -8.734 -18.965  1.00  0.00           H
ATOM   4644  N   ASN   296      19.571 -12.156 -17.526  1.00  0.00           N
ATOM   4645  CA  ASN   296      19.095 -13.265 -16.756  1.00  0.00           C
ATOM   4646  C   ASN   296      20.265 -13.846 -16.034  1.00  0.00           C
ATOM   4647  O   ASN   296      21.142 -14.454 -16.646  1.00  0.00           O
ATOM   4648  CB  ASN   296      18.487 -14.253 -17.755  1.00  0.00           C
ATOM   4649  CG  ASN   296      17.619 -15.237 -16.995  1.00  0.00           C
ATOM   4650  OD1 ASN   296      18.045 -15.810 -16.002  1.00  0.00           O
ATOM   4651  ND2 ASN   296      16.388 -15.373 -17.509  1.00  0.00           N
ATOM   4652  H   ASN   296      20.127 -12.335 -18.362  1.00  0.00           H
ATOM   4653  HA  ASN   296      18.345 -12.927 -16.038  1.00  0.00           H
ATOM   4654  HB1 ASN   296      17.869 -13.715 -18.470  1.00  0.00           H
ATOM   4655  HB2 ASN   296      19.239 -14.796 -18.329  1.00  0.00           H
ATOM   4656 1HD2 ASN   296      15.730 -15.965 -17.044  1.00  0.00           H
ATOM   4657 2HD2 ASN   296      16.101 -14.908 -18.349  1.00  0.00           H
ATOM   4658  N   LYS   297      20.318 -13.661 -14.701  1.00  0.00           N
ATOM   4659  CA  LYS   297      21.404 -14.241 -13.971  1.00  0.00           C
ATOM   4660  C   LYS   297      20.801 -15.096 -12.906  1.00  0.00           C
ATOM   4661  O   LYS   297      20.545 -14.634 -11.795  1.00  0.00           O
ATOM   4662  CB  LYS   297      22.282 -13.112 -13.396  1.00  0.00           C
ATOM   4663  CG  LYS   297      23.428 -13.578 -12.477  1.00  0.00           C
ATOM   4664  CD  LYS   297      24.437 -14.516 -13.157  1.00  0.00           C
ATOM   4665  CE  LYS   297      25.590 -14.896 -12.217  1.00  0.00           C
ATOM   4666  NZ  LYS   297      26.563 -15.802 -12.833  1.00  0.00           N
ATOM   4667  H   LYS   297      19.599 -13.119 -14.222  1.00  0.00           H
ATOM   4668  HA  LYS   297      22.009 -14.893 -14.603  1.00  0.00           H
ATOM   4669  HB1 LYS   297      21.653 -12.414 -12.842  1.00  0.00           H
ATOM   4670  HB2 LYS   297      22.700 -12.538 -14.224  1.00  0.00           H
ATOM   4671  HG1 LYS   297      23.953 -12.694 -12.112  1.00  0.00           H
ATOM   4672  HG2 LYS   297      23.019 -14.062 -11.589  1.00  0.00           H
ATOM   4673  HD1 LYS   297      23.927 -15.422 -13.488  1.00  0.00           H
ATOM   4674  HD2 LYS   297      24.831 -14.034 -14.053  1.00  0.00           H
ATOM   4675  HE1 LYS   297      25.198 -15.380 -11.319  1.00  0.00           H
ATOM   4676  HE2 LYS   297      26.121 -13.999 -11.890  1.00  0.00           H
ATOM   4677  HZ1 LYS   297      27.322 -16.025 -12.157  1.00  0.00           H
ATOM   4678  HZ2 LYS   297      26.982 -15.356 -13.675  1.00  0.00           H
ATOM   4679  HZ3 LYS   297      26.095 -16.687 -13.118  1.00  0.00           H
ATOM   4680  N   GLY   298      20.543 -16.375 -13.231  1.00  0.00           N
ATOM   4681  CA  GLY   298      20.068 -17.298 -12.245  1.00  0.00           C
ATOM   4682  C   GLY   298      18.573 -17.320 -12.200  1.00  0.00           C
ATOM   4683  O   GLY   298      17.994 -18.257 -11.651  1.00  0.00           O
ATOM   4684  H   GLY   298      20.687 -16.691 -14.190  1.00  0.00           H
ATOM   4685  HA1 GLY   298      20.471 -17.052 -11.261  1.00  0.00           H
ATOM   4686  HA2 GLY   298      20.427 -18.287 -12.530  1.00  0.00           H
ATOM   4687  N   ASN   299      17.885 -16.309 -12.764  1.00  0.00           N
ATOM   4688  CA  ASN   299      16.457 -16.392 -12.657  1.00  0.00           C
ATOM   4689  C   ASN   299      15.889 -16.643 -14.008  1.00  0.00           C
ATOM   4690  O   ASN   299      15.667 -15.715 -14.783  1.00  0.00           O
ATOM   4691  CB  ASN   299      15.910 -15.110 -11.970  1.00  0.00           C
ATOM   4692  CG  ASN   299      15.818 -13.807 -12.813  1.00  0.00           C
ATOM   4693  OD1 ASN   299      16.793 -13.124 -13.115  1.00  0.00           O
ATOM   4694  ND2 ASN   299      14.555 -13.505 -13.165  1.00  0.00           N
ATOM   4695  H   ASN   299      18.349 -15.534 -13.237  1.00  0.00           H
ATOM   4696  HA  ASN   299      16.122 -17.218 -12.026  1.00  0.00           H
ATOM   4697  HB1 ASN   299      16.515 -14.891 -11.090  1.00  0.00           H
ATOM   4698  HB2 ASN   299      14.911 -15.324 -11.589  1.00  0.00           H
ATOM   4699 1HD2 ASN   299      14.309 -12.698 -13.697  1.00  0.00           H
ATOM   4700 2HD2 ASN   299      13.808 -14.115 -12.898  1.00  0.00           H
ATOM   4701  N   VAL   300      15.645 -17.926 -14.325  1.00  0.00           N
ATOM   4702  CA  VAL   300      14.981 -18.242 -15.549  1.00  0.00           C
ATOM   4703  C   VAL   300      13.744 -18.962 -15.128  1.00  0.00           C
ATOM   4704  O   VAL   300      13.796 -19.954 -14.403  1.00  0.00           O
ATOM   4705  CB  VAL   300      15.832 -19.237 -16.399  1.00  0.00           C
ATOM   4706  CG1 VAL   300      16.832 -18.545 -17.323  1.00  0.00           C
ATOM   4707  CG2 VAL   300      16.574 -20.303 -15.566  1.00  0.00           C
ATOM   4708  H   VAL   300      15.933 -18.672 -13.693  1.00  0.00           H
ATOM   4709  HA  VAL   300      14.705 -17.354 -16.121  1.00  0.00           H
ATOM   4710  HB  VAL   300      15.157 -19.771 -17.072  1.00  0.00           H
ATOM   4711 1HG1 VAL   300      17.351 -19.273 -17.947  1.00  0.00           H
ATOM   4712 2HG1 VAL   300      17.590 -18.013 -16.753  1.00  0.00           H
ATOM   4713 3HG1 VAL   300      16.329 -17.855 -17.998  1.00  0.00           H
ATOM   4714 1HG2 VAL   300      17.099 -21.000 -16.219  1.00  0.00           H
ATOM   4715 2HG2 VAL   300      15.901 -20.898 -14.951  1.00  0.00           H
ATOM   4716 3HG2 VAL   300      17.320 -19.855 -14.909  1.00  0.00           H
ATOM   4717  N   SER   301      12.578 -18.442 -15.537  1.00  0.00           N
ATOM   4718  CA  SER   301      11.360 -19.104 -15.193  1.00  0.00           C
ATOM   4719  C   SER   301      10.582 -19.136 -16.457  1.00  0.00           C
ATOM   4720  O   SER   301      10.648 -18.207 -17.261  1.00  0.00           O
ATOM   4721  CB  SER   301      10.592 -18.284 -14.142  1.00  0.00           C
ATOM   4722  OG  SER   301      11.328 -18.226 -12.926  1.00  0.00           O
ATOM   4723  H   SER   301      12.561 -17.583 -16.088  1.00  0.00           H
ATOM   4724  HA  SER   301      11.534 -20.128 -14.856  1.00  0.00           H
ATOM   4725  HB1 SER   301       9.615 -18.747 -13.962  1.00  0.00           H
ATOM   4726  HB2 SER   301      10.420 -17.270 -14.523  1.00  0.00           H
ATOM   4727  HG  SER   301      10.866 -17.727 -12.258  1.00  0.00           H
ATOM   4728  N   ILE   302       9.834 -20.225 -16.683  1.00  0.00           N
ATOM   4729  CA  ILE   302       9.066 -20.271 -17.882  1.00  0.00           C
ATOM   4730  C   ILE   302       7.633 -20.234 -17.471  1.00  0.00           C
ATOM   4731  O   ILE   302       7.177 -21.045 -16.666  1.00  0.00           O
ATOM   4732  CB  ILE   302       9.386 -21.500 -18.762  1.00  0.00           C
ATOM   4733  CG1 ILE   302       8.480 -21.515 -20.015  1.00  0.00           C
ATOM   4734  CG2 ILE   302       9.320 -22.835 -17.999  1.00  0.00           C
ATOM   4735  CD1 ILE   302       9.040 -22.345 -21.171  1.00  0.00           C
ATOM   4736  H   ILE   302       9.815 -20.997 -16.017  1.00  0.00           H
ATOM   4737  HA  ILE   302       9.242 -19.393 -18.508  1.00  0.00           H
ATOM   4738  HB  ILE   302      10.415 -21.373 -19.102  1.00  0.00           H
ATOM   4739 1HG1 ILE   302       7.483 -21.873 -19.755  1.00  0.00           H
ATOM   4740 2HG1 ILE   302       8.348 -20.496 -20.382  1.00  0.00           H
ATOM   4741 1HG2 ILE   302       9.980 -22.836 -17.133  1.00  0.00           H
ATOM   4742 2HG2 ILE   302       9.632 -23.661 -18.638  1.00  0.00           H
ATOM   4743 3HG2 ILE   302       8.310 -23.054 -17.654  1.00  0.00           H
ATOM   4744 1HD1 ILE   302       8.368 -22.331 -22.030  1.00  0.00           H
ATOM   4745 2HD1 ILE   302       9.197 -23.386 -20.890  1.00  0.00           H
ATOM   4746 3HD1 ILE   302       9.995 -21.936 -21.497  1.00  0.00           H
ATOM   4747  N   LYS   303       6.888 -19.251 -18.001  1.00  0.00           N
ATOM   4748  CA  LYS   303       5.506 -19.135 -17.657  1.00  0.00           C
ATOM   4749  C   LYS   303       4.742 -20.023 -18.582  1.00  0.00           C
ATOM   4750  O   LYS   303       4.954 -20.008 -19.793  1.00  0.00           O
ATOM   4751  CB  LYS   303       4.983 -17.652 -17.467  1.00  0.00           C
ATOM   4752  CG  LYS   303       4.207 -17.363 -16.116  1.00  0.00           C
ATOM   4753  CD  LYS   303       3.712 -15.891 -15.816  1.00  0.00           C
ATOM   4754  CE  LYS   303       3.143 -15.632 -14.356  1.00  0.00           C
ATOM   4755  NZ  LYS   303       3.054 -14.263 -13.746  1.00  0.00           N
ATOM   4756  H   LYS   303       7.309 -18.586 -18.650  1.00  0.00           H
ATOM   4757  HA  LYS   303       5.398 -19.576 -16.664  1.00  0.00           H
ATOM   4758  HB1 LYS   303       4.370 -17.364 -18.322  1.00  0.00           H
ATOM   4759  HB2 LYS   303       5.844 -16.984 -17.501  1.00  0.00           H
ATOM   4760  HG1 LYS   303       3.351 -18.036 -16.057  1.00  0.00           H
ATOM   4761  HG2 LYS   303       4.865 -17.659 -15.298  1.00  0.00           H
ATOM   4762  HD1 LYS   303       2.949 -15.618 -16.546  1.00  0.00           H
ATOM   4763  HD2 LYS   303       4.538 -15.217 -16.031  1.00  0.00           H
ATOM   4764  HE1 LYS   303       3.733 -16.226 -13.665  1.00  0.00           H
ATOM   4765  HE2 LYS   303       2.145 -16.066 -14.287  1.00  0.00           H
ATOM   4766  HZ1 LYS   303       2.839 -14.266 -12.712  1.00  0.00           H
ATOM   4767  HZ2 LYS   303       2.296 -13.670 -14.134  1.00  0.00           H
ATOM   4768  HZ3 LYS   303       3.934 -13.716 -13.836  1.00  0.00           H
ATOM   4769  N   LEU   304       3.837 -20.841 -18.017  1.00  0.00           N
ATOM   4770  CA  LEU   304       2.994 -21.676 -18.819  1.00  0.00           C
ATOM   4771  C   LEU   304       1.624 -21.111 -18.569  1.00  0.00           C
ATOM   4772  O   LEU   304       1.275 -20.786 -17.435  1.00  0.00           O
ATOM   4773  CB  LEU   304       3.184 -23.110 -18.295  1.00  0.00           C
ATOM   4774  CG  LEU   304       2.504 -24.243 -19.086  1.00  0.00           C
ATOM   4775  CD1 LEU   304       3.013 -25.602 -18.586  1.00  0.00           C
ATOM   4776  CD2 LEU   304       0.975 -24.182 -18.989  1.00  0.00           C
ATOM   4777  H   LEU   304       3.749 -20.867 -17.001  1.00  0.00           H
ATOM   4778  HA  LEU   304       3.252 -21.605 -19.878  1.00  0.00           H
ATOM   4779  HB1 LEU   304       4.256 -23.311 -18.284  1.00  0.00           H
ATOM   4780  HB2 LEU   304       2.870 -23.155 -17.255  1.00  0.00           H
ATOM   4781  HG  LEU   304       2.789 -24.159 -20.136  1.00  0.00           H
ATOM   4782 1HD1 LEU   304       4.097 -25.673 -18.678  1.00  0.00           H
ATOM   4783 2HD1 LEU   304       2.583 -26.423 -19.159  1.00  0.00           H
ATOM   4784 3HD1 LEU   304       2.757 -25.757 -17.538  1.00  0.00           H
ATOM   4785 1HD2 LEU   304       0.512 -25.160 -19.108  1.00  0.00           H
ATOM   4786 2HD2 LEU   304       0.580 -23.546 -19.778  1.00  0.00           H
ATOM   4787 3HD2 LEU   304       0.650 -23.797 -18.022  1.00  0.00           H
ATOM   4788  N   LYS   305       0.822 -20.964 -19.638  1.00  0.00           N
ATOM   4789  CA  LYS   305      -0.441 -20.282 -19.591  1.00  0.00           C
ATOM   4790  C   LYS   305      -1.448 -20.954 -18.700  1.00  0.00           C
ATOM   4791  O   LYS   305      -2.086 -20.303 -17.874  1.00  0.00           O
ATOM   4792  CB  LYS   305      -0.994 -19.939 -20.985  1.00  0.00           C
ATOM   4793  CG  LYS   305       0.077 -19.797 -22.085  1.00  0.00           C
ATOM   4794  CD  LYS   305       1.018 -18.603 -21.874  1.00  0.00           C
ATOM   4795  CE  LYS   305       2.036 -18.432 -23.011  1.00  0.00           C
ATOM   4796  NZ  LYS   305       3.282 -19.164 -22.807  1.00  0.00           N
ATOM   4797  H   LYS   305       1.126 -21.357 -20.529  1.00  0.00           H
ATOM   4798  HA  LYS   305      -0.208 -19.327 -19.119  1.00  0.00           H
ATOM   4799  HB1 LYS   305      -1.562 -19.010 -20.928  1.00  0.00           H
ATOM   4800  HB2 LYS   305      -1.741 -20.669 -21.278  1.00  0.00           H
ATOM   4801  HG1 LYS   305      -0.434 -19.649 -23.034  1.00  0.00           H
ATOM   4802  HG2 LYS   305       0.640 -20.723 -22.211  1.00  0.00           H
ATOM   4803  HD1 LYS   305       1.537 -18.669 -20.918  1.00  0.00           H
ATOM   4804  HD2 LYS   305       0.406 -17.702 -21.823  1.00  0.00           H
ATOM   4805  HE1 LYS   305       2.311 -17.378 -23.090  1.00  0.00           H
ATOM   4806  HE2 LYS   305       1.613 -18.717 -23.976  1.00  0.00           H
ATOM   4807  HZ1 LYS   305       3.964 -18.845 -23.531  1.00  0.00           H
ATOM   4808  HZ2 LYS   305       3.212 -20.196 -22.802  1.00  0.00           H
ATOM   4809  HZ3 LYS   305       3.750 -18.818 -21.938  1.00  0.00           H
ATOM   4810  N   ASN   306      -1.595 -22.283 -18.843  1.00  0.00           N
ATOM   4811  CA  ASN   306      -2.549 -23.109 -18.148  1.00  0.00           C
ATOM   4812  C   ASN   306      -3.885 -23.081 -18.837  1.00  0.00           C
ATOM   4813  O   ASN   306      -4.595 -24.085 -18.812  1.00  0.00           O
ATOM   4814  CB  ASN   306      -2.668 -22.895 -16.629  1.00  0.00           C
ATOM   4815  CG  ASN   306      -1.323 -23.148 -15.935  1.00  0.00           C
ATOM   4816  OD1 ASN   306      -0.520 -22.245 -15.743  1.00  0.00           O
ATOM   4817  ND2 ASN   306      -1.125 -24.423 -15.567  1.00  0.00           N
ATOM   4818  H   ASN   306      -0.974 -22.749 -19.505  1.00  0.00           H
ATOM   4819  HA  ASN   306      -2.177 -24.121 -18.315  1.00  0.00           H
ATOM   4820  HB1 ASN   306      -3.400 -23.587 -16.209  1.00  0.00           H
ATOM   4821  HB2 ASN   306      -3.019 -21.895 -16.380  1.00  0.00           H
ATOM   4822 1HD2 ASN   306      -0.280 -24.690 -15.102  1.00  0.00           H
ATOM   4823 2HD2 ASN   306      -1.811 -25.129 -15.742  1.00  0.00           H
ATOM   4824  N   ASN   307      -4.284 -21.969 -19.489  1.00  0.00           N
ATOM   4825  CA  ASN   307      -5.511 -22.045 -20.241  1.00  0.00           C
ATOM   4826  C   ASN   307      -5.207 -22.798 -21.493  1.00  0.00           C
ATOM   4827  O   ASN   307      -5.903 -23.742 -21.862  1.00  0.00           O
ATOM   4828  CB  ASN   307      -6.028 -20.624 -20.602  1.00  0.00           C
ATOM   4829  CG  ASN   307      -5.379 -19.501 -19.766  1.00  0.00           C
ATOM   4830  OD1 ASN   307      -5.684 -19.293 -18.598  1.00  0.00           O
ATOM   4831  ND2 ASN   307      -4.457 -18.796 -20.438  1.00  0.00           N
ATOM   4832  H   ASN   307      -3.739 -21.108 -19.451  1.00  0.00           H
ATOM   4833  HA  ASN   307      -6.262 -22.581 -19.658  1.00  0.00           H
ATOM   4834  HB1 ASN   307      -7.106 -20.576 -20.453  1.00  0.00           H
ATOM   4835  HB2 ASN   307      -5.868 -20.377 -21.654  1.00  0.00           H
ATOM   4836 1HD2 ASN   307      -3.959 -18.046 -20.013  1.00  0.00           H
ATOM   4837 2HD2 ASN   307      -4.254 -19.024 -21.395  1.00  0.00           H
ATOM   4838  N   ASP   308      -4.113 -22.385 -22.162  1.00  0.00           N
ATOM   4839  CA  ASP   308      -3.630 -23.011 -23.354  1.00  0.00           C
ATOM   4840  C   ASP   308      -2.193 -23.278 -23.081  1.00  0.00           C
ATOM   4841  O   ASP   308      -1.463 -22.392 -22.639  1.00  0.00           O
ATOM   4842  CB  ASP   308      -3.760 -21.923 -24.453  1.00  0.00           C
ATOM   4843  CG  ASP   308      -3.126 -20.551 -24.060  1.00  0.00           C
ATOM   4844  OD1 ASP   308      -3.620 -19.879 -23.150  1.00  0.00           O
ATOM   4845  OD2 ASP   308      -2.131 -20.166 -24.665  1.00  0.00           O
ATOM   4846  H   ASP   308      -3.601 -21.581 -21.799  1.00  0.00           H
ATOM   4847  HA  ASP   308      -4.178 -23.927 -23.579  1.00  0.00           H
ATOM   4848  HB1 ASP   308      -4.813 -21.740 -24.664  1.00  0.00           H
ATOM   4849  HB2 ASP   308      -3.312 -22.262 -25.387  1.00  0.00           H
ATOM   4850  N   LYS   309      -1.743 -24.521 -23.307  1.00  0.00           N
ATOM   4851  CA  LYS   309      -0.380 -24.777 -22.972  1.00  0.00           C
ATOM   4852  C   LYS   309       0.471 -24.448 -24.150  1.00  0.00           C
ATOM   4853  O   LYS   309       0.387 -25.081 -25.202  1.00  0.00           O
ATOM   4854  CB  LYS   309      -0.224 -26.279 -22.645  1.00  0.00           C
ATOM   4855  CG  LYS   309       1.052 -26.666 -21.866  1.00  0.00           C
ATOM   4856  CD  LYS   309       2.411 -26.385 -22.535  1.00  0.00           C
ATOM   4857  CE  LYS   309       2.665 -27.184 -23.820  1.00  0.00           C
ATOM   4858  NZ  LYS   309       3.986 -26.906 -24.372  1.00  0.00           N
ATOM   4859  H   LYS   309      -2.345 -25.246 -23.699  1.00  0.00           H
ATOM   4860  HA  LYS   309      -0.084 -24.190 -22.099  1.00  0.00           H
ATOM   4861  HB1 LYS   309      -1.073 -26.572 -22.025  1.00  0.00           H
ATOM   4862  HB2 LYS   309      -0.315 -26.887 -23.547  1.00  0.00           H
ATOM   4863  HG1 LYS   309       0.999 -27.727 -21.617  1.00  0.00           H
ATOM   4864  HG2 LYS   309       1.036 -26.146 -20.913  1.00  0.00           H
ATOM   4865  HD1 LYS   309       3.196 -26.635 -21.819  1.00  0.00           H
ATOM   4866  HD2 LYS   309       2.539 -25.320 -22.716  1.00  0.00           H
ATOM   4867  HE1 LYS   309       1.926 -26.947 -24.586  1.00  0.00           H
ATOM   4868  HE2 LYS   309       2.602 -28.255 -23.621  1.00  0.00           H
ATOM   4869  HZ1 LYS   309       4.256 -27.408 -25.238  1.00  0.00           H
ATOM   4870  HZ2 LYS   309       4.769 -26.996 -23.689  1.00  0.00           H
ATOM   4871  HZ3 LYS   309       4.112 -25.898 -24.618  1.00  0.00           H
ATOM   4872  N   ASN   310       1.312 -23.411 -23.981  1.00  0.00           N
ATOM   4873  CA  ASN   310       2.237 -22.979 -24.982  1.00  0.00           C
ATOM   4874  C   ASN   310       3.523 -22.781 -24.240  1.00  0.00           C
ATOM   4875  O   ASN   310       3.536 -22.772 -23.010  1.00  0.00           O
ATOM   4876  CB  ASN   310       1.725 -21.714 -25.689  1.00  0.00           C
ATOM   4877  CG  ASN   310       0.743 -22.124 -26.793  1.00  0.00           C
ATOM   4878  OD1 ASN   310       1.128 -22.730 -27.784  1.00  0.00           O
ATOM   4879  ND2 ASN   310      -0.528 -21.771 -26.572  1.00  0.00           N
ATOM   4880  H   ASN   310       1.288 -22.908 -23.094  1.00  0.00           H
ATOM   4881  HA  ASN   310       2.416 -23.793 -25.689  1.00  0.00           H
ATOM   4882  HB1 ASN   310       2.539 -21.174 -26.172  1.00  0.00           H
ATOM   4883  HB2 ASN   310       1.241 -21.030 -24.991  1.00  0.00           H
ATOM   4884 1HD2 ASN   310      -0.815 -21.274 -25.751  1.00  0.00           H
ATOM   4885 2HD2 ASN   310      -1.236 -21.996 -27.239  1.00  0.00           H
ATOM   4886  N   ASP   311       4.649 -22.640 -24.964  1.00  0.00           N
ATOM   4887  CA  ASP   311       5.911 -22.487 -24.298  1.00  0.00           C
ATOM   4888  C   ASP   311       6.439 -21.115 -24.601  1.00  0.00           C
ATOM   4889  O   ASP   311       6.542 -20.716 -25.760  1.00  0.00           O
ATOM   4890  CB  ASP   311       6.818 -23.647 -24.747  1.00  0.00           C
ATOM   4891  CG  ASP   311       6.006 -24.959 -24.616  1.00  0.00           C
ATOM   4892  OD1 ASP   311       5.735 -25.412 -23.504  1.00  0.00           O
ATOM   4893  OD2 ASP   311       5.599 -25.535 -25.624  1.00  0.00           O
ATOM   4894  H   ASP   311       4.605 -22.642 -25.983  1.00  0.00           H
ATOM   4895  HA  ASP   311       5.793 -22.567 -23.215  1.00  0.00           H
ATOM   4896  HB1 ASP   311       7.718 -23.715 -24.135  1.00  0.00           H
ATOM   4897  HB2 ASP   311       7.131 -23.528 -25.785  1.00  0.00           H
ATOM   4898  N   ASP   312       6.765 -20.345 -23.543  1.00  0.00           N
ATOM   4899  CA  ASP   312       7.259 -19.002 -23.688  1.00  0.00           C
ATOM   4900  C   ASP   312       8.640 -18.969 -24.282  1.00  0.00           C
ATOM   4901  O   ASP   312       8.894 -18.159 -25.173  1.00  0.00           O
ATOM   4902  CB  ASP   312       7.062 -18.132 -22.434  1.00  0.00           C
ATOM   4903  CG  ASP   312       5.570 -17.747 -22.272  1.00  0.00           C
ATOM   4904  OD1 ASP   312       4.932 -17.372 -23.250  1.00  0.00           O
ATOM   4905  OD2 ASP   312       5.003 -17.834 -21.187  1.00  0.00           O
ATOM   4906  H   ASP   312       6.657 -20.729 -22.605  1.00  0.00           H
ATOM   4907  HA  ASP   312       6.657 -18.558 -24.483  1.00  0.00           H
ATOM   4908  HB1 ASP   312       7.624 -17.205 -22.534  1.00  0.00           H
ATOM   4909  HB2 ASP   312       7.416 -18.651 -21.545  1.00  0.00           H
ATOM   4910  N   GLU   313       9.535 -19.881 -23.834  1.00  0.00           N
ATOM   4911  CA  GLU   313      10.944 -19.945 -24.164  1.00  0.00           C
ATOM   4912  C   GLU   313      11.479 -18.575 -24.427  1.00  0.00           C
ATOM   4913  O   GLU   313      11.482 -18.117 -25.569  1.00  0.00           O
ATOM   4914  CB  GLU   313      11.163 -20.886 -25.362  1.00  0.00           C
ATOM   4915  CG  GLU   313      10.946 -22.368 -25.013  1.00  0.00           C
ATOM   4916  CD  GLU   313      12.037 -22.874 -24.057  1.00  0.00           C
ATOM   4917  OE1 GLU   313      13.139 -23.160 -24.520  1.00  0.00           O
ATOM   4918  OE2 GLU   313      11.774 -22.975 -22.861  1.00  0.00           O
ATOM   4919  H   GLU   313       9.181 -20.596 -23.199  1.00  0.00           H
ATOM   4920  HA  GLU   313      11.446 -20.340 -23.280  1.00  0.00           H
ATOM   4921  HB1 GLU   313      10.490 -20.602 -26.172  1.00  0.00           H
ATOM   4922  HB2 GLU   313      12.175 -20.769 -25.754  1.00  0.00           H
ATOM   4923  HG1 GLU   313       9.968 -22.528 -24.559  1.00  0.00           H
ATOM   4924  HG2 GLU   313      10.982 -22.978 -25.914  1.00  0.00           H
ATOM   4925  N   GLU   314      11.951 -17.912 -23.344  1.00  0.00           N
ATOM   4926  CA  GLU   314      12.467 -16.568 -23.337  1.00  0.00           C
ATOM   4927  C   GLU   314      12.110 -16.004 -21.999  1.00  0.00           C
ATOM   4928  O   GLU   314      12.727 -16.332 -20.987  1.00  0.00           O
ATOM   4929  CB  GLU   314      12.630 -15.683 -24.615  1.00  0.00           C
ATOM   4930  CG  GLU   314      11.677 -14.496 -24.854  1.00  0.00           C
ATOM   4931  CD  GLU   314      12.110 -13.228 -24.086  1.00  0.00           C
ATOM   4932  OE1 GLU   314      13.292 -12.884 -24.105  1.00  0.00           O
ATOM   4933  OE2 GLU   314      11.260 -12.593 -23.472  1.00  0.00           O
ATOM   4934  H   GLU   314      11.940 -18.410 -22.454  1.00  0.00           H
ATOM   4935  HA  GLU   314      13.512 -16.826 -23.160  1.00  0.00           H
ATOM   4936  HB1 GLU   314      12.673 -16.279 -25.518  1.00  0.00           H
ATOM   4937  HB2 GLU   314      13.643 -15.277 -24.592  1.00  0.00           H
ATOM   4938  HG1 GLU   314      10.643 -14.755 -24.633  1.00  0.00           H
ATOM   4939  HG2 GLU   314      11.700 -14.227 -25.909  1.00  0.00           H
ATOM   4940  N   ASN   315      11.083 -15.136 -21.973  1.00  0.00           N
ATOM   4941  CA  ASN   315      10.601 -14.556 -20.759  1.00  0.00           C
ATOM   4942  C   ASN   315      11.702 -13.862 -20.019  1.00  0.00           C
ATOM   4943  O   ASN   315      12.016 -14.225 -18.886  1.00  0.00           O
ATOM   4944  CB  ASN   315       9.849 -15.558 -19.863  1.00  0.00           C
ATOM   4945  CG  ASN   315       8.403 -15.762 -20.324  1.00  0.00           C
ATOM   4946  OD1 ASN   315       7.870 -15.050 -21.160  1.00  0.00           O
ATOM   4947  ND2 ASN   315       7.797 -16.785 -19.714  1.00  0.00           N
ATOM   4948  H   ASN   315      10.631 -14.882 -22.852  1.00  0.00           H
ATOM   4949  HA  ASN   315       9.937 -13.754 -21.085  1.00  0.00           H
ATOM   4950  HB1 ASN   315      10.362 -16.520 -19.829  1.00  0.00           H
ATOM   4951  HB2 ASN   315       9.783 -15.197 -18.836  1.00  0.00           H
ATOM   4952 1HD2 ASN   315       8.275 -17.312 -19.015  1.00  0.00           H
ATOM   4953 2HD2 ASN   315       6.860 -17.009 -19.991  1.00  0.00           H
ATOM   4954  N   ASN   316      12.328 -12.843 -20.640  1.00  0.00           N
ATOM   4955  CA  ASN   316      13.359 -12.130 -19.939  1.00  0.00           C
ATOM   4956  C   ASN   316      12.845 -10.781 -19.553  1.00  0.00           C
ATOM   4957  O   ASN   316      12.340 -10.032 -20.388  1.00  0.00           O
ATOM   4958  CB  ASN   316      14.552 -11.990 -20.896  1.00  0.00           C
ATOM   4959  CG  ASN   316      15.330 -13.311 -20.936  1.00  0.00           C
ATOM   4960  OD1 ASN   316      16.200 -13.558 -20.109  1.00  0.00           O
ATOM   4961  ND2 ASN   316      14.970 -14.135 -21.927  1.00  0.00           N
ATOM   4962  H   ASN   316      12.074 -12.582 -21.593  1.00  0.00           H
ATOM   4963  HA  ASN   316      13.664 -12.655 -19.032  1.00  0.00           H
ATOM   4964  HB1 ASN   316      15.243 -11.217 -20.562  1.00  0.00           H
ATOM   4965  HB2 ASN   316      14.224 -11.720 -21.901  1.00  0.00           H
ATOM   4966 1HD2 ASN   316      14.252 -13.850 -22.569  1.00  0.00           H
ATOM   4967 2HD2 ASN   316      15.386 -15.033 -22.050  1.00  0.00           H
ATOM   4968  N   SER   317      12.952 -10.451 -18.250  1.00  0.00           N
ATOM   4969  CA  SER   317      12.556  -9.163 -17.755  1.00  0.00           C
ATOM   4970  C   SER   317      12.799  -9.186 -16.284  1.00  0.00           C
ATOM   4971  O   SER   317      13.055 -10.233 -15.692  1.00  0.00           O
ATOM   4972  CB  SER   317      11.078  -8.812 -18.023  1.00  0.00           C
ATOM   4973  OG  SER   317      10.199  -9.589 -17.213  1.00  0.00           O
ATOM   4974  H   SER   317      13.326 -11.138 -17.596  1.00  0.00           H
ATOM   4975  HA  SER   317      13.213  -8.428 -18.221  1.00  0.00           H
ATOM   4976  HB1 SER   317      10.803  -8.953 -19.069  1.00  0.00           H
ATOM   4977  HB2 SER   317      10.973  -7.738 -17.844  1.00  0.00           H
ATOM   4978  HG  SER   317       9.367  -9.134 -17.070  1.00  0.00           H
ATOM   4979  N   LYS   318      12.881  -7.951 -15.813  1.00  0.00           N
ATOM   4980  CA  LYS   318      12.931  -7.816 -14.407  1.00  0.00           C
ATOM   4981  C   LYS   318      11.464  -7.844 -14.188  1.00  0.00           C
ATOM   4982  O   LYS   318      10.930  -8.925 -14.399  1.00  0.00           O
ATOM   4983  CB  LYS   318      13.917  -6.726 -13.994  1.00  0.00           C
ATOM   4984  CG  LYS   318      15.012  -7.224 -13.022  1.00  0.00           C
ATOM   4985  CD  LYS   318      16.012  -8.370 -13.379  1.00  0.00           C
ATOM   4986  CE  LYS   318      15.492  -9.593 -14.162  1.00  0.00           C
ATOM   4987  NZ  LYS   318      16.440 -10.676 -14.429  1.00  0.00           N
ATOM   4988  H   LYS   318      12.856  -7.160 -16.426  1.00  0.00           H
ATOM   4989  HA  LYS   318      13.215  -8.735 -13.917  1.00  0.00           H
ATOM   4990  HB1 LYS   318      13.379  -5.909 -13.515  1.00  0.00           H
ATOM   4991  HB2 LYS   318      14.396  -6.310 -14.881  1.00  0.00           H
ATOM   4992  HG1 LYS   318      14.518  -7.489 -12.096  1.00  0.00           H
ATOM   4993  HG2 LYS   318      15.614  -6.343 -12.805  1.00  0.00           H
ATOM   4994  HD1 LYS   318      16.435  -8.727 -12.439  1.00  0.00           H
ATOM   4995  HD2 LYS   318      16.862  -7.945 -13.902  1.00  0.00           H
ATOM   4996  HE1 LYS   318      15.148  -9.246 -15.134  1.00  0.00           H
ATOM   4997  HE2 LYS   318      14.664 -10.066 -13.636  1.00  0.00           H
ATOM   4998  HZ1 LYS   318      15.962 -11.394 -15.013  1.00  0.00           H
ATOM   4999  HZ2 LYS   318      16.738 -11.139 -13.545  1.00  0.00           H
ATOM   5000  HZ3 LYS   318      17.272 -10.331 -14.951  1.00  0.00           H
ATOM   5001  N   ASP   319      10.798  -6.770 -13.794  1.00  0.00           N
ATOM   5002  CA  ASP   319       9.437  -7.071 -13.366  1.00  0.00           C
ATOM   5003  C   ASP   319       9.530  -7.797 -11.963  1.00  0.00           C
ATOM   5004  O   ASP   319       8.871  -7.403 -11.016  1.00  0.00           O
ATOM   5005  CB  ASP   319       8.557  -7.764 -14.434  1.00  0.00           C
ATOM   5006  CG  ASP   319       8.613  -7.282 -15.921  1.00  0.00           C
ATOM   5007  OD1 ASP   319       9.458  -6.487 -16.311  1.00  0.00           O
ATOM   5008  OD2 ASP   319       7.791  -7.721 -16.723  1.00  0.00           O
ATOM   5009  H   ASP   319      11.180  -5.849 -13.792  1.00  0.00           H
ATOM   5010  HA  ASP   319       8.977  -6.102 -13.221  1.00  0.00           H
ATOM   5011  HB1 ASP   319       8.703  -8.841 -14.432  1.00  0.00           H
ATOM   5012  HB2 ASP   319       7.550  -7.607 -14.091  1.00  0.00           H
ATOM   5013  N   VAL   320      10.435  -8.817 -11.875  1.00  0.00           N
ATOM   5014  CA  VAL   320      11.210  -9.243 -10.723  1.00  0.00           C
ATOM   5015  C   VAL   320      12.762  -8.965 -10.773  1.00  0.00           C
ATOM   5016  O   VAL   320      13.501  -9.600 -11.517  1.00  0.00           O
ATOM   5017  CB  VAL   320      10.974 -10.762 -10.517  1.00  0.00           C
ATOM   5018  CG1 VAL   320      11.068 -11.575 -11.823  1.00  0.00           C
ATOM   5019  CG2 VAL   320      11.878 -11.411  -9.448  1.00  0.00           C
ATOM   5020  H   VAL   320      10.603  -9.366 -12.685  1.00  0.00           H
ATOM   5021  HA  VAL   320      10.779  -8.638  -9.951  1.00  0.00           H
ATOM   5022  HB  VAL   320       9.950 -10.850 -10.175  1.00  0.00           H
ATOM   5023 1HG1 VAL   320      10.897 -12.635 -11.630  1.00  0.00           H
ATOM   5024 2HG1 VAL   320      12.047 -11.480 -12.292  1.00  0.00           H
ATOM   5025 3HG1 VAL   320      10.318 -11.271 -12.554  1.00  0.00           H
ATOM   5026 1HG2 VAL   320      11.879 -10.864  -8.510  1.00  0.00           H
ATOM   5027 2HG2 VAL   320      12.912 -11.480  -9.785  1.00  0.00           H
ATOM   5028 3HG2 VAL   320      11.546 -12.427  -9.232  1.00  0.00           H
ATOM   5029  N   ILE   321      13.220  -8.035  -9.884  1.00  0.00           N
ATOM   5030  CA  ILE   321      14.447  -8.208  -9.063  1.00  0.00           C
ATOM   5031  C   ILE   321      14.065  -8.791  -7.653  1.00  0.00           C
ATOM   5032  O   ILE   321      14.151  -9.998  -7.467  1.00  0.00           O
ATOM   5033  CB  ILE   321      15.376  -6.962  -8.897  1.00  0.00           C
ATOM   5034  CG1 ILE   321      15.377  -5.979 -10.078  1.00  0.00           C
ATOM   5035  CG2 ILE   321      16.820  -7.410  -8.609  1.00  0.00           C
ATOM   5036  CD1 ILE   321      15.802  -4.556  -9.699  1.00  0.00           C
ATOM   5037  H   ILE   321      12.659  -7.219  -9.750  1.00  0.00           H
ATOM   5038  HA  ILE   321      15.023  -8.984  -9.571  1.00  0.00           H
ATOM   5039  HB  ILE   321      15.074  -6.390  -8.024  1.00  0.00           H
ATOM   5040 1HG1 ILE   321      14.394  -5.910 -10.542  1.00  0.00           H
ATOM   5041 2HG1 ILE   321      16.074  -6.354 -10.821  1.00  0.00           H
ATOM   5042 1HG2 ILE   321      17.463  -6.561  -8.378  1.00  0.00           H
ATOM   5043 2HG2 ILE   321      17.249  -7.926  -9.468  1.00  0.00           H
ATOM   5044 3HG2 ILE   321      16.871  -8.092  -7.765  1.00  0.00           H
ATOM   5045 1HD1 ILE   321      15.858  -3.925 -10.586  1.00  0.00           H
ATOM   5046 2HD1 ILE   321      16.781  -4.541  -9.220  1.00  0.00           H
ATOM   5047 3HD1 ILE   321      15.084  -4.099  -9.020  1.00  0.00           H
ATOM   5048  N   VAL   322      13.667  -7.921  -6.622  1.00  0.00           N
ATOM   5049  CA  VAL   322      13.339  -8.375  -5.216  1.00  0.00           C
ATOM   5050  C   VAL   322      12.288  -7.571  -4.265  1.00  0.00           C
ATOM   5051  O   VAL   322      12.150  -7.979  -3.120  1.00  0.00           O
ATOM   5052  CB  VAL   322      14.633  -8.621  -4.372  1.00  0.00           C
ATOM   5053  CG1 VAL   322      14.549  -9.940  -3.588  1.00  0.00           C
ATOM   5054  CG2 VAL   322      15.955  -8.560  -5.153  1.00  0.00           C
ATOM   5055  H   VAL   322      13.612  -6.948  -6.832  1.00  0.00           H
ATOM   5056  HA  VAL   322      12.876  -9.352  -5.363  1.00  0.00           H
ATOM   5057  HB  VAL   322      14.722  -7.835  -3.621  1.00  0.00           H
ATOM   5058 1HG1 VAL   322      15.421 -10.074  -2.948  1.00  0.00           H
ATOM   5059 2HG1 VAL   322      14.501 -10.793  -4.266  1.00  0.00           H
ATOM   5060 3HG1 VAL   322      13.666  -9.974  -2.950  1.00  0.00           H
ATOM   5061 1HG2 VAL   322      16.803  -8.661  -4.476  1.00  0.00           H
ATOM   5062 2HG2 VAL   322      16.074  -7.606  -5.667  1.00  0.00           H
[truncated: 580,396 more chars]
