# Supplementary material for: Picomolar Inhibition of Plasmepsin V, an Essential Malaria Protease, Achieved Exploiting the Prime Region
Source: PLoS One. 2015 Nov 13;10(11):e0142509. doi: 10.1371/journal.pone.0142509 (PMC4643876; doi:10.1371/journal.pone.0142509)
Supplement: S4 File — The 3D model was obtained by Phyre 2 homology modelling software. (PDB) [file pone.0142509.s006.pdb]

REMARK   4
REMARK   4 File created by VEGA ZZ 3.1.0
REMARK   4
ATOM      1  N   MET     1     -15.779  26.062 -13.382  1.00  0.00           N
ATOM      2  CA  MET     1     -15.640  27.530 -13.323  1.00  0.00           C
ATOM      3  CB  MET     1     -14.749  27.918 -12.124  1.00  0.00           C
ATOM      4  C   MET     1     -14.980  27.938 -14.581  1.00  0.00           C
ATOM      5  O   MET     1     -13.985  27.347 -14.995  1.00  0.00           O
ATOM      6  CG  MET     1     -13.398  27.174 -12.036  1.00  0.00           C
ATOM      7  SD  MET     1     -12.019  28.331 -11.890  1.00  0.00           S
ATOM      8  CE  MET     1     -11.165  27.971 -13.437  1.00  0.00           C
ATOM      9  H1  MET     1     -16.456  25.725 -14.087  1.00  0.00           H
ATOM     10  H2  MET     1     -15.979  25.618 -12.462  1.00  0.00           H
ATOM     11  H3  MET     1     -14.852  25.656 -13.634  1.00  0.00           H
ATOM     12  HA  MET     1     -16.629  27.983 -13.249  1.00  0.00           H
ATOM     13  HB1 MET     1     -15.302  27.750 -11.201  1.00  0.00           H
ATOM     14  HB2 MET     1     -14.550  28.986 -12.153  1.00  0.00           H
ATOM     15  HG1 MET     1     -13.222  26.501 -12.873  1.00  0.00           H
ATOM     16  HG2 MET     1     -13.402  26.531 -11.156  1.00  0.00           H
ATOM     17  HE1 MET     1     -10.183  28.443 -13.444  1.00  0.00           H
ATOM     18  HE2 MET     1     -11.746  28.324 -14.288  1.00  0.00           H
ATOM     19  HE3 MET     1     -11.027  26.896 -13.552  1.00  0.00           H
ATOM     20  N   ASN     2     -15.520  28.952 -15.262  1.00  0.00           N
ATOM     21  CA  ASN     2     -14.643  29.489 -16.239  1.00  0.00           C
ATOM     22  CB  ASN     2     -15.431  30.394 -17.200  1.00  0.00           C
ATOM     23  C   ASN     2     -13.759  30.294 -15.353  1.00  0.00           C
ATOM     24  O   ASN     2     -14.025  30.432 -14.157  1.00  0.00           O
ATOM     25  CG  ASN     2     -16.424  29.576 -18.041  1.00  0.00           C
ATOM     26  OD1 ASN     2     -16.770  28.446 -17.723  1.00  0.00           O
ATOM     27  ND2 ASN     2     -16.860  30.218 -19.135  1.00  0.00           N
ATOM     28  H   ASN     2     -16.463  29.304 -15.096  1.00  0.00           H
ATOM     29  HA  ASN     2     -14.083  28.727 -16.789  1.00  0.00           H
ATOM     30  HB1 ASN     2     -14.754  30.916 -17.877  1.00  0.00           H
ATOM     31  HB2 ASN     2     -15.993  31.152 -16.652  1.00  0.00           H
ATOM     32 1HD2 ASN     2     -16.554  31.142 -19.362  1.00  0.00           H
ATOM     33 2HD2 ASN     2     -17.508  29.757 -19.740  1.00  0.00           H
ATOM     34  N   ASN     3     -12.691  30.886 -15.894  1.00  0.00           N
ATOM     35  CA  ASN     3     -11.795  31.445 -14.936  1.00  0.00           C
ATOM     36  CB  ASN     3     -10.537  31.925 -15.678  1.00  0.00           C
ATOM     37  C   ASN     3     -12.318  32.528 -14.093  1.00  0.00           C
ATOM     38  O   ASN     3     -12.829  33.545 -14.554  1.00  0.00           O
ATOM     39  CG  ASN     3      -9.784  30.708 -16.231  1.00  0.00           C
ATOM     40  OD1 ASN     3      -9.502  29.763 -15.508  1.00  0.00           O
ATOM     41  ND2 ASN     3      -9.478  30.779 -17.532  1.00  0.00           N
ATOM     42  H   ASN     3     -12.531  30.935 -16.901  1.00  0.00           H
ATOM     43  HA  ASN     3     -11.500  30.621 -14.280  1.00  0.00           H
ATOM     44  HB1 ASN     3     -10.793  32.610 -16.487  1.00  0.00           H
ATOM     45  HB2 ASN     3      -9.856  32.447 -15.006  1.00  0.00           H
ATOM     46 1HD2 ASN     3      -9.716  31.539 -18.136  1.00  0.00           H
ATOM     47 2HD2 ASN     3      -8.949  30.040 -17.950  1.00  0.00           H
ATOM     48  N   TYR     4     -12.133  32.257 -12.789  1.00  0.00           N
ATOM     49  CA  TYR     4     -12.522  33.041 -11.676  1.00  0.00           C
ATOM     50  CB  TYR     4     -13.789  32.440 -11.003  1.00  0.00           C
ATOM     51  C   TYR     4     -11.361  33.177 -10.777  1.00  0.00           C
ATOM     52  O   TYR     4     -10.214  33.329 -11.187  1.00  0.00           O
ATOM     53  CG  TYR     4     -15.005  32.275 -11.882  1.00  0.00           C
ATOM     54  CD1 TYR     4     -15.335  33.195 -12.875  1.00  0.00           C
ATOM     55  CD2 TYR     4     -15.867  31.207 -11.653  1.00  0.00           C
ATOM     56  CE1 TYR     4     -16.427  32.977 -13.706  1.00  0.00           C
ATOM     57  CE2 TYR     4     -16.963  30.989 -12.476  1.00  0.00           C
ATOM     58  CZ  TYR     4     -17.227  31.858 -13.521  1.00  0.00           C
ATOM     59  OH  TYR     4     -18.291  31.607 -14.361  1.00  0.00           O
ATOM     60  H   TYR     4     -11.654  31.383 -12.576  1.00  0.00           H
ATOM     61  HA  TYR     4     -12.733  34.049 -12.042  1.00  0.00           H
ATOM     62  HB1 TYR     4     -14.126  33.070 -10.185  1.00  0.00           H
ATOM     63  HB2 TYR     4     -13.540  31.469 -10.572  1.00  0.00           H
ATOM     64  HD1 TYR     4     -14.725  34.072 -13.036  1.00  0.00           H
ATOM     65  HD2 TYR     4     -15.663  30.517 -10.848  1.00  0.00           H
ATOM     66  HE1 TYR     4     -16.644  33.672 -14.502  1.00  0.00           H
ATOM     67  HE2 TYR     4     -17.608  30.140 -12.315  1.00  0.00           H
ATOM     68  HH  TYR     4     -18.407  32.340 -14.953  1.00  0.00           H
ATOM     69  N   PHE     5     -11.680  33.165  -9.499  1.00  0.00           N
ATOM     70  CA  PHE     5     -10.762  33.402  -8.459  1.00  0.00           C
ATOM     71  CB  PHE     5     -11.336  34.733  -7.916  1.00  0.00           C
ATOM     72  C   PHE     5     -10.887  32.235  -7.583  1.00  0.00           C
ATOM     73  O   PHE     5     -10.739  31.112  -8.054  1.00  0.00           O
ATOM     74  CG  PHE     5     -12.847  34.886  -8.117  1.00  0.00           C
ATOM     75  CD1 PHE     5     -13.779  34.077  -7.462  1.00  0.00           C
ATOM     76  CD2 PHE     5     -13.319  35.734  -9.113  1.00  0.00           C
ATOM     77  CE1 PHE     5     -15.136  34.171  -7.742  1.00  0.00           C
ATOM     78  CE2 PHE     5     -14.667  35.803  -9.431  1.00  0.00           C
ATOM     79  CZ  PHE     5     -15.583  35.035  -8.731  1.00  0.00           C
ATOM     80  H   PHE     5     -12.649  32.972  -9.248  1.00  0.00           H
ATOM     81  HA  PHE     5      -9.737  33.485  -8.824  1.00  0.00           H
ATOM     82  HB1 PHE     5     -10.851  35.551  -8.450  1.00  0.00           H
ATOM     83  HB2 PHE     5     -11.053  34.883  -6.894  1.00  0.00           H
ATOM     84  HD1 PHE     5     -13.465  33.377  -6.704  1.00  0.00           H
ATOM     85  HD2 PHE     5     -12.619  36.350  -9.647  1.00  0.00           H
ATOM     86  HE1 PHE     5     -15.841  33.557  -7.201  1.00  0.00           H
ATOM     87  HE2 PHE     5     -14.997  36.463 -10.220  1.00  0.00           H
ATOM     88  HZ  PHE     5     -16.635  35.096  -8.968  1.00  0.00           H
ATOM     89  N   LEU     6     -11.155  32.413  -6.285  1.00  0.00           N
ATOM     90  CA  LEU     6     -11.135  31.157  -5.654  1.00  0.00           C
ATOM     91  CB  LEU     6     -10.755  31.221  -4.155  1.00  0.00           C
ATOM     92  C   LEU     6     -12.345  30.297  -5.896  1.00  0.00           C
ATOM     93  O   LEU     6     -12.732  29.548  -5.000  1.00  0.00           O
ATOM     94  CG  LEU     6      -9.925  29.973  -3.732  1.00  0.00           C
ATOM     95  CD1 LEU     6      -8.450  30.110  -4.143  1.00  0.00           C
ATOM     96  CD2 LEU     6     -10.008  29.643  -2.239  1.00  0.00           C
ATOM     97  H   LEU     6     -11.342  33.307  -5.830  1.00  0.00           H
ATOM     98  HA  LEU     6     -10.292  30.569  -6.027  1.00  0.00           H
ATOM     99  HB1 LEU     6     -11.653  31.314  -3.542  1.00  0.00           H
ATOM    100  HB2 LEU     6     -10.162  32.114  -3.956  1.00  0.00           H
ATOM    101  HG  LEU     6     -10.334  29.102  -4.245  1.00  0.00           H
ATOM    102 1HD1 LEU     6      -7.886  29.217  -3.873  1.00  0.00           H
ATOM    103 2HD1 LEU     6      -7.983  30.958  -3.641  1.00  0.00           H
ATOM    104 3HD1 LEU     6      -8.330  30.257  -5.216  1.00  0.00           H
ATOM    105 1HD2 LEU     6     -11.043  29.527  -1.916  1.00  0.00           H
ATOM    106 2HD2 LEU     6      -9.529  30.414  -1.636  1.00  0.00           H
ATOM    107 3HD2 LEU     6      -9.499  28.703  -2.022  1.00  0.00           H
ATOM    108  N   ARG     7     -13.040  30.322  -7.060  1.00  0.00           N
ATOM    109  CA  ARG     7     -13.693  29.051  -7.032  1.00  0.00           C
ATOM    110  CB  ARG     7     -15.228  29.093  -7.284  1.00  0.00           C
ATOM    111  C   ARG     7     -13.119  28.162  -8.078  1.00  0.00           C
ATOM    112  O   ARG     7     -13.746  27.825  -9.081  1.00  0.00           O
ATOM    113  CG  ARG     7     -15.895  27.668  -7.163  1.00  0.00           C
ATOM    114  CD  ARG     7     -16.815  27.236  -8.332  1.00  0.00           C
ATOM    115  NE  ARG     7     -16.596  25.845  -8.784  1.00  0.00           N
ATOM    116  CZ  ARG     7     -17.261  24.733  -8.437  1.00  0.00           C
ATOM    117  NH1 ARG     7     -18.166  24.722  -7.498  1.00  0.00           N
ATOM    118  NH2 ARG     7     -17.005  23.614  -9.060  1.00  0.00           N
ATOM    119  H   ARG     7     -13.085  31.054  -7.769  1.00  0.00           H
ATOM    120  HA  ARG     7     -13.651  28.314  -6.224  1.00  0.00           H
ATOM    121  HB1 ARG     7     -15.434  29.544  -8.256  1.00  0.00           H
ATOM    122  HB2 ARG     7     -15.685  29.761  -6.554  1.00  0.00           H
ATOM    123  HG1 ARG     7     -16.455  27.613  -6.229  1.00  0.00           H
ATOM    124  HG2 ARG     7     -15.133  26.897  -7.051  1.00  0.00           H
ATOM    125  HD1 ARG     7     -16.611  27.852  -9.209  1.00  0.00           H
ATOM    126  HD2 ARG     7     -17.871  27.376  -8.091  1.00  0.00           H
ATOM    127  HE  ARG     7     -15.885  25.622  -9.459  1.00  0.00           H
ATOM    128 1HH1 ARG     7     -18.380  25.543  -6.982  1.00  0.00           H
ATOM    129 2HH1 ARG     7     -18.638  23.861  -7.300  1.00  0.00           H
ATOM    130 1HH2 ARG     7     -17.450  22.749  -8.809  1.00  0.00           H
ATOM    131 2HH2 ARG     7     -16.351  23.627  -9.822  1.00  0.00           H
ATOM    132  N   LYS     8     -11.862  27.737  -7.803  1.00  0.00           N
ATOM    133  CA  LYS     8     -11.176  26.818  -8.652  1.00  0.00           C
ATOM    134  CB  LYS     8      -9.680  26.668  -8.288  1.00  0.00           C
ATOM    135  C   LYS     8     -11.928  25.559  -8.426  1.00  0.00           C
ATOM    136  O   LYS     8     -12.523  25.378  -7.366  1.00  0.00           O
ATOM    137  CG  LYS     8      -9.034  25.404  -8.904  1.00  0.00           C
ATOM    138  CD  LYS     8      -7.498  25.381  -8.933  1.00  0.00           C
ATOM    139  CE  LYS     8      -6.976  23.995  -9.356  1.00  0.00           C
ATOM    140  NZ  LYS     8      -5.576  23.935  -9.780  1.00  0.00           N
ATOM    141  H   LYS     8     -11.393  28.084  -6.967  1.00  0.00           H
ATOM    142  HA  LYS     8     -11.301  27.138  -9.685  1.00  0.00           H
ATOM    143  HB1 LYS     8      -9.561  26.638  -7.203  1.00  0.00           H
ATOM    144  HB2 LYS     8      -9.152  27.560  -8.626  1.00  0.00           H
ATOM    145  HG1 LYS     8      -9.385  25.289  -9.931  1.00  0.00           H
ATOM    146  HG2 LYS     8      -9.390  24.529  -8.358  1.00  0.00           H
ATOM    147  HD1 LYS     8      -7.092  25.652  -7.957  1.00  0.00           H
ATOM    148  HD2 LYS     8      -7.166  26.142  -9.638  1.00  0.00           H
ATOM    149  HE1 LYS     8      -7.572  23.624 -10.190  1.00  0.00           H
ATOM    150  HE2 LYS     8      -7.106  23.292  -8.532  1.00  0.00           H
ATOM    151  HZ1 LYS     8      -5.285  22.952  -9.983  1.00  0.00           H
ATOM    152  HZ2 LYS     8      -4.925  24.294  -9.051  1.00  0.00           H
ATOM    153  HZ3 LYS     8      -5.431  24.491 -10.647  1.00  0.00           H
ATOM    154  N   GLU     9     -11.966  24.684  -9.437  1.00  0.00           N
ATOM    155  CA  GLU     9     -12.796  23.518  -9.407  1.00  0.00           C
ATOM    156  CB  GLU     9     -12.779  22.767 -10.753  1.00  0.00           C
ATOM    157  C   GLU     9     -12.417  22.563  -8.321  1.00  0.00           C
ATOM    158  O   GLU     9     -13.267  22.179  -7.519  1.00  0.00           O
ATOM    159  CG  GLU     9     -14.206  22.525 -11.257  1.00  0.00           C
ATOM    160  CD  GLU     9     -14.718  23.848 -11.821  1.00  0.00           C
ATOM    161  OE1 GLU     9     -14.344  24.159 -12.939  1.00  0.00           O
ATOM    162  OE2 GLU     9     -15.468  24.577 -11.169  1.00  0.00           O
ATOM    163  H   GLU     9     -11.384  24.855 -10.257  1.00  0.00           H
ATOM    164  HA  GLU     9     -13.801  23.880  -9.182  1.00  0.00           H
ATOM    165  HB1 GLU     9     -12.206  23.328 -11.495  1.00  0.00           H
ATOM    166  HB2 GLU     9     -12.267  21.805 -10.688  1.00  0.00           H
ATOM    167  HG1 GLU     9     -14.212  21.784 -12.057  1.00  0.00           H
ATOM    168  HG2 GLU     9     -14.866  22.160 -10.470  1.00  0.00           H
ATOM    169  N   ASN    10     -11.125  22.179  -8.256  1.00  0.00           N
ATOM    170  CA  ASN    10     -10.698  21.144  -7.352  1.00  0.00           C
ATOM    171  CB  ASN    10      -9.186  20.862  -7.413  1.00  0.00           C
ATOM    172  C   ASN    10     -10.978  21.544  -5.948  1.00  0.00           C
ATOM    173  O   ASN    10     -11.418  20.731  -5.138  1.00  0.00           O
ATOM    174  CG  ASN    10      -8.692  20.463  -8.798  1.00  0.00           C
ATOM    175  OD1 ASN    10      -7.758  21.054  -9.320  1.00  0.00           O
ATOM    176  ND2 ASN    10      -9.356  19.441  -9.356  1.00  0.00           N
ATOM    177  H   ASN    10     -10.437  22.630  -8.859  1.00  0.00           H
ATOM    178  HA  ASN    10     -11.286  20.250  -7.576  1.00  0.00           H
ATOM    179  HB1 ASN    10      -8.614  21.740  -7.109  1.00  0.00           H
ATOM    180  HB2 ASN    10      -8.916  20.058  -6.726  1.00  0.00           H
ATOM    181 1HD2 ASN    10      -9.097  19.131 -10.270  1.00  0.00           H
ATOM    182 2HD2 ASN    10     -10.109  18.982  -8.884  1.00  0.00           H
ATOM    183  N   PHE    11     -10.740  22.819  -5.624  1.00  0.00           N
ATOM    184  CA  PHE    11     -10.853  23.246  -4.268  1.00  0.00           C
ATOM    185  CB  PHE    11     -10.401  24.715  -4.199  1.00  0.00           C
ATOM    186  C   PHE    11     -12.257  23.086  -3.756  1.00  0.00           C
ATOM    187  O   PHE    11     -12.458  22.569  -2.659  1.00  0.00           O
ATOM    188  CG  PHE    11     -10.184  25.181  -2.784  1.00  0.00           C
ATOM    189  CD1 PHE    11      -8.956  24.983  -2.162  1.00  0.00           C
ATOM    190  CD2 PHE    11     -11.209  25.802  -2.076  1.00  0.00           C
ATOM    191  CE1 PHE    11      -8.753  25.396  -0.852  1.00  0.00           C
ATOM    192  CE2 PHE    11     -11.010  26.208  -0.763  1.00  0.00           C
ATOM    193  CZ  PHE    11      -9.782  26.004  -0.150  1.00  0.00           C
ATOM    194  H   PHE    11     -10.476  23.487  -6.348  1.00  0.00           H
ATOM    195  HA  PHE    11     -10.192  22.614  -3.672  1.00  0.00           H
ATOM    196  HB1 PHE    11     -11.117  25.370  -4.698  1.00  0.00           H
ATOM    197  HB2 PHE    11      -9.462  24.833  -4.740  1.00  0.00           H
ATOM    198  HD1 PHE    11      -8.152  24.497  -2.694  1.00  0.00           H
ATOM    199  HD2 PHE    11     -12.173  25.957  -2.539  1.00  0.00           H
ATOM    200  HE1 PHE    11      -7.800  25.231  -0.372  1.00  0.00           H
ATOM    201  HE2 PHE    11     -11.816  26.675  -0.217  1.00  0.00           H
ATOM    202  HZ  PHE    11      -9.629  26.307   0.874  1.00  0.00           H
ATOM    203  N   PHE    12     -13.275  23.502  -4.531  1.00  0.00           N
ATOM    204  CA  PHE    12     -14.618  23.460  -4.020  1.00  0.00           C
ATOM    205  CB  PHE    12     -15.547  24.140  -5.040  1.00  0.00           C
ATOM    206  C   PHE    12     -15.052  22.049  -3.768  1.00  0.00           C
ATOM    207  O   PHE    12     -15.616  21.749  -2.718  1.00  0.00           O
ATOM    208  CG  PHE    12     -16.967  24.149  -4.545  1.00  0.00           C
ATOM    209  CD1 PHE    12     -17.812  23.080  -4.829  1.00  0.00           C
ATOM    210  CD2 PHE    12     -17.409  25.160  -3.699  1.00  0.00           C
ATOM    211  CE1 PHE    12     -19.062  22.998  -4.237  1.00  0.00           C
ATOM    212  CE2 PHE    12     -18.666  25.087  -3.117  1.00  0.00           C
ATOM    213  CZ  PHE    12     -19.483  23.994  -3.369  1.00  0.00           C
ATOM    214  H   PHE    12     -13.096  23.845  -5.474  1.00  0.00           H
ATOM    215  HA  PHE    12     -14.630  24.002  -3.072  1.00  0.00           H
ATOM    216  HB1 PHE    12     -15.498  23.631  -6.004  1.00  0.00           H
ATOM    217  HB2 PHE    12     -15.221  25.165  -5.215  1.00  0.00           H
ATOM    218  HD1 PHE    12     -17.479  22.267  -5.460  1.00  0.00           H
ATOM    219  HD2 PHE    12     -16.755  25.982  -3.442  1.00  0.00           H
ATOM    220  HE1 PHE    12     -19.685  22.136  -4.425  1.00  0.00           H
ATOM    221  HE2 PHE    12     -18.990  25.856  -2.432  1.00  0.00           H
ATOM    222  HZ  PHE    12     -20.436  23.903  -2.869  1.00  0.00           H
ATOM    223  N   ILE    13     -14.771  21.133  -4.710  1.00  0.00           N
ATOM    224  CA  ILE    13     -15.308  19.806  -4.617  1.00  0.00           C
ATOM    225  CB  ILE    13     -15.017  19.032  -5.917  1.00  0.00           C
ATOM    226  C   ILE    13     -14.863  19.142  -3.346  1.00  0.00           C
ATOM    227  O   ILE    13     -15.620  18.366  -2.766  1.00  0.00           O
ATOM    228  CG2 ILE    13     -15.649  17.637  -5.851  1.00  0.00           C
ATOM    229  CG1 ILE    13     -15.562  19.784  -7.156  1.00  0.00           C
ATOM    230  CD1 ILE    13     -15.015  19.261  -8.492  1.00  0.00           C
ATOM    231  H   ILE    13     -14.173  21.384  -5.497  1.00  0.00           H
ATOM    232  HA  ILE    13     -16.391  19.930  -4.537  1.00  0.00           H
ATOM    233  HB  ILE    13     -13.936  18.931  -6.024  1.00  0.00           H
ATOM    234 1HG2 ILE    13     -15.136  16.991  -5.138  1.00  0.00           H
ATOM    235 2HG2 ILE    13     -15.615  17.165  -6.827  1.00  0.00           H
ATOM    236 3HG2 ILE    13     -16.699  17.693  -5.563  1.00  0.00           H
ATOM    237 1HG1 ILE    13     -16.652  19.735  -7.164  1.00  0.00           H
ATOM    238 2HG1 ILE    13     -15.324  20.845  -7.108  1.00  0.00           H
ATOM    239 1HD1 ILE    13     -15.400  19.858  -9.319  1.00  0.00           H
ATOM    240 2HD1 ILE    13     -15.311  18.229  -8.679  1.00  0.00           H
ATOM    241 3HD1 ILE    13     -13.927  19.314  -8.519  1.00  0.00           H
ATOM    242  N   LEU    14     -13.637  19.418  -2.864  1.00  0.00           N
ATOM    243  CA  LEU    14     -13.143  18.772  -1.675  1.00  0.00           C
ATOM    244  CB  LEU    14     -11.713  19.301  -1.424  1.00  0.00           C
ATOM    245  C   LEU    14     -14.041  19.052  -0.510  1.00  0.00           C
ATOM    246  O   LEU    14     -14.445  18.135   0.204  1.00  0.00           O
ATOM    247  CG  LEU    14     -10.803  18.409  -0.553  1.00  0.00           C
ATOM    248  CD1 LEU    14      -9.393  19.014  -0.478  1.00  0.00           C
ATOM    249  CD2 LEU    14     -11.348  18.174   0.863  1.00  0.00           C
ATOM    250  H   LEU    14     -13.048  20.096  -3.348  1.00  0.00           H
ATOM    251  HA  LEU    14     -13.126  17.701  -1.876  1.00  0.00           H
ATOM    252  HB1 LEU    14     -11.748  20.312  -1.014  1.00  0.00           H
ATOM    253  HB2 LEU    14     -11.223  19.409  -2.393  1.00  0.00           H
ATOM    254  HG  LEU    14     -10.717  17.437  -1.039  1.00  0.00           H
ATOM    255 1HD1 LEU    14      -8.717  18.370   0.085  1.00  0.00           H
ATOM    256 2HD1 LEU    14      -9.409  19.988   0.011  1.00  0.00           H
ATOM    257 3HD1 LEU    14      -8.968  19.147  -1.473  1.00  0.00           H
ATOM    258 1HD2 LEU    14     -12.209  17.509   0.854  1.00  0.00           H
ATOM    259 2HD2 LEU    14     -11.641  19.110   1.336  1.00  0.00           H
ATOM    260 3HD2 LEU    14     -10.598  17.701   1.498  1.00  0.00           H
ATOM    261  N   PHE    15     -14.387  20.329  -0.293  1.00  0.00           N
ATOM    262  CA  PHE    15     -15.154  20.736   0.850  1.00  0.00           C
ATOM    263  CB  PHE    15     -15.226  22.278   0.841  1.00  0.00           C
ATOM    264  C   PHE    15     -16.511  20.106   0.819  1.00  0.00           C
ATOM    265  O   PHE    15     -16.933  19.449   1.769  1.00  0.00           O
ATOM    266  CG  PHE    15     -16.333  22.841   1.696  1.00  0.00           C
ATOM    267  CD1 PHE    15     -17.450  23.420   1.098  1.00  0.00           C
ATOM    268  CD2 PHE    15     -16.291  22.732   3.083  1.00  0.00           C
ATOM    269  CE1 PHE    15     -18.508  23.876   1.871  1.00  0.00           C
ATOM    270  CE2 PHE    15     -17.355  23.181   3.856  1.00  0.00           C
ATOM    271  CZ  PHE    15     -18.462  23.756   3.251  1.00  0.00           C
ATOM    272  H   PHE    15     -14.094  21.039  -0.965  1.00  0.00           H
ATOM    273  HA  PHE    15     -14.646  20.373   1.743  1.00  0.00           H
ATOM    274  HB1 PHE    15     -15.369  22.631  -0.181  1.00  0.00           H
ATOM    275  HB2 PHE    15     -14.274  22.695   1.170  1.00  0.00           H
ATOM    276  HD1 PHE    15     -17.518  23.491   0.022  1.00  0.00           H
ATOM    277  HD2 PHE    15     -15.444  22.269   3.568  1.00  0.00           H
ATOM    278  HE1 PHE    15     -19.387  24.297   1.404  1.00  0.00           H
ATOM    279  HE2 PHE    15     -17.337  23.065   4.930  1.00  0.00           H
ATOM    280  HZ  PHE    15     -19.303  24.091   3.842  1.00  0.00           H
ATOM    281  N   CYS    16     -17.220  20.288  -0.308  1.00  0.00           N
ATOM    282  CA  CYS    16     -18.584  19.861  -0.416  1.00  0.00           C
ATOM    283  CB  CYS    16     -19.118  20.376  -1.760  1.00  0.00           C
ATOM    284  C   CYS    16     -18.728  18.375  -0.329  1.00  0.00           C
ATOM    285  O   CYS    16     -19.572  17.887   0.421  1.00  0.00           O
ATOM    286  SG  CYS    16     -20.797  19.841  -2.181  1.00  0.00           S
ATOM    287  H   CYS    16     -16.776  20.741  -1.108  1.00  0.00           H
ATOM    288  HA  CYS    16     -19.139  20.313   0.409  1.00  0.00           H
ATOM    289  HB1 CYS    16     -18.450  20.068  -2.567  1.00  0.00           H
ATOM    290  HB2 CYS    16     -19.097  21.465  -1.750  1.00  0.00           H
ATOM    291  HG  CYS    16     -21.166  20.387  -3.343  1.00  0.00           H
ATOM    292  N   PHE    17     -17.916  17.593  -1.070  1.00  0.00           N
ATOM    293  CA  PHE    17     -18.263  16.202  -1.051  1.00  0.00           C
ATOM    294  CB  PHE    17     -17.511  15.442  -2.180  1.00  0.00           C
ATOM    295  C   PHE    17     -18.016  15.618   0.305  1.00  0.00           C
ATOM    296  O   PHE    17     -18.827  14.841   0.808  1.00  0.00           O
ATOM    297  CG  PHE    17     -16.286  14.678  -1.725  1.00  0.00           C
ATOM    298  CD1 PHE    17     -16.380  13.329  -1.392  1.00  0.00           C
ATOM    299  CD2 PHE    17     -15.074  15.332  -1.532  1.00  0.00           C
ATOM    300  CE1 PHE    17     -15.294  12.663  -0.838  1.00  0.00           C
ATOM    301  CE2 PHE    17     -13.989  14.672  -0.974  1.00  0.00           C
ATOM    302  CZ  PHE    17     -14.105  13.340  -0.610  1.00  0.00           C
ATOM    303  H   PHE    17     -17.125  17.960  -1.597  1.00  0.00           H
ATOM    304  HA  PHE    17     -19.334  16.130  -1.262  1.00  0.00           H
ATOM    305  HB1 PHE    17     -17.230  16.131  -2.977  1.00  0.00           H
ATOM    306  HB2 PHE    17     -18.195  14.729  -2.641  1.00  0.00           H
ATOM    307  HD1 PHE    17     -17.316  12.805  -1.521  1.00  0.00           H
ATOM    308  HD2 PHE    17     -14.989  16.380  -1.753  1.00  0.00           H
ATOM    309  HE1 PHE    17     -15.373  11.620  -0.576  1.00  0.00           H
ATOM    310  HE2 PHE    17     -13.066  15.207  -0.799  1.00  0.00           H
ATOM    311  HZ  PHE    17     -13.263  12.824  -0.171  1.00  0.00           H
ATOM    312  N   VAL    18     -16.895  15.989   0.951  1.00  0.00           N
ATOM    313  CA  VAL    18     -16.564  15.406   2.219  1.00  0.00           C
ATOM    314  CB  VAL    18     -15.115  15.733   2.648  1.00  0.00           C
ATOM    315  C   VAL    18     -17.611  15.705   3.259  1.00  0.00           C
ATOM    316  O   VAL    18     -18.109  14.788   3.912  1.00  0.00           O
ATOM    317  CG1 VAL    18     -14.907  17.162   3.166  1.00  0.00           C
ATOM    318  CG2 VAL    18     -14.604  14.719   3.682  1.00  0.00           C
ATOM    319  H   VAL    18     -16.278  16.689   0.536  1.00  0.00           H
ATOM    320  HA  VAL    18     -16.603  14.330   2.042  1.00  0.00           H
ATOM    321  HB  VAL    18     -14.491  15.623   1.760  1.00  0.00           H
ATOM    322 1HG1 VAL    18     -13.847  17.379   3.297  1.00  0.00           H
ATOM    323 2HG1 VAL    18     -15.393  17.312   4.129  1.00  0.00           H
ATOM    324 3HG1 VAL    18     -15.303  17.896   2.471  1.00  0.00           H
ATOM    325 1HG2 VAL    18     -13.560  14.910   3.934  1.00  0.00           H
ATOM    326 2HG2 VAL    18     -14.670  13.700   3.299  1.00  0.00           H
ATOM    327 3HG2 VAL    18     -15.185  14.769   4.603  1.00  0.00           H
ATOM    328  N   PHE    19     -17.985  16.988   3.443  1.00  0.00           N
ATOM    329  CA  PHE    19     -18.915  17.357   4.478  1.00  0.00           C
ATOM    330  CB  PHE    19     -18.962  18.895   4.617  1.00  0.00           C
ATOM    331  C   PHE    19     -20.295  16.838   4.195  1.00  0.00           C
ATOM    332  O   PHE    19     -20.971  16.297   5.067  1.00  0.00           O
ATOM    333  CG  PHE    19     -17.917  19.413   5.571  1.00  0.00           C
ATOM    334  CD1 PHE    19     -16.631  19.713   5.133  1.00  0.00           C
ATOM    335  CD2 PHE    19     -18.237  19.624   6.909  1.00  0.00           C
ATOM    336  CE1 PHE    19     -15.679  20.210   6.013  1.00  0.00           C
ATOM    337  CE2 PHE    19     -17.288  20.122   7.793  1.00  0.00           C
ATOM    338  CZ  PHE    19     -16.008  20.417   7.345  1.00  0.00           C
ATOM    339  H   PHE    19     -17.600  17.712   2.835  1.00  0.00           H
ATOM    340  HA  PHE    19     -18.565  16.918   5.409  1.00  0.00           H
ATOM    341  HB1 PHE    19     -18.845  19.374   3.643  1.00  0.00           H
ATOM    342  HB2 PHE    19     -19.932  19.229   4.992  1.00  0.00           H
ATOM    343  HD1 PHE    19     -16.368  19.575   4.096  1.00  0.00           H
ATOM    344  HD2 PHE    19     -19.236  19.420   7.267  1.00  0.00           H
ATOM    345  HE1 PHE    19     -14.692  20.461   5.654  1.00  0.00           H
ATOM    346  HE2 PHE    19     -17.554  20.297   8.825  1.00  0.00           H
ATOM    347  HZ  PHE    19     -15.278  20.824   8.029  1.00  0.00           H
ATOM    348  N   VAL    20     -20.756  16.991   2.946  1.00  0.00           N
ATOM    349  CA  VAL    20     -22.100  16.644   2.592  1.00  0.00           C
ATOM    350  CB  VAL    20     -22.362  17.053   1.118  1.00  0.00           C
ATOM    351  C   VAL    20     -22.324  15.181   2.739  1.00  0.00           C
ATOM    352  O   VAL    20     -23.458  14.767   2.952  1.00  0.00           O
ATOM    353  CG1 VAL    20     -23.667  16.488   0.524  1.00  0.00           C
ATOM    354  CG2 VAL    20     -22.340  18.577   0.928  1.00  0.00           C
ATOM    355  H   VAL    20     -20.133  17.363   2.229  1.00  0.00           H
ATOM    356  HA  VAL    20     -22.776  17.170   3.268  1.00  0.00           H
ATOM    357  HB  VAL    20     -21.557  16.633   0.517  1.00  0.00           H
ATOM    358 1HG1 VAL    20     -23.625  15.405   0.410  1.00  0.00           H
ATOM    359 2HG1 VAL    20     -23.860  16.905  -0.465  1.00  0.00           H
ATOM    360 3HG1 VAL    20     -24.523  16.719   1.154  1.00  0.00           H
ATOM    361 1HG2 VAL    20     -21.523  19.059   1.465  1.00  0.00           H
ATOM    362 2HG2 VAL    20     -23.273  19.022   1.263  1.00  0.00           H
ATOM    363 3HG2 VAL    20     -22.237  18.829  -0.126  1.00  0.00           H
ATOM    364  N   SER    21     -21.285  14.354   2.523  1.00  0.00           N
ATOM    365  CA  SER    21     -21.449  12.932   2.633  1.00  0.00           C
ATOM    366  CB  SER    21     -20.270  12.206   1.963  1.00  0.00           C
ATOM    367  C   SER    21     -21.625  12.488   4.061  1.00  0.00           C
ATOM    368  O   SER    21     -22.539  11.715   4.347  1.00  0.00           O
ATOM    369  OG  SER    21     -19.031  12.359   2.634  1.00  0.00           O
ATOM    370  H   SER    21     -20.374  14.741   2.279  1.00  0.00           H
ATOM    371  HA  SER    21     -22.367  12.677   2.099  1.00  0.00           H
ATOM    372  HB1 SER    21     -20.483  11.137   1.916  1.00  0.00           H
ATOM    373  HB2 SER    21     -20.164  12.537   0.925  1.00  0.00           H
ATOM    374  HG  SER    21     -18.906  13.286   2.832  1.00  0.00           H
ATOM    375  N   ILE    22     -20.775  12.946   5.014  1.00  0.00           N
ATOM    376  CA  ILE    22     -20.906  12.360   6.324  1.00  0.00           C
ATOM    377  CB  ILE    22     -19.692  12.533   7.274  1.00  0.00           C
ATOM    378  C   ILE    22     -22.230  12.694   6.910  1.00  0.00           C
ATOM    379  O   ILE    22     -22.945  11.812   7.381  1.00  0.00           O
ATOM    380  CG2 ILE    22     -18.387  12.067   6.606  1.00  0.00           C
ATOM    381  CG1 ILE    22     -19.534  13.904   7.961  1.00  0.00           C
ATOM    382  CD1 ILE    22     -18.890  14.964   7.074  1.00  0.00           C
ATOM    383  H   ILE    22     -20.082  13.667   4.814  1.00  0.00           H
ATOM    384  HA  ILE    22     -20.951  11.282   6.146  1.00  0.00           H
ATOM    385  HB  ILE    22     -19.873  11.834   8.093  1.00  0.00           H
ATOM    386 1HG2 ILE    22     -17.553  12.107   7.309  1.00  0.00           H
ATOM    387 2HG2 ILE    22     -18.130  12.689   5.748  1.00  0.00           H
ATOM    388 3HG2 ILE    22     -18.474  11.040   6.254  1.00  0.00           H
ATOM    389 1HG1 ILE    22     -20.492  14.264   8.334  1.00  0.00           H
ATOM    390 2HG1 ILE    22     -18.911  13.787   8.848  1.00  0.00           H
ATOM    391 1HD1 ILE    22     -18.988  15.958   7.513  1.00  0.00           H
ATOM    392 2HD1 ILE    22     -19.365  14.969   6.100  1.00  0.00           H
ATOM    393 3HD1 ILE    22     -17.829  14.769   6.919  1.00  0.00           H
ATOM    394  N   PHE    23     -22.600  13.984   6.892  1.00  0.00           N
ATOM    395  CA  PHE    23     -23.930  14.309   7.301  1.00  0.00           C
ATOM    396  CB  PHE    23     -24.111  15.829   7.377  1.00  0.00           C
ATOM    397  C   PHE    23     -24.662  13.768   6.133  1.00  0.00           C
ATOM    398  O   PHE    23     -24.054  13.611   5.084  1.00  0.00           O
ATOM    399  CG  PHE    23     -23.270  16.443   8.458  1.00  0.00           C
ATOM    400  CD1 PHE    23     -22.404  17.491   8.163  1.00  0.00           C
ATOM    401  CD2 PHE    23     -23.396  16.016   9.777  1.00  0.00           C
ATOM    402  CE1 PHE    23     -21.710  18.129   9.178  1.00  0.00           C
ATOM    403  CE2 PHE    23     -22.716  16.663  10.796  1.00  0.00           C
ATOM    404  CZ  PHE    23     -21.888  17.732  10.496  1.00  0.00           C
ATOM    405  H   PHE    23     -21.950  14.713   6.595  1.00  0.00           H
ATOM    406  HA  PHE    23     -24.193  13.779   8.217  1.00  0.00           H
ATOM    407  HB1 PHE    23     -25.153  16.081   7.575  1.00  0.00           H
ATOM    408  HB2 PHE    23     -23.857  16.288   6.419  1.00  0.00           H
ATOM    409  HD1 PHE    23     -22.295  17.844   7.147  1.00  0.00           H
ATOM    410  HD2 PHE    23     -24.078  15.216  10.020  1.00  0.00           H
ATOM    411  HE1 PHE    23     -21.070  18.965   8.938  1.00  0.00           H
ATOM    412  HE2 PHE    23     -22.856  16.360  11.823  1.00  0.00           H
ATOM    413  HZ  PHE    23     -21.411  18.275  11.293  1.00  0.00           H
ATOM    414  N   PHE    24     -25.951  13.440   6.262  1.00  0.00           N
ATOM    415  CA  PHE    24     -26.659  12.884   5.147  1.00  0.00           C
ATOM    416  CB  PHE    24     -26.938  13.939   4.051  1.00  0.00           C
ATOM    417  C   PHE    24     -25.925  11.689   4.622  1.00  0.00           C
ATOM    418  O   PHE    24     -25.223  11.762   3.615  1.00  0.00           O
ATOM    419  CG  PHE    24     -28.118  14.821   4.381  1.00  0.00           C
ATOM    420  CD1 PHE    24     -28.062  15.735   5.430  1.00  0.00           C
ATOM    421  CD2 PHE    24     -29.278  14.756   3.612  1.00  0.00           C
ATOM    422  CE1 PHE    24     -29.136  16.574   5.699  1.00  0.00           C
ATOM    423  CE2 PHE    24     -30.354  15.595   3.877  1.00  0.00           C
ATOM    424  CZ  PHE    24     -30.283  16.506   4.921  1.00  0.00           C
ATOM    425  H   PHE    24     -26.429  13.585   7.151  1.00  0.00           H
ATOM    426  HA  PHE    24     -27.607  12.524   5.545  1.00  0.00           H
ATOM    427  HB1 PHE    24     -26.061  14.561   3.869  1.00  0.00           H
ATOM    428  HB2 PHE    24     -27.144  13.445   3.100  1.00  0.00           H
ATOM    429  HD1 PHE    24     -27.166  15.823   6.026  1.00  0.00           H
ATOM    430  HD2 PHE    24     -29.341  14.066   2.783  1.00  0.00           H
ATOM    431  HE1 PHE    24     -29.069  17.293   6.502  1.00  0.00           H
ATOM    432  HE2 PHE    24     -31.237  15.549   3.256  1.00  0.00           H
ATOM    433  HZ  PHE    24     -31.112  17.170   5.118  1.00  0.00           H
ATOM    434  N   VAL    25     -26.076  10.544   5.316  1.00  0.00           N
ATOM    435  CA  VAL    25     -25.525   9.327   4.807  1.00  0.00           C
ATOM    436  CB  VAL    25     -24.964   8.430   5.940  1.00  0.00           C
ATOM    437  C   VAL    25     -26.668   8.729   4.040  1.00  0.00           C
ATOM    438  O   VAL    25     -27.777   8.580   4.551  1.00  0.00           O
ATOM    439  CG1 VAL    25     -25.633   8.665   7.302  1.00  0.00           C
ATOM    440  CG2 VAL    25     -24.953   6.935   5.573  1.00  0.00           C
ATOM    441  H   VAL    25     -26.583  10.545   6.202  1.00  0.00           H
ATOM    442  HA  VAL    25     -24.714   9.546   4.108  1.00  0.00           H
ATOM    443  HB  VAL    25     -23.922   8.725   6.075  1.00  0.00           H
ATOM    444 1HG1 VAL    25     -25.305   7.924   8.031  1.00  0.00           H
ATOM    445 2HG1 VAL    25     -26.717   8.618   7.231  1.00  0.00           H
ATOM    446 3HG1 VAL    25     -25.376   9.645   7.704  1.00  0.00           H
ATOM    447 1HG2 VAL    25     -24.441   6.346   6.332  1.00  0.00           H
ATOM    448 2HG2 VAL    25     -24.442   6.767   4.625  1.00  0.00           H
ATOM    449 3HG2 VAL    25     -25.965   6.537   5.485  1.00  0.00           H
ATOM    450  N   SER    26     -26.403   8.388   2.766  1.00  0.00           N
ATOM    451  CA  SER    26     -27.427   8.103   1.800  1.00  0.00           C
ATOM    452  CB  SER    26     -26.809   7.816   0.416  1.00  0.00           C
ATOM    453  C   SER    26     -28.421   7.059   2.188  1.00  0.00           C
ATOM    454  O   SER    26     -29.505   7.381   2.674  1.00  0.00           O
ATOM    455  OG  SER    26     -25.785   8.763   0.122  1.00  0.00           O
ATOM    456  H   SER    26     -25.428   8.329   2.471  1.00  0.00           H
ATOM    457  HA  SER    26     -27.985   9.037   1.714  1.00  0.00           H
ATOM    458  HB1 SER    26     -26.364   6.819   0.381  1.00  0.00           H
ATOM    459  HB2 SER    26     -27.611   7.842  -0.335  1.00  0.00           H
ATOM    460  HG  SER    26     -25.601   8.795  -0.813  1.00  0.00           H
ATOM    461  N   ASN    27     -28.069   5.774   2.005  1.00  0.00           N
ATOM    462  CA  ASN    27     -29.048   4.740   2.181  1.00  0.00           C
ATOM    463  CB  ASN    27     -28.399   3.399   1.798  1.00  0.00           C
ATOM    464  C   ASN    27     -29.541   4.795   3.585  1.00  0.00           C
ATOM    465  O   ASN    27     -30.746   4.740   3.826  1.00  0.00           O
ATOM    466  CG  ASN    27     -29.439   2.285   1.628  1.00  0.00           C
ATOM    467  OD1 ASN    27     -30.589   2.405   2.033  1.00  0.00           O
ATOM    468  ND2 ASN    27     -28.963   1.197   1.002  1.00  0.00           N
ATOM    469  H   ASN    27     -27.113   5.537   1.742  1.00  0.00           H
ATOM    470  HA  ASN    27     -29.865   4.983   1.498  1.00  0.00           H
ATOM    471  HB1 ASN    27     -27.655   3.092   2.533  1.00  0.00           H
ATOM    472  HB2 ASN    27     -27.878   3.510   0.846  1.00  0.00           H
ATOM    473 1HD2 ASN    27     -29.562   0.411   0.852  1.00  0.00           H
ATOM    474 2HD2 ASN    27     -28.024   1.142   0.658  1.00  0.00           H
ATOM    475  N   VAL    28     -28.626   4.933   4.558  1.00  0.00           N
ATOM    476  CA  VAL    28     -29.114   4.943   5.900  1.00  0.00           C
ATOM    477  CB  VAL    28     -28.142   4.122   6.780  1.00  0.00           C
ATOM    478  C   VAL    28     -29.209   6.356   6.370  1.00  0.00           C
ATOM    479  O   VAL    28     -28.260   6.890   6.932  1.00  0.00           O
ATOM    480  CG1 VAL    28     -28.576   4.088   8.257  1.00  0.00           C
ATOM    481  CG2 VAL    28     -27.987   2.686   6.251  1.00  0.00           C
ATOM    482  H   VAL    28     -27.631   5.025   4.349  1.00  0.00           H
ATOM    483  HA  VAL    28     -30.102   4.485   5.983  1.00  0.00           H
ATOM    484  HB  VAL    28     -27.157   4.591   6.738  1.00  0.00           H
ATOM    485 1HG1 VAL    28     -27.876   3.508   8.858  1.00  0.00           H
ATOM    486 2HG1 VAL    28     -29.564   3.640   8.368  1.00  0.00           H
ATOM    487 3HG1 VAL    28     -28.617   5.087   8.692  1.00  0.00           H
ATOM    488 1HG2 VAL    28     -27.337   2.098   6.899  1.00  0.00           H
ATOM    489 2HG2 VAL    28     -27.548   2.666   5.253  1.00  0.00           H
ATOM    490 3HG2 VAL    28     -28.951   2.181   6.204  1.00  0.00           H
ATOM    491  N   THR    29     -30.376   6.996   6.182  1.00  0.00           N
ATOM    492  CA  THR    29     -30.567   8.314   6.713  1.00  0.00           C
ATOM    493  CB  THR    29     -31.435   9.256   5.836  1.00  0.00           C
ATOM    494  C   THR    29     -31.139   8.038   8.059  1.00  0.00           C
ATOM    495  O   THR    29     -30.682   7.117   8.736  1.00  0.00           O
ATOM    496  OG1 THR    29     -32.795   8.868   5.849  1.00  0.00           O
ATOM    497  CG2 THR    29     -30.952   9.357   4.384  1.00  0.00           C
ATOM    498  H   THR    29     -31.127   6.543   5.660  1.00  0.00           H
ATOM    499  HA  THR    29     -29.595   8.791   6.848  1.00  0.00           H
ATOM    500  HB  THR    29     -31.353  10.254   6.281  1.00  0.00           H
ATOM    501  HG1 THR    29     -33.303   9.448   5.286  1.00  0.00           H
ATOM    502 1HG2 THR    29     -31.442  10.168   3.844  1.00  0.00           H
ATOM    503 2HG2 THR    29     -31.173   8.435   3.854  1.00  0.00           H
ATOM    504 3HG2 THR    29     -29.885   9.553   4.331  1.00  0.00           H
ATOM    505  N   ILE    30     -32.102   8.864   8.513  1.00  0.00           N
ATOM    506  CA  ILE    30     -32.828   8.432   9.665  1.00  0.00           C
ATOM    507  CB  ILE    30     -33.843   9.485  10.164  1.00  0.00           C
ATOM    508  C   ILE    30     -33.378   7.159   9.140  1.00  0.00           C
ATOM    509  O   ILE    30     -33.734   7.152   7.961  1.00  0.00           O
ATOM    510  CG2 ILE    30     -33.093  10.751  10.606  1.00  0.00           C
ATOM    511  CG1 ILE    30     -34.961   9.849   9.167  1.00  0.00           C
ATOM    512  CD1 ILE    30     -36.175   8.910   9.234  1.00  0.00           C
ATOM    513  H   ILE    30     -32.303   9.754   8.057  1.00  0.00           H
ATOM    514  HA  ILE    30     -32.105   8.214  10.454  1.00  0.00           H
ATOM    515  HB  ILE    30     -34.319   9.081  11.059  1.00  0.00           H
ATOM    516 1HG2 ILE    30     -32.314  10.515  11.332  1.00  0.00           H
ATOM    517 2HG2 ILE    30     -33.770  11.465  11.074  1.00  0.00           H
ATOM    518 3HG2 ILE    30     -32.621  11.250   9.759  1.00  0.00           H
ATOM    519 1HG1 ILE    30     -34.566   9.911   8.154  1.00  0.00           H
ATOM    520 2HG1 ILE    30     -35.328  10.851   9.393  1.00  0.00           H
ATOM    521 1HD1 ILE    30     -36.971   9.266   8.580  1.00  0.00           H
ATOM    522 2HD1 ILE    30     -36.579   8.866  10.245  1.00  0.00           H
ATOM    523 3HD1 ILE    30     -35.933   7.893   8.931  1.00  0.00           H
ATOM    524  N   ILE    31     -33.399   6.092   9.977  1.00  0.00           N
ATOM    525  CA  ILE    31     -33.709   4.726   9.615  1.00  0.00           C
ATOM    526  CB  ILE    31     -34.192   3.937  10.854  1.00  0.00           C
ATOM    527  C   ILE    31     -34.670   4.699   8.470  1.00  0.00           C
ATOM    528  O   ILE    31     -35.789   5.204   8.559  1.00  0.00           O
ATOM    529  CG2 ILE    31     -33.017   3.709  11.819  1.00  0.00           C
ATOM    530  CG1 ILE    31     -35.381   4.607  11.578  1.00  0.00           C
ATOM    531  CD1 ILE    31     -35.979   3.744  12.696  1.00  0.00           C
ATOM    532  H   ILE    31     -33.174   6.270  10.956  1.00  0.00           H
ATOM    533  HA  ILE    31     -32.762   4.310   9.270  1.00  0.00           H
ATOM    534  HB  ILE    31     -34.520   2.954  10.512  1.00  0.00           H
ATOM    535 1HG2 ILE    31     -33.289   3.036  12.632  1.00  0.00           H
ATOM    536 2HG2 ILE    31     -32.678   4.646  12.263  1.00  0.00           H
ATOM    537 3HG2 ILE    31     -32.167   3.260  11.305  1.00  0.00           H
ATOM    538 1HG1 ILE    31     -36.179   4.821  10.870  1.00  0.00           H
ATOM    539 2HG1 ILE    31     -35.079   5.570  11.991  1.00  0.00           H
ATOM    540 1HD1 ILE    31     -36.863   4.221  13.119  1.00  0.00           H
ATOM    541 2HD1 ILE    31     -35.271   3.592  13.510  1.00  0.00           H
ATOM    542 3HD1 ILE    31     -36.278   2.766  12.320  1.00  0.00           H
ATOM    543  N   LYS    32     -34.196   4.088   7.361  1.00  0.00           N
ATOM    544  CA  LYS    32     -34.790   4.050   6.053  1.00  0.00           C
ATOM    545  CB  LYS    32     -35.289   2.691   5.554  1.00  0.00           C
ATOM    546  C   LYS    32     -35.669   5.235   5.833  1.00  0.00           C
ATOM    547  O   LYS    32     -36.828   5.267   6.242  1.00  0.00           O
ATOM    548  CG  LYS    32     -35.689   2.670   4.054  1.00  0.00           C
ATOM    549  CD  LYS    32     -34.874   3.542   3.059  1.00  0.00           C
ATOM    550  CE  LYS    32     -33.372   3.231   2.927  1.00  0.00           C
ATOM    551  NZ  LYS    32     -32.660   4.164   2.037  1.00  0.00           N
ATOM    552  H   LYS    32     -33.310   3.595   7.466  1.00  0.00           H
ATOM    553  HA  LYS    32     -33.906   4.259   5.457  1.00  0.00           H
ATOM    554  HB1 LYS    32     -36.129   2.358   6.166  1.00  0.00           H
ATOM    555  HB2 LYS    32     -34.496   1.961   5.715  1.00  0.00           H
ATOM    556  HG1 LYS    32     -36.727   3.000   3.990  1.00  0.00           H
ATOM    557  HG2 LYS    32     -35.697   1.636   3.707  1.00  0.00           H
ATOM    558  HD1 LYS    32     -35.330   3.433   2.074  1.00  0.00           H
ATOM    559  HD2 LYS    32     -35.001   4.594   3.295  1.00  0.00           H
ATOM    560  HE1 LYS    32     -32.875   3.260   3.896  1.00  0.00           H
ATOM    561  HE2 LYS    32     -33.227   2.218   2.550  1.00  0.00           H
ATOM    562  HZ1 LYS    32     -31.658   3.885   1.990  1.00  0.00           H
ATOM    563  HZ2 LYS    32     -32.693   5.137   2.408  1.00  0.00           H
ATOM    564  HZ3 LYS    32     -33.045   4.156   1.070  1.00  0.00           H
ATOM    565  N   CYS    33     -35.086   6.255   5.176  1.00  0.00           N
ATOM    566  CA  CYS    33     -35.747   7.469   4.800  1.00  0.00           C
ATOM    567  CB  CYS    33     -35.979   8.412   5.983  1.00  0.00           C
ATOM    568  C   CYS    33     -34.906   8.020   3.700  1.00  0.00           C
ATOM    569  O   CYS    33     -33.697   7.801   3.664  1.00  0.00           O
ATOM    570  SG  CYS    33     -36.515  10.078   5.509  1.00  0.00           S
ATOM    571  H   CYS    33     -34.101   6.157   4.929  1.00  0.00           H
ATOM    572  HA  CYS    33     -36.709   7.187   4.368  1.00  0.00           H
ATOM    573  HB1 CYS    33     -36.742   7.974   6.627  1.00  0.00           H
ATOM    574  HB2 CYS    33     -35.092   8.486   6.599  1.00  0.00           H
ATOM    575  HG  CYS    33     -35.511  10.708   4.892  1.00  0.00           H
ATOM    576  N   ASN    34     -35.526   8.716   2.736  1.00  0.00           N
ATOM    577  CA  ASN    34     -34.738   9.337   1.717  1.00  0.00           C
ATOM    578  CB  ASN    34     -35.080   8.843   0.301  1.00  0.00           C
ATOM    579  C   ASN    34     -35.047  10.785   1.875  1.00  0.00           C
ATOM    580  O   ASN    34     -36.212  11.181   1.859  1.00  0.00           O
ATOM    581  CG  ASN    34     -34.198   9.573  -0.729  1.00  0.00           C
ATOM    582  OD1 ASN    34     -34.473  10.702  -1.110  1.00  0.00           O
ATOM    583  ND2 ASN    34     -33.130   8.881  -1.150  1.00  0.00           N
ATOM    584  H   ASN    34     -36.543   8.801   2.730  1.00  0.00           H
ATOM    585  HA  ASN    34     -33.668   9.205   1.898  1.00  0.00           H
ATOM    586  HB1 ASN    34     -34.912   7.770   0.217  1.00  0.00           H
ATOM    587  HB2 ASN    34     -36.126   9.030   0.056  1.00  0.00           H
ATOM    588 1HD2 ASN    34     -32.495   9.300  -1.800  1.00  0.00           H
ATOM    589 2HD2 ASN    34     -32.897   7.947  -0.878  1.00  0.00           H
ATOM    590  N   ASN    35     -34.013  11.624   2.051  1.00  0.00           N
ATOM    591  CA  ASN    35     -34.315  12.996   2.309  1.00  0.00           C
ATOM    592  CB  ASN    35     -33.470  13.446   3.512  1.00  0.00           C
ATOM    593  C   ASN    35     -33.967  13.813   1.116  1.00  0.00           C
ATOM    594  O   ASN    35     -32.853  13.751   0.597  1.00  0.00           O
ATOM    595  CG  ASN    35     -33.886  12.670   4.772  1.00  0.00           C
ATOM    596  OD1 ASN    35     -33.445  11.556   5.021  1.00  0.00           O
ATOM    597  ND2 ASN    35     -34.764  13.322   5.548  1.00  0.00           N
ATOM    598  H   ASN    35     -33.050  11.294   2.002  1.00  0.00           H
ATOM    599  HA  ASN    35     -35.371  13.153   2.546  1.00  0.00           H
ATOM    600  HB1 ASN    35     -33.585  14.515   3.699  1.00  0.00           H
ATOM    601  HB2 ASN    35     -32.410  13.262   3.333  1.00  0.00           H
ATOM    602 1HD2 ASN    35     -35.097  12.881   6.381  1.00  0.00           H
ATOM    603 2HD2 ASN    35     -35.095  14.235   5.315  1.00  0.00           H
ATOM    604  N   VAL    36     -34.956  14.585   0.633  1.00  0.00           N
ATOM    605  CA  VAL    36     -34.712  15.529  -0.409  1.00  0.00           C
ATOM    606  CB  VAL    36     -35.697  15.304  -1.575  1.00  0.00           C
ATOM    607  C   VAL    36     -34.922  16.841   0.266  1.00  0.00           C
ATOM    608  O   VAL    36     -35.953  17.060   0.900  1.00  0.00           O
ATOM    609  CG1 VAL    36     -35.527  16.364  -2.675  1.00  0.00           C
ATOM    610  CG2 VAL    36     -35.543  13.894  -2.169  1.00  0.00           C
ATOM    611  H   VAL    36     -35.896  14.494   1.018  1.00  0.00           H
ATOM    612  HA  VAL    36     -33.680  15.466  -0.764  1.00  0.00           H
ATOM    613  HB  VAL    36     -36.714  15.384  -1.189  1.00  0.00           H
ATOM    614 1HG1 VAL    36     -35.716  17.370  -2.298  1.00  0.00           H
ATOM    615 2HG1 VAL    36     -36.222  16.192  -3.497  1.00  0.00           H
ATOM    616 3HG1 VAL    36     -34.516  16.348  -3.083  1.00  0.00           H
ATOM    617 1HG2 VAL    36     -35.750  13.119  -1.431  1.00  0.00           H
ATOM    618 2HG2 VAL    36     -34.532  13.732  -2.545  1.00  0.00           H
ATOM    619 3HG2 VAL    36     -36.237  13.743  -2.995  1.00  0.00           H
ATOM    620  N   GLU    37     -33.939  17.751   0.172  1.00  0.00           N
ATOM    621  CA  GLU    37     -34.102  18.990   0.866  1.00  0.00           C
ATOM    622  CB  GLU    37     -32.704  19.319   1.449  1.00  0.00           C
ATOM    623  C   GLU    37     -34.604  19.996  -0.107  1.00  0.00           C
ATOM    624  O   GLU    37     -34.060  20.148  -1.199  1.00  0.00           O
ATOM    625  CG  GLU    37     -32.720  19.556   2.964  1.00  0.00           C
ATOM    626  CD  GLU    37     -33.625  20.743   3.285  1.00  0.00           C
ATOM    627  OE1 GLU    37     -34.687  20.565   3.872  1.00  0.00           O
ATOM    628  OE2 GLU    37     -33.278  21.862   2.937  1.00  0.00           O
ATOM    629  H   GLU    37     -33.101  17.564  -0.378  1.00  0.00           H
ATOM    630  HA  GLU    37     -34.822  18.886   1.682  1.00  0.00           H
ATOM    631  HB1 GLU    37     -32.241  20.161   0.942  1.00  0.00           H
ATOM    632  HB2 GLU    37     -32.018  18.490   1.266  1.00  0.00           H
ATOM    633  HG1 GLU    37     -31.718  19.772   3.334  1.00  0.00           H
ATOM    634  HG2 GLU    37     -33.080  18.673   3.492  1.00  0.00           H
ATOM    635  N   ASN    38     -35.688  20.698   0.264  1.00  0.00           N
ATOM    636  CA  ASN    38     -36.168  21.710  -0.619  1.00  0.00           C
ATOM    637  CB  ASN    38     -37.623  21.369  -1.017  1.00  0.00           C
ATOM    638  C   ASN    38     -36.116  23.004   0.122  1.00  0.00           C
ATOM    639  O   ASN    38     -36.602  23.129   1.245  1.00  0.00           O
ATOM    640  CG  ASN    38     -38.452  20.789   0.148  1.00  0.00           C
ATOM    641  OD1 ASN    38     -38.930  21.498   1.024  1.00  0.00           O
ATOM    642  ND2 ASN    38     -38.588  19.454   0.103  1.00  0.00           N
ATOM    643  H   ASN    38     -36.155  20.512   1.151  1.00  0.00           H
ATOM    644  HA  ASN    38     -35.537  21.788  -1.494  1.00  0.00           H
ATOM    645  HB1 ASN    38     -38.155  22.242  -1.394  1.00  0.00           H
ATOM    646  HB2 ASN    38     -37.610  20.643  -1.830  1.00  0.00           H
ATOM    647 1HD2 ASN    38     -39.115  18.987   0.811  1.00  0.00           H
ATOM    648 2HD2 ASN    38     -38.162  18.922  -0.628  1.00  0.00           H
ATOM    649  N   LYS    39     -35.464  23.994  -0.504  1.00  0.00           N
ATOM    650  CA  LYS    39     -35.359  25.336  -0.020  1.00  0.00           C
ATOM    651  CB  LYS    39     -34.034  25.655   0.703  1.00  0.00           C
ATOM    652  C   LYS    39     -35.606  26.114  -1.262  1.00  0.00           C
ATOM    653  O   LYS    39     -36.735  26.172  -1.747  1.00  0.00           O
ATOM    654  CG  LYS    39     -33.853  24.822   1.974  1.00  0.00           C
ATOM    655  CD  LYS    39     -34.832  25.193   3.102  1.00  0.00           C
ATOM    656  CE  LYS    39     -34.962  24.087   4.154  1.00  0.00           C
ATOM    657  NZ  LYS    39     -35.547  22.879   3.584  1.00  0.00           N
ATOM    658  H   LYS    39     -35.009  23.774  -1.389  1.00  0.00           H
ATOM    659  HA  LYS    39     -36.219  25.529   0.620  1.00  0.00           H
ATOM    660  HB1 LYS    39     -33.189  25.480   0.039  1.00  0.00           H
ATOM    661  HB2 LYS    39     -33.996  26.714   0.962  1.00  0.00           H
ATOM    662  HG1 LYS    39     -32.830  24.917   2.341  1.00  0.00           H
ATOM    663  HG2 LYS    39     -33.973  23.779   1.698  1.00  0.00           H
ATOM    664  HD1 LYS    39     -35.824  25.399   2.705  1.00  0.00           H
ATOM    665  HD2 LYS    39     -34.500  26.118   3.574  1.00  0.00           H
ATOM    666  HE1 LYS    39     -35.593  24.412   4.982  1.00  0.00           H
ATOM    667  HE2 LYS    39     -33.984  23.828   4.565  1.00  0.00           H
ATOM    668  HZ1 LYS    39     -35.559  22.085   4.259  1.00  0.00           H
ATOM    669  HZ2 LYS    39     -34.888  22.511   2.865  1.00  0.00           H
ATOM    670  HZ3 LYS    39     -36.467  23.003   3.124  1.00  0.00           H
ATOM    671  N   ILE    40     -34.557  26.737  -1.826  1.00  0.00           N
ATOM    672  CA  ILE    40     -34.805  27.352  -3.091  1.00  0.00           C
ATOM    673  CB  ILE    40     -33.906  28.614  -3.173  1.00  0.00           C
ATOM    674  C   ILE    40     -34.419  26.314  -4.092  1.00  0.00           C
ATOM    675  O   ILE    40     -33.239  26.098  -4.362  1.00  0.00           O
ATOM    676  CG2 ILE    40     -33.833  29.188  -4.595  1.00  0.00           C
ATOM    677  CG1 ILE    40     -34.359  29.743  -2.220  1.00  0.00           C
ATOM    678  CD1 ILE    40     -34.159  29.474  -0.724  1.00  0.00           C
ATOM    679  H   ILE    40     -33.641  26.769  -1.379  1.00  0.00           H
ATOM    680  HA  ILE    40     -35.850  27.638  -3.231  1.00  0.00           H
ATOM    681  HB  ILE    40     -32.889  28.328  -2.896  1.00  0.00           H
ATOM    682 1HG2 ILE    40     -33.151  30.037  -4.637  1.00  0.00           H
ATOM    683 2HG2 ILE    40     -34.812  29.539  -4.913  1.00  0.00           H
ATOM    684 3HG2 ILE    40     -33.480  28.461  -5.327  1.00  0.00           H
ATOM    685 1HG1 ILE    40     -35.405  29.990  -2.410  1.00  0.00           H
ATOM    686 2HG1 ILE    40     -33.793  30.644  -2.460  1.00  0.00           H
ATOM    687 1HD1 ILE    40     -34.306  30.390  -0.152  1.00  0.00           H
ATOM    688 2HD1 ILE    40     -33.153  29.108  -0.517  1.00  0.00           H
ATOM    689 3HD1 ILE    40     -34.875  28.750  -0.338  1.00  0.00           H
ATOM    690  N   ASP    41     -35.423  25.615  -4.654  1.00  0.00           N
ATOM    691  CA  ASP    41     -35.123  24.599  -5.616  1.00  0.00           C
ATOM    692  CB  ASP    41     -35.922  23.332  -5.343  1.00  0.00           C
ATOM    693  C   ASP    41     -35.312  25.228  -6.958  1.00  0.00           C
ATOM    694  O   ASP    41     -36.437  25.442  -7.405  1.00  0.00           O
ATOM    695  CG  ASP    41     -35.681  22.963  -3.872  1.00  0.00           C
ATOM    696  OD1 ASP    41     -34.546  22.665  -3.476  1.00  0.00           O
ATOM    697  OD2 ASP    41     -36.647  22.994  -3.128  1.00  0.00           O
ATOM    698  H   ASP    41     -36.390  25.809  -4.396  1.00  0.00           H
ATOM    699  HA  ASP    41     -34.071  24.312  -5.532  1.00  0.00           H
ATOM    700  HB1 ASP    41     -35.599  22.507  -5.975  1.00  0.00           H
ATOM    701  HB2 ASP    41     -36.987  23.493  -5.508  1.00  0.00           H
ATOM    702  N   ASN    42     -34.190  25.557  -7.622  1.00  0.00           N
ATOM    703  CA  ASN    42     -34.190  26.101  -8.948  1.00  0.00           C
ATOM    704  CB  ASN    42     -34.609  25.035  -9.980  1.00  0.00           C
ATOM    705  C   ASN    42     -35.026  27.337  -9.052  1.00  0.00           C
ATOM    706  O   ASN    42     -35.738  27.520 -10.037  1.00  0.00           O
ATOM    707  CG  ASN    42     -33.654  23.831  -9.953  1.00  0.00           C
ATOM    708  OD1 ASN    42     -32.672  23.772 -10.683  1.00  0.00           O
ATOM    709  ND2 ASN    42     -33.999  22.877  -9.075  1.00  0.00           N
ATOM    710  H   ASN    42     -33.294  25.411  -7.159  1.00  0.00           H
ATOM    711  HA  ASN    42     -33.159  26.405  -9.133  1.00  0.00           H
ATOM    712  HB1 ASN    42     -34.588  25.445 -10.989  1.00  0.00           H
ATOM    713  HB2 ASN    42     -35.627  24.688  -9.797  1.00  0.00           H
ATOM    714 1HD2 ASN    42     -33.438  22.056  -8.980  1.00  0.00           H
ATOM    715 2HD2 ASN    42     -34.811  22.979  -8.500  1.00  0.00           H
ATOM    716  N   VAL    43     -34.969  28.230  -8.049  1.00  0.00           N
ATOM    717  CA  VAL    43     -35.697  29.457  -8.204  1.00  0.00           C
ATOM    718  CB  VAL    43     -36.858  29.524  -7.184  1.00  0.00           C
ATOM    719  C   VAL    43     -34.710  30.555  -8.032  1.00  0.00           C
ATOM    720  O   VAL    43     -33.918  30.546  -7.089  1.00  0.00           O
ATOM    721  CG1 VAL    43     -37.452  30.936  -7.038  1.00  0.00           C
ATOM    722  CG2 VAL    43     -37.975  28.539  -7.559  1.00  0.00           C
ATOM    723  H   VAL    43     -34.426  28.042  -7.206  1.00  0.00           H
ATOM    724  HA  VAL    43     -36.108  29.564  -9.209  1.00  0.00           H
ATOM    725  HB  VAL    43     -36.481  29.221  -6.208  1.00  0.00           H
ATOM    726 1HG1 VAL    43     -38.299  30.931  -6.350  1.00  0.00           H
ATOM    727 2HG1 VAL    43     -37.804  31.314  -7.998  1.00  0.00           H
ATOM    728 3HG1 VAL    43     -36.722  31.642  -6.642  1.00  0.00           H
ATOM    729 1HG2 VAL    43     -38.779  28.556  -6.823  1.00  0.00           H
ATOM    730 2HG2 VAL    43     -37.607  27.518  -7.610  1.00  0.00           H
ATOM    731 3HG2 VAL    43     -38.405  28.782  -8.531  1.00  0.00           H
ATOM    732  N   GLY    44     -34.719  31.532  -8.958  1.00  0.00           N
ATOM    733  CA  GLY    44     -33.784  32.600  -8.804  1.00  0.00           C
ATOM    734  C   GLY    44     -34.269  33.776  -9.575  1.00  0.00           C
ATOM    735  O   GLY    44     -34.191  33.806 -10.802  1.00  0.00           O
ATOM    736  H   GLY    44     -35.371  31.510  -9.742  1.00  0.00           H
ATOM    737  HA1 GLY    44     -32.815  32.268  -9.180  1.00  0.00           H
ATOM    738  HA2 GLY    44     -33.713  32.878  -7.754  1.00  0.00           H
ATOM    739  N   LYS    45     -34.790  34.791  -8.864  1.00  0.00           N
ATOM    740  CA  LYS    45     -35.192  35.966  -9.567  1.00  0.00           C
ATOM    741  CB  LYS    45     -36.063  36.900  -8.705  1.00  0.00           C
ATOM    742  C   LYS    45     -33.943  36.593 -10.098  1.00  0.00           C
ATOM    743  O   LYS    45     -33.875  36.981 -11.263  1.00  0.00           O
ATOM    744  CG  LYS    45     -35.504  37.253  -7.317  1.00  0.00           C
ATOM    745  CD  LYS    45     -36.350  38.297  -6.565  1.00  0.00           C
ATOM    746  CE  LYS    45     -37.788  37.850  -6.243  1.00  0.00           C
ATOM    747  NZ  LYS    45     -38.745  38.081  -7.330  1.00  0.00           N
ATOM    748  H   LYS    45     -34.894  34.723  -7.851  1.00  0.00           H
ATOM    749  HA  LYS    45     -35.781  35.650 -10.432  1.00  0.00           H
ATOM    750  HB1 LYS    45     -37.029  36.414  -8.575  1.00  0.00           H
ATOM    751  HB2 LYS    45     -36.257  37.816  -9.266  1.00  0.00           H
ATOM    752  HG1 LYS    45     -34.495  37.653  -7.419  1.00  0.00           H
ATOM    753  HG2 LYS    45     -35.410  36.351  -6.711  1.00  0.00           H
ATOM    754  HD1 LYS    45     -36.360  39.240  -7.112  1.00  0.00           H
ATOM    755  HD2 LYS    45     -35.841  38.511  -5.624  1.00  0.00           H
ATOM    756  HE1 LYS    45     -38.150  38.404  -5.373  1.00  0.00           H
ATOM    757  HE2 LYS    45     -37.812  36.792  -5.971  1.00  0.00           H
ATOM    758  HZ1 LYS    45     -39.697  37.772  -7.041  1.00  0.00           H
ATOM    759  HZ2 LYS    45     -38.465  37.552  -8.181  1.00  0.00           H
ATOM    760  HZ3 LYS    45     -38.783  39.096  -7.563  1.00  0.00           H
ATOM    761  N   LYS    46     -32.909  36.689  -9.236  1.00  0.00           N
ATOM    762  CA  LYS    46     -31.638  37.216  -9.641  1.00  0.00           C
ATOM    763  CB  LYS    46     -31.511  38.637  -9.072  1.00  0.00           C
ATOM    764  C   LYS    46     -30.609  36.298  -9.064  1.00  0.00           C
ATOM    765  O   LYS    46     -30.773  35.791  -7.957  1.00  0.00           O
ATOM    766  CG  LYS    46     -30.213  39.398  -9.414  1.00  0.00           C
ATOM    767  CD  LYS    46     -29.990  40.514  -8.386  1.00  0.00           C
ATOM    768  CE  LYS    46     -28.800  41.449  -8.616  1.00  0.00           C
ATOM    769  NZ  LYS    46     -28.558  42.286  -7.439  1.00  0.00           N
ATOM    770  H   LYS    46     -33.034  36.380  -8.272  1.00  0.00           H
ATOM    771  HA  LYS    46     -31.555  37.206 -10.730  1.00  0.00           H
ATOM    772  HB1 LYS    46     -32.359  39.233  -9.411  1.00  0.00           H
ATOM    773  HB2 LYS    46     -31.622  38.570  -7.992  1.00  0.00           H
ATOM    774  HG1 LYS    46     -29.351  38.732  -9.394  1.00  0.00           H
ATOM    775  HG2 LYS    46     -30.272  39.805 -10.424  1.00  0.00           H
ATOM    776  HD1 LYS    46     -30.900  41.106  -8.280  1.00  0.00           H
ATOM    777  HD2 LYS    46     -29.818  40.010  -7.440  1.00  0.00           H
ATOM    778  HE1 LYS    46     -28.951  42.094  -9.482  1.00  0.00           H
ATOM    779  HE2 LYS    46     -27.894  40.866  -8.793  1.00  0.00           H
ATOM    780  HZ1 LYS    46     -27.609  42.716  -7.495  1.00  0.00           H
ATOM    781  HZ2 LYS    46     -28.456  41.668  -6.606  1.00  0.00           H
ATOM    782  HZ3 LYS    46     -29.288  42.992  -7.240  1.00  0.00           H
ATOM    783  N   ILE    47     -29.528  36.038  -9.822  1.00  0.00           N
ATOM    784  CA  ILE    47     -28.509  35.116  -9.411  1.00  0.00           C
ATOM    785  CB  ILE    47     -27.591  34.789 -10.619  1.00  0.00           C
ATOM    786  C   ILE    47     -27.732  35.611  -8.230  1.00  0.00           C
ATOM    787  O   ILE    47     -27.425  34.836  -7.330  1.00  0.00           O
ATOM    788  CG2 ILE    47     -26.351  33.971 -10.203  1.00  0.00           C
ATOM    789  CG1 ILE    47     -28.327  34.023 -11.743  1.00  0.00           C
ATOM    790  CD1 ILE    47     -29.359  34.834 -12.540  1.00  0.00           C
ATOM    791  H   ILE    47     -29.430  36.514 -10.718  1.00  0.00           H
ATOM    792  HA  ILE    47     -29.020  34.202  -9.100  1.00  0.00           H
ATOM    793  HB  ILE    47     -27.226  35.728 -11.038  1.00  0.00           H
ATOM    794 1HG2 ILE    47     -25.742  33.714 -11.070  1.00  0.00           H
ATOM    795 2HG2 ILE    47     -26.641  33.040  -9.715  1.00  0.00           H
ATOM    796 3HG2 ILE    47     -25.705  34.525  -9.522  1.00  0.00           H
ATOM    797 1HG1 ILE    47     -28.799  33.126 -11.339  1.00  0.00           H
ATOM    798 2HG1 ILE    47     -27.586  33.668 -12.460  1.00  0.00           H
ATOM    799 1HD1 ILE    47     -29.643  34.300 -13.447  1.00  0.00           H
ATOM    800 2HD1 ILE    47     -28.959  35.803 -12.841  1.00  0.00           H
ATOM    801 3HD1 ILE    47     -30.278  34.998 -11.979  1.00  0.00           H
ATOM    802  N   GLU    48     -27.322  36.891  -8.213  1.00  0.00           N
ATOM    803  CA  GLU    48     -26.530  37.345  -7.103  1.00  0.00           C
ATOM    804  CB  GLU    48     -25.798  38.631  -7.539  1.00  0.00           C
ATOM    805  C   GLU    48     -27.359  37.439  -5.853  1.00  0.00           C
ATOM    806  O   GLU    48     -26.941  36.975  -4.793  1.00  0.00           O
ATOM    807  CG  GLU    48     -25.382  39.609  -6.423  1.00  0.00           C
ATOM    808  CD  GLU    48     -26.407  40.742  -6.351  1.00  0.00           C
ATOM    809  OE1 GLU    48     -26.179  41.790  -6.940  1.00  0.00           O
ATOM    810  OE2 GLU    48     -27.449  40.585  -5.729  1.00  0.00           O
ATOM    811  H   GLU    48     -27.568  37.526  -8.973  1.00  0.00           H
ATOM    812  HA  GLU    48     -25.763  36.594  -6.909  1.00  0.00           H
ATOM    813  HB1 GLU    48     -24.900  38.330  -8.079  1.00  0.00           H
ATOM    814  HB2 GLU    48     -26.391  39.153  -8.293  1.00  0.00           H
ATOM    815  HG1 GLU    48     -24.413  40.053  -6.652  1.00  0.00           H
ATOM    816  HG2 GLU    48     -25.287  39.130  -5.449  1.00  0.00           H
ATOM    817  N   ASN    49     -28.572  38.026  -5.947  1.00  0.00           N
ATOM    818  CA  ASN    49     -29.347  38.288  -4.763  1.00  0.00           C
ATOM    819  CB  ASN    49     -30.624  39.132  -4.991  1.00  0.00           C
ATOM    820  C   ASN    49     -29.683  37.008  -4.075  1.00  0.00           C
ATOM    821  O   ASN    49     -29.378  36.830  -2.897  1.00  0.00           O
ATOM    822  CG  ASN    49     -30.398  40.653  -4.866  1.00  0.00           C
ATOM    823  OD1 ASN    49     -30.670  41.426  -5.775  1.00  0.00           O
ATOM    824  ND2 ASN    49     -29.898  41.038  -3.683  1.00  0.00           N
ATOM    825  H   ASN    49     -28.940  38.285  -6.863  1.00  0.00           H
ATOM    826  HA  ASN    49     -28.673  38.815  -4.084  1.00  0.00           H
ATOM    827  HB1 ASN    49     -31.385  38.892  -4.247  1.00  0.00           H
ATOM    828  HB2 ASN    49     -31.069  38.907  -5.955  1.00  0.00           H
ATOM    829 1HD2 ASN    49     -29.725  42.009  -3.518  1.00  0.00           H
ATOM    830 2HD2 ASN    49     -29.682  40.384  -2.961  1.00  0.00           H
ATOM    831  N   VAL    50     -30.317  36.066  -4.795  1.00  0.00           N
ATOM    832  CA  VAL    50     -30.612  34.824  -4.155  1.00  0.00           C
ATOM    833  CB  VAL    50     -31.803  34.068  -4.803  1.00  0.00           C
ATOM    834  C   VAL    50     -29.339  34.065  -4.248  1.00  0.00           C
ATOM    835  O   VAL    50     -28.648  34.135  -5.256  1.00  0.00           O
ATOM    836  CG1 VAL    50     -32.940  35.016  -5.217  1.00  0.00           C
ATOM    837  CG2 VAL    50     -31.435  33.122  -5.963  1.00  0.00           C
ATOM    838  H   VAL    50     -30.578  36.234  -5.767  1.00  0.00           H
ATOM    839  HA  VAL    50     -30.856  35.011  -3.106  1.00  0.00           H
ATOM    840  HB  VAL    50     -32.204  33.419  -4.022  1.00  0.00           H
ATOM    841 1HG1 VAL    50     -33.819  34.453  -5.532  1.00  0.00           H
ATOM    842 2HG1 VAL    50     -32.647  35.655  -6.051  1.00  0.00           H
ATOM    843 3HG1 VAL    50     -33.238  35.658  -4.388  1.00  0.00           H
ATOM    844 1HG2 VAL    50     -32.302  32.542  -6.266  1.00  0.00           H
ATOM    845 2HG2 VAL    50     -30.683  32.388  -5.675  1.00  0.00           H
ATOM    846 3HG2 VAL    50     -31.061  33.663  -6.831  1.00  0.00           H
ATOM    847  N   GLY    51     -28.957  33.323  -3.206  1.00  0.00           N
ATOM    848  CA  GLY    51     -27.714  32.631  -3.341  1.00  0.00           C
ATOM    849  C   GLY    51     -26.742  33.301  -2.426  1.00  0.00           C
ATOM    850  O   GLY    51     -25.985  32.643  -1.716  1.00  0.00           O
ATOM    851  H   GLY    51     -29.522  33.254  -2.360  1.00  0.00           H
ATOM    852  HA1 GLY    51     -27.367  32.520  -4.363  1.00  0.00           H
ATOM    853  HA2 GLY    51     -27.892  31.627  -2.954  1.00  0.00           H
ATOM    854  N   LYS    52     -26.697  34.643  -2.448  1.00  0.00           N
ATOM    855  CA  LYS    52     -25.863  35.309  -1.496  1.00  0.00           C
ATOM    856  CB  LYS    52     -25.631  36.803  -1.803  1.00  0.00           C
ATOM    857  C   LYS    52     -26.542  35.166  -0.170  1.00  0.00           C
ATOM    858  O   LYS    52     -25.926  34.777   0.821  1.00  0.00           O
ATOM    859  CG  LYS    52     -24.265  37.360  -1.340  1.00  0.00           C
ATOM    860  CD  LYS    52     -23.815  37.102   0.116  1.00  0.00           C
ATOM    861  CE  LYS    52     -24.628  37.814   1.211  1.00  0.00           C
ATOM    862  NZ  LYS    52     -23.904  37.900   2.486  1.00  0.00           N
ATOM    863  H   LYS    52     -27.243  35.173  -3.127  1.00  0.00           H
ATOM    864  HA  LYS    52     -24.903  34.788  -1.464  1.00  0.00           H
ATOM    865  HB1 LYS    52     -26.445  37.424  -1.422  1.00  0.00           H
ATOM    866  HB2 LYS    52     -25.655  36.938  -2.880  1.00  0.00           H
ATOM    867  HG1 LYS    52     -24.239  38.432  -1.537  1.00  0.00           H
ATOM    868  HG2 LYS    52     -23.502  36.932  -1.992  1.00  0.00           H
ATOM    869  HD1 LYS    52     -22.782  37.443   0.191  1.00  0.00           H
ATOM    870  HD2 LYS    52     -23.776  36.031   0.318  1.00  0.00           H
ATOM    871  HE1 LYS    52     -25.561  37.279   1.393  1.00  0.00           H
ATOM    872  HE2 LYS    52     -24.892  38.829   0.909  1.00  0.00           H
ATOM    873  HZ1 LYS    52     -24.555  37.959   3.302  1.00  0.00           H
ATOM    874  HZ2 LYS    52     -23.218  38.676   2.527  1.00  0.00           H
ATOM    875  HZ3 LYS    52     -23.402  37.009   2.697  1.00  0.00           H
ATOM    876  N   LYS    53     -27.862  35.457  -0.141  1.00  0.00           N
ATOM    877  CA  LYS    53     -28.618  35.450   1.081  1.00  0.00           C
ATOM    878  CB  LYS    53     -29.913  36.255   1.177  1.00  0.00           C
ATOM    879  C   LYS    53     -28.656  34.080   1.661  1.00  0.00           C
ATOM    880  O   LYS    53     -28.332  33.889   2.832  1.00  0.00           O
ATOM    881  CG  LYS    53     -30.390  36.425   2.650  1.00  0.00           C
ATOM    882  CD  LYS    53     -29.405  37.085   3.668  1.00  0.00           C
ATOM    883  CE  LYS    53     -28.468  36.102   4.417  1.00  0.00           C
ATOM    884  NZ  LYS    53     -27.698  36.581   5.564  1.00  0.00           N
ATOM    885  H   LYS    53     -28.336  35.688  -1.014  1.00  0.00           H
ATOM    886  HA  LYS    53     -27.945  36.002   1.731  1.00  0.00           H
ATOM    887  HB1 LYS    53     -30.692  35.774   0.584  1.00  0.00           H
ATOM    888  HB2 LYS    53     -29.755  37.239   0.734  1.00  0.00           H
ATOM    889  HG1 LYS    53     -30.720  35.461   3.041  1.00  0.00           H
ATOM    890  HG2 LYS    53     -31.293  37.036   2.617  1.00  0.00           H
ATOM    891  HD1 LYS    53     -30.008  37.592   4.422  1.00  0.00           H
ATOM    892  HD2 LYS    53     -28.826  37.869   3.178  1.00  0.00           H
ATOM    893  HE1 LYS    53     -27.695  35.763   3.740  1.00  0.00           H
ATOM    894  HE2 LYS    53     -29.036  35.231   4.753  1.00  0.00           H
ATOM    895  HZ1 LYS    53     -27.182  35.771   5.968  1.00  0.00           H
ATOM    896  HZ2 LYS    53     -28.285  37.029   6.292  1.00  0.00           H
ATOM    897  HZ3 LYS    53     -26.945  37.221   5.229  1.00  0.00           H
ATOM    898  N   ILE    54     -29.026  33.075   0.851  1.00  0.00           N
ATOM    899  CA  ILE    54     -29.053  31.750   1.388  1.00  0.00           C
ATOM    900  CB  ILE    54     -30.174  30.919   0.723  1.00  0.00           C
ATOM    901  C   ILE    54     -27.708  31.201   1.074  1.00  0.00           C
ATOM    902  O   ILE    54     -27.274  31.219  -0.074  1.00  0.00           O
ATOM    903  CG2 ILE    54     -30.239  29.510   1.339  1.00  0.00           C
ATOM    904  CG1 ILE    54     -31.550  31.611   0.834  1.00  0.00           C
ATOM    905  CD1 ILE    54     -31.899  32.506  -0.365  1.00  0.00           C
ATOM    906  H   ILE    54     -29.282  33.253  -0.121  1.00  0.00           H
ATOM    907  HA  ILE    54     -29.208  31.761   2.471  1.00  0.00           H
ATOM    908  HB  ILE    54     -29.945  30.793  -0.337  1.00  0.00           H
ATOM    909 1HG2 ILE    54     -31.002  28.900   0.855  1.00  0.00           H
ATOM    910 2HG2 ILE    54     -30.476  29.555   2.402  1.00  0.00           H
ATOM    911 3HG2 ILE    54     -29.292  28.979   1.240  1.00  0.00           H
ATOM    912 1HG1 ILE    54     -31.613  32.177   1.764  1.00  0.00           H
ATOM    913 2HG1 ILE    54     -32.327  30.851   0.912  1.00  0.00           H
ATOM    914 1HD1 ILE    54     -32.909  32.903  -0.263  1.00  0.00           H
ATOM    915 2HD1 ILE    54     -31.861  31.941  -1.296  1.00  0.00           H
ATOM    916 3HD1 ILE    54     -31.224  33.355  -0.459  1.00  0.00           H
ATOM    917  N   GLY    55     -27.007  30.685   2.093  1.00  0.00           N
ATOM    918  CA  GLY    55     -25.673  30.222   1.872  1.00  0.00           C
ATOM    919  C   GLY    55     -24.779  31.018   2.774  1.00  0.00           C
ATOM    920  O   GLY    55     -23.838  30.485   3.359  1.00  0.00           O
ATOM    921  H   GLY    55     -27.423  30.624   3.022  1.00  0.00           H
ATOM    922  HA1 GLY    55     -25.347  30.352   0.839  1.00  0.00           H
ATOM    923  HA2 GLY    55     -25.630  29.161   2.106  1.00  0.00           H
ATOM    924  N   ASP    56     -25.046  32.331   2.900  1.00  0.00           N
ATOM    925  CA  ASP    56     -24.321  33.157   3.825  1.00  0.00           C
ATOM    926  CB  ASP    56     -24.823  34.548   3.388  1.00  0.00           C
ATOM    927  C   ASP    56     -24.763  32.738   5.187  1.00  0.00           C
ATOM    928  O   ASP    56     -23.983  32.683   6.137  1.00  0.00           O
ATOM    929  CG  ASP    56     -24.504  35.863   4.109  1.00  0.00           C
ATOM    930  OD1 ASP    56     -23.343  36.175   4.318  1.00  0.00           O
ATOM    931  OD2 ASP    56     -25.415  36.641   4.407  1.00  0.00           O
ATOM    932  H   ASP    56     -25.778  32.749   2.325  1.00  0.00           H
ATOM    933  HA  ASP    56     -23.247  33.015   3.696  1.00  0.00           H
ATOM    934  HB1 ASP    56     -25.903  34.516   3.252  1.00  0.00           H
ATOM    935  HB2 ASP    56     -24.377  34.695   2.410  1.00  0.00           H
ATOM    936  N   MET    57     -26.065  32.417   5.264  1.00  0.00           N
ATOM    937  CA  MET    57     -26.814  32.063   6.434  1.00  0.00           C
ATOM    938  CB  MET    57     -28.293  31.958   6.041  1.00  0.00           C
ATOM    939  C   MET    57     -26.261  30.831   7.074  1.00  0.00           C
ATOM    940  O   MET    57     -26.102  30.792   8.291  1.00  0.00           O
ATOM    941  CG  MET    57     -29.221  31.489   7.167  1.00  0.00           C
ATOM    942  SD  MET    57     -30.949  31.732   6.708  1.00  0.00           S
ATOM    943  CE  MET    57     -31.094  30.371   5.532  1.00  0.00           C
ATOM    944  H   MET    57     -26.583  32.427   4.385  1.00  0.00           H
ATOM    945  HA  MET    57     -26.679  32.876   7.146  1.00  0.00           H
ATOM    946  HB1 MET    57     -28.399  31.298   5.185  1.00  0.00           H
ATOM    947  HB2 MET    57     -28.627  32.935   5.693  1.00  0.00           H
ATOM    948  HG1 MET    57     -29.049  30.429   7.368  1.00  0.00           H
ATOM    949  HG2 MET    57     -29.023  32.017   8.099  1.00  0.00           H
ATOM    950  HE1 MET    57     -32.140  30.148   5.328  1.00  0.00           H
ATOM    951  HE2 MET    57     -30.636  29.469   5.940  1.00  0.00           H
ATOM    952  HE3 MET    57     -30.580  30.609   4.602  1.00  0.00           H
ATOM    953  N   GLU    58     -25.976  29.783   6.277  1.00  0.00           N
ATOM    954  CA  GLU    58     -25.523  28.529   6.817  1.00  0.00           C
ATOM    955  CB  GLU    58     -25.723  27.372   5.807  1.00  0.00           C
ATOM    956  C   GLU    58     -24.135  28.626   7.376  1.00  0.00           C
ATOM    957  O   GLU    58     -23.873  28.185   8.495  1.00  0.00           O
ATOM    958  CG  GLU    58     -26.583  27.679   4.558  1.00  0.00           C
ATOM    959  CD  GLU    58     -28.016  28.222   4.787  1.00  0.00           C
ATOM    960  OE1 GLU    58     -28.401  29.179   4.112  1.00  0.00           O
ATOM    961  OE2 GLU    58     -28.740  27.694   5.626  1.00  0.00           O
ATOM    962  H   GLU    58     -26.084  29.881   5.267  1.00  0.00           H
ATOM    963  HA  GLU    58     -26.187  28.324   7.660  1.00  0.00           H
ATOM    964  HB1 GLU    58     -24.755  27.021   5.444  1.00  0.00           H
ATOM    965  HB2 GLU    58     -26.154  26.518   6.330  1.00  0.00           H
ATOM    966  HG1 GLU    58     -26.671  26.782   3.947  1.00  0.00           H
ATOM    967  HG2 GLU    58     -26.044  28.402   3.958  1.00  0.00           H
ATOM    968  N   ASN    59     -23.205  29.214   6.601  1.00  0.00           N
ATOM    969  CA  ASN    59     -21.821  29.280   6.979  1.00  0.00           C
ATOM    970  CB  ASN    59     -21.074  29.696   5.734  1.00  0.00           C
ATOM    971  C   ASN    59     -21.692  30.156   8.163  1.00  0.00           C
ATOM    972  O   ASN    59     -21.057  29.801   9.155  1.00  0.00           O
ATOM    973  CG  ASN    59     -20.933  28.412   4.898  1.00  0.00           C
ATOM    974  OD1 ASN    59     -19.975  27.670   5.049  1.00  0.00           O
ATOM    975  ND2 ASN    59     -21.942  28.181   4.050  1.00  0.00           N
ATOM    976  H   ASN    59     -23.493  29.627   5.714  1.00  0.00           H
ATOM    977  HA  ASN    59     -21.530  28.280   7.317  1.00  0.00           H
ATOM    978  HB1 ASN    59     -21.598  30.466   5.166  1.00  0.00           H
ATOM    979  HB2 ASN    59     -20.116  30.094   6.037  1.00  0.00           H
ATOM    980 1HD2 ASN    59     -21.974  27.306   3.558  1.00  0.00           H
ATOM    981 2HD2 ASN    59     -22.692  28.821   3.893  1.00  0.00           H
ATOM    982  N   LYS    60     -22.325  31.337   8.089  1.00  0.00           N
ATOM    983  CA  LYS    60     -22.368  32.158   9.251  1.00  0.00           C
ATOM    984  CB  LYS    60     -22.384  33.647   8.943  1.00  0.00           C
ATOM    985  C   LYS    60     -23.386  31.438  10.069  1.00  0.00           C
ATOM    986  O   LYS    60     -23.974  30.460   9.615  1.00  0.00           O
ATOM    987  CG  LYS    60     -21.060  34.051   8.240  1.00  0.00           C
ATOM    988  CD  LYS    60     -19.744  33.510   8.886  1.00  0.00           C
ATOM    989  CE  LYS    60     -19.160  32.222   8.235  1.00  0.00           C
ATOM    990  NZ  LYS    60     -18.877  31.074   9.116  1.00  0.00           N
ATOM    991  H   LYS    60     -22.767  31.638   7.221  1.00  0.00           H
ATOM    992  HA  LYS    60     -21.465  31.981   9.830  1.00  0.00           H
ATOM    993  HB1 LYS    60     -22.485  34.205   9.874  1.00  0.00           H
ATOM    994  HB2 LYS    60     -23.245  33.905   8.325  1.00  0.00           H
ATOM    995  HG1 LYS    60     -21.021  35.141   8.223  1.00  0.00           H
ATOM    996  HG2 LYS    60     -21.102  33.755   7.190  1.00  0.00           H
ATOM    997  HD1 LYS    60     -18.987  34.289   8.788  1.00  0.00           H
ATOM    998  HD2 LYS    60     -19.862  33.392   9.964  1.00  0.00           H
ATOM    999  HE1 LYS    60     -19.819  31.874   7.442  1.00  0.00           H
ATOM   1000  HE2 LYS    60     -18.225  32.468   7.728  1.00  0.00           H
ATOM   1001  HZ1 LYS    60     -18.631  30.199   8.608  1.00  0.00           H
ATOM   1002  HZ2 LYS    60     -19.707  30.753   9.666  1.00  0.00           H
ATOM   1003  HZ3 LYS    60     -18.144  31.222   9.835  1.00  0.00           H
ATOM   1004  N   ASN    61     -23.623  31.870  11.309  1.00  0.00           N
ATOM   1005  CA  ASN    61     -24.540  31.141  12.126  1.00  0.00           C
ATOM   1006  CB  ASN    61     -25.932  30.957  11.470  1.00  0.00           C
ATOM   1007  C   ASN    61     -23.910  29.841  12.512  1.00  0.00           C
ATOM   1008  O   ASN    61     -24.571  28.943  13.030  1.00  0.00           O
ATOM   1009  CG  ASN    61     -27.040  30.860  12.525  1.00  0.00           C
ATOM   1010  OD1 ASN    61     -27.477  31.859  13.080  1.00  0.00           O
ATOM   1011  ND2 ASN    61     -27.465  29.611  12.766  1.00  0.00           N
ATOM   1012  H   ASN    61     -23.157  32.705  11.666  1.00  0.00           H
ATOM   1013  HA  ASN    61     -24.656  31.728  13.032  1.00  0.00           H
ATOM   1014  HB1 ASN    61     -25.978  30.077  10.825  1.00  0.00           H
ATOM   1015  HB2 ASN    61     -26.168  31.816  10.843  1.00  0.00           H
ATOM   1016 1HD2 ASN    61     -28.198  29.452  13.424  1.00  0.00           H
ATOM   1017 2HD2 ASN    61     -27.050  28.831  12.295  1.00  0.00           H
ATOM   1018  N   ASP    62     -22.589  29.723  12.284  1.00  0.00           N
ATOM   1019  CA  ASP    62     -21.853  28.583  12.746  1.00  0.00           C
ATOM   1020  CB  ASP    62     -21.121  27.863  11.542  1.00  0.00           C
ATOM   1021  C   ASP    62     -20.793  29.183  13.603  1.00  0.00           C
ATOM   1022  O   ASP    62     -20.524  28.730  14.716  1.00  0.00           O
ATOM   1023  CG  ASP    62     -19.621  28.245  11.138  1.00  0.00           C
ATOM   1024  OD1 ASP    62     -18.758  27.382  11.137  1.00  0.00           O
ATOM   1025  OD2 ASP    62     -19.286  29.395  10.826  1.00  0.00           O
ATOM   1026  H   ASP    62     -22.102  30.459  11.773  1.00  0.00           H
ATOM   1027  HA  ASP    62     -22.476  27.902  13.328  1.00  0.00           H
ATOM   1028  HB1 ASP    62     -21.739  27.930  10.647  1.00  0.00           H
ATOM   1029  HB2 ASP    62     -21.099  26.798  11.775  1.00  0.00           H
ATOM   1030  N   ASN    63     -20.183  30.263  13.077  1.00  0.00           N
ATOM   1031  CA  ASN    63     -19.142  30.988  13.740  1.00  0.00           C
ATOM   1032  CB  ASN    63     -18.617  32.039  12.745  1.00  0.00           C
ATOM   1033  C   ASN    63     -19.691  31.608  14.985  1.00  0.00           C
ATOM   1034  O   ASN    63     -19.111  31.472  16.061  1.00  0.00           O
ATOM   1035  CG  ASN    63     -17.260  32.683  13.071  1.00  0.00           C
ATOM   1036  OD1 ASN    63     -16.706  33.391  12.240  1.00  0.00           O
ATOM   1037  ND2 ASN    63     -16.749  32.418  14.283  1.00  0.00           N
ATOM   1038  H   ASN    63     -20.480  30.581  12.155  1.00  0.00           H
ATOM   1039  HA  ASN    63     -18.375  30.254  13.998  1.00  0.00           H
ATOM   1040  HB1 ASN    63     -19.347  32.834  12.594  1.00  0.00           H
ATOM   1041  HB2 ASN    63     -18.486  31.565  11.776  1.00  0.00           H
ATOM   1042 1HD2 ASN    63     -15.867  32.809  14.543  1.00  0.00           H
ATOM   1043 2HD2 ASN    63     -17.218  31.834  14.947  1.00  0.00           H
ATOM   1044  N   VAL    64     -20.846  32.288  14.870  1.00  0.00           N
ATOM   1045  CA  VAL    64     -21.378  33.013  15.988  1.00  0.00           C
ATOM   1046  CB  VAL    64     -22.432  34.041  15.538  1.00  0.00           C
ATOM   1047  C   VAL    64     -21.752  32.094  17.114  1.00  0.00           C
ATOM   1048  O   VAL    64     -21.359  32.321  18.257  1.00  0.00           O
ATOM   1049  CG1 VAL    64     -21.791  35.141  14.677  1.00  0.00           C
ATOM   1050  CG2 VAL    64     -23.596  33.404  14.778  1.00  0.00           C
ATOM   1051  H   VAL    64     -21.347  32.289  13.981  1.00  0.00           H
ATOM   1052  HA  VAL    64     -20.536  33.590  16.367  1.00  0.00           H
ATOM   1053  HB  VAL    64     -22.822  34.542  16.422  1.00  0.00           H
ATOM   1054 1HG1 VAL    64     -22.524  35.902  14.409  1.00  0.00           H
ATOM   1055 2HG1 VAL    64     -21.380  34.737  13.751  1.00  0.00           H
ATOM   1056 3HG1 VAL    64     -20.982  35.639  15.213  1.00  0.00           H
ATOM   1057 1HG2 VAL    64     -24.372  34.138  14.560  1.00  0.00           H
ATOM   1058 2HG2 VAL    64     -24.059  32.596  15.340  1.00  0.00           H
ATOM   1059 3HG2 VAL    64     -23.236  33.008  13.832  1.00  0.00           H
ATOM   1060  N   GLU    65     -22.502  31.013  16.825  1.00  0.00           N
ATOM   1061  CA  GLU    65     -22.985  30.146  17.865  1.00  0.00           C
ATOM   1062  CB  GLU    65     -24.499  29.921  17.961  1.00  0.00           C
ATOM   1063  C   GLU    65     -21.856  29.441  18.548  1.00  0.00           C
ATOM   1064  O   GLU    65     -21.841  29.319  19.771  1.00  0.00           O
ATOM   1065  CG  GLU    65     -25.307  31.265  17.882  1.00  0.00           C
ATOM   1066  CD  GLU    65     -24.684  32.511  18.609  1.00  0.00           C
ATOM   1067  OE1 GLU    65     -24.291  33.480  17.965  1.00  0.00           O
ATOM   1068  OE2 GLU    65     -24.558  32.532  19.827  1.00  0.00           O
ATOM   1069  H   GLU    65     -22.731  30.807  15.852  1.00  0.00           H
ATOM   1070  HA  GLU    65     -23.012  30.819  18.715  1.00  0.00           H
ATOM   1071  HB1 GLU    65     -24.829  29.236  17.180  1.00  0.00           H
ATOM   1072  HB2 GLU    65     -24.723  29.431  18.910  1.00  0.00           H
ATOM   1073  HG1 GLU    65     -26.309  31.115  18.280  1.00  0.00           H
ATOM   1074  HG2 GLU    65     -25.438  31.536  16.836  1.00  0.00           H
ATOM   1075  N   ASN    66     -20.863  28.975  17.773  1.00  0.00           N
ATOM   1076  CA  ASN    66     -19.789  28.196  18.319  1.00  0.00           C
ATOM   1077  CB  ASN    66     -18.897  27.619  17.207  1.00  0.00           C
ATOM   1078  C   ASN    66     -19.004  29.005  19.300  1.00  0.00           C
ATOM   1079  O   ASN    66     -18.449  28.450  20.247  1.00  0.00           O
ATOM   1080  CG  ASN    66     -19.636  26.536  16.402  1.00  0.00           C
ATOM   1081  OD1 ASN    66     -20.701  26.065  16.775  1.00  0.00           O
ATOM   1082  ND2 ASN    66     -19.009  26.170  15.273  1.00  0.00           N
ATOM   1083  H   ASN    66     -20.873  29.179  16.774  1.00  0.00           H
ATOM   1084  HA  ASN    66     -20.246  27.384  18.890  1.00  0.00           H
ATOM   1085  HB1 ASN    66     -18.567  28.406  16.529  1.00  0.00           H
ATOM   1086  HB2 ASN    66     -18.005  27.156  17.631  1.00  0.00           H
ATOM   1087 1HD2 ASN    66     -18.145  26.580  14.985  1.00  0.00           H
ATOM   1088 2HD2 ASN    66     -19.441  25.470  14.705  1.00  0.00           H
ATOM   1089  N   LYS    67     -18.906  30.333  19.098  1.00  0.00           N
ATOM   1090  CA  LYS    67     -18.098  31.099  20.004  1.00  0.00           C
ATOM   1091  CB  LYS    67     -18.206  32.614  19.562  1.00  0.00           C
ATOM   1092  C   LYS    67     -18.654  30.938  21.377  1.00  0.00           C
ATOM   1093  O   LYS    67     -17.909  30.702  22.328  1.00  0.00           O
ATOM   1094  CG  LYS    67     -19.429  33.439  20.103  1.00  0.00           C
ATOM   1095  CD  LYS    67     -19.990  34.626  19.300  1.00  0.00           C
ATOM   1096  CE  LYS    67     -21.444  35.020  19.727  1.00  0.00           C
ATOM   1097  NZ  LYS    67     -22.480  33.965  19.753  1.00  0.00           N
ATOM   1098  H   LYS    67     -19.393  30.782  18.323  1.00  0.00           H
ATOM   1099  HA  LYS    67     -17.075  30.720  19.953  1.00  0.00           H
ATOM   1100  HB1 LYS    67     -18.208  32.650  18.472  1.00  0.00           H
ATOM   1101  HB2 LYS    67     -17.296  33.130  19.865  1.00  0.00           H
ATOM   1102  HG1 LYS    67     -20.291  32.806  20.122  1.00  0.00           H
ATOM   1103  HG2 LYS    67     -19.251  33.735  21.137  1.00  0.00           H
ATOM   1104  HD1 LYS    67     -19.326  35.483  19.408  1.00  0.00           H
ATOM   1105  HD2 LYS    67     -19.981  34.381  18.242  1.00  0.00           H
ATOM   1106  HE1 LYS    67     -21.810  35.804  19.063  1.00  0.00           H
ATOM   1107  HE2 LYS    67     -21.414  35.455  20.727  1.00  0.00           H
ATOM   1108  HZ1 LYS    67     -23.454  34.262  19.980  1.00  0.00           H
ATOM   1109  HZ2 LYS    67     -22.268  33.196  20.419  1.00  0.00           H
ATOM   1110  HZ3 LYS    67     -22.638  33.503  18.831  1.00  0.00           H
ATOM   1111  N   ASN    68     -19.985  31.043  21.529  1.00  0.00           N
ATOM   1112  CA  ASN    68     -20.527  30.739  22.817  1.00  0.00           C
ATOM   1113  CB  ASN    68     -22.018  31.116  22.878  1.00  0.00           C
ATOM   1114  C   ASN    68     -20.461  29.248  22.872  1.00  0.00           C
ATOM   1115  O   ASN    68     -20.418  28.589  21.836  1.00  0.00           O
ATOM   1116  CG  ASN    68     -22.223  32.632  22.974  1.00  0.00           C
ATOM   1117  OD1 ASN    68     -21.656  33.419  22.226  1.00  0.00           O
ATOM   1118  ND2 ASN    68     -23.074  32.996  23.945  1.00  0.00           N
ATOM   1119  H   ASN    68     -20.586  31.329  20.756  1.00  0.00           H
ATOM   1120  HA  ASN    68     -19.933  31.190  23.615  1.00  0.00           H
ATOM   1121  HB1 ASN    68     -22.548  30.753  21.996  1.00  0.00           H
ATOM   1122  HB2 ASN    68     -22.498  30.646  23.740  1.00  0.00           H
ATOM   1123 1HD2 ASN    68     -23.284  33.957  24.110  1.00  0.00           H
ATOM   1124 2HD2 ASN    68     -23.509  32.292  24.508  1.00  0.00           H
ATOM   1125  N   ASP    69     -20.454  28.665  24.079  1.00  0.00           N
ATOM   1126  CA  ASP    69     -20.419  27.237  24.156  1.00  0.00           C
ATOM   1127  CB  ASP    69     -21.734  26.595  23.676  1.00  0.00           C
ATOM   1128  C   ASP    69     -19.131  26.690  23.622  1.00  0.00           C
ATOM   1129  O   ASP    69     -19.116  25.634  22.991  1.00  0.00           O
ATOM   1130  CG  ASP    69     -22.852  27.001  24.659  1.00  0.00           C
ATOM   1131  OD1 ASP    69     -23.343  28.128  24.577  1.00  0.00           O
ATOM   1132  OD2 ASP    69     -23.213  26.186  25.507  1.00  0.00           O
ATOM   1133  H   ASP    69     -20.473  29.230  24.928  1.00  0.00           H
ATOM   1134  HA  ASP    69     -20.349  27.044  25.228  1.00  0.00           H
ATOM   1135  HB1 ASP    69     -21.659  25.508  23.671  1.00  0.00           H
ATOM   1136  HB2 ASP    69     -22.009  26.905  22.670  1.00  0.00           H
ATOM   1137  N   ASN    70     -18.002  27.388  23.861  1.00  0.00           N
ATOM   1138  CA  ASN    70     -16.754  26.806  23.458  1.00  0.00           C
ATOM   1139  CB  ASN    70     -15.833  27.890  22.863  1.00  0.00           C
ATOM   1140  C   ASN    70     -16.206  26.126  24.667  1.00  0.00           C
ATOM   1141  O   ASN    70     -15.900  26.761  25.675  1.00  0.00           O
ATOM   1142  CG  ASN    70     -15.387  28.980  23.856  1.00  0.00           C
ATOM   1143  OD1 ASN    70     -16.181  29.619  24.532  1.00  0.00           O
ATOM   1144  ND2 ASN    70     -14.056  29.151  23.903  1.00  0.00           N
ATOM   1145  H   ASN    70     -18.034  28.301  24.314  1.00  0.00           H
ATOM   1146  HA  ASN    70     -16.912  26.063  22.674  1.00  0.00           H
ATOM   1147  HB1 ASN    70     -16.349  28.387  22.041  1.00  0.00           H
ATOM   1148  HB2 ASN    70     -14.948  27.420  22.433  1.00  0.00           H
ATOM   1149 1HD2 ASN    70     -13.683  29.836  24.526  1.00  0.00           H
ATOM   1150 2HD2 ASN    70     -13.442  28.608  23.331  1.00  0.00           H
ATOM   1151  N   VAL    71     -16.110  24.786  24.617  1.00  0.00           N
ATOM   1152  CA  VAL    71     -15.602  24.093  25.761  1.00  0.00           C
ATOM   1153  CB  VAL    71     -16.746  23.310  26.445  1.00  0.00           C
ATOM   1154  C   VAL    71     -14.484  23.205  25.305  1.00  0.00           C
ATOM   1155  O   VAL    71     -14.604  22.523  24.288  1.00  0.00           O
ATOM   1156  CG1 VAL    71     -17.739  24.272  27.114  1.00  0.00           C
ATOM   1157  CG2 VAL    71     -17.496  22.364  25.491  1.00  0.00           C
ATOM   1158  H   VAL    71     -16.392  24.275  23.781  1.00  0.00           H
ATOM   1159  HA  VAL    71     -15.166  24.787  26.482  1.00  0.00           H
ATOM   1160  HB  VAL    71     -16.308  22.702  27.238  1.00  0.00           H
ATOM   1161 1HG1 VAL    71     -18.499  23.726  27.673  1.00  0.00           H
ATOM   1162 2HG1 VAL    71     -18.257  24.888  26.377  1.00  0.00           H
ATOM   1163 3HG1 VAL    71     -17.234  24.943  27.809  1.00  0.00           H
ATOM   1164 1HG2 VAL    71     -18.263  21.804  26.026  1.00  0.00           H
ATOM   1165 2HG2 VAL    71     -16.828  21.639  25.031  1.00  0.00           H
ATOM   1166 3HG2 VAL    71     -17.994  22.913  24.691  1.00  0.00           H
ATOM   1167  N   GLY    72     -13.348  23.210  26.038  1.00  0.00           N
ATOM   1168  CA  GLY    72     -12.286  22.304  25.698  1.00  0.00           C
ATOM   1169  C   GLY    72     -10.967  22.876  26.125  1.00  0.00           C
ATOM   1170  O   GLY    72     -10.288  23.541  25.345  1.00  0.00           O
ATOM   1171  H   GLY    72     -13.246  23.850  26.825  1.00  0.00           H
ATOM   1172  HA1 GLY    72     -12.278  22.154  24.623  1.00  0.00           H
ATOM   1173  HA2 GLY    72     -12.473  21.354  26.196  1.00  0.00           H
ATOM   1174  N   ASN    73     -10.570  22.621  27.390  1.00  0.00           N
ATOM   1175  CA  ASN    73      -9.311  23.078  27.912  1.00  0.00           C
ATOM   1176  CB  ASN    73      -9.312  23.056  29.453  1.00  0.00           C
ATOM   1177  C   ASN    73      -8.192  22.264  27.339  1.00  0.00           C
ATOM   1178  O   ASN    73      -7.127  22.789  27.019  1.00  0.00           O
ATOM   1179  CG  ASN    73      -9.634  21.666  30.034  1.00  0.00           C
ATOM   1180  OD1 ASN    73      -8.811  20.760  30.033  1.00  0.00           O
ATOM   1181  ND2 ASN    73     -10.876  21.555  30.530  1.00  0.00           N
ATOM   1182  H   ASN    73     -11.187  22.084  27.999  1.00  0.00           H
ATOM   1183  HA  ASN    73      -9.172  24.107  27.572  1.00  0.00           H
ATOM   1184  HB1 ASN    73     -10.043  23.772  29.829  1.00  0.00           H
ATOM   1185  HB2 ASN    73      -8.344  23.372  29.840  1.00  0.00           H
ATOM   1186 1HD2 ASN    73     -11.167  20.685  30.928  1.00  0.00           H
ATOM   1187 2HD2 ASN    73     -11.518  22.321  30.517  1.00  0.00           H
ATOM   1188  N   LYS    74      -8.427  20.949  27.167  1.00  0.00           N
ATOM   1189  CA  LYS    74      -7.405  20.035  26.746  1.00  0.00           C
ATOM   1190  CB  LYS    74      -7.906  18.577  26.737  1.00  0.00           C
ATOM   1191  C   LYS    74      -6.878  20.450  25.415  1.00  0.00           C
ATOM   1192  O   LYS    74      -5.685  20.325  25.144  1.00  0.00           O
ATOM   1193  CG  LYS    74      -7.470  17.771  27.975  1.00  0.00           C
ATOM   1194  CD  LYS    74      -5.945  17.708  28.204  1.00  0.00           C
ATOM   1195  CE  LYS    74      -5.132  17.304  26.963  1.00  0.00           C
ATOM   1196  NZ  LYS    74      -3.690  17.276  27.219  1.00  0.00           N
ATOM   1197  H   LYS    74      -9.366  20.591  27.342  1.00  0.00           H
ATOM   1198  HA  LYS    74      -6.587  20.171  27.451  1.00  0.00           H
ATOM   1199  HB1 LYS    74      -7.561  18.048  25.847  1.00  0.00           H
ATOM   1200  HB2 LYS    74      -8.994  18.568  26.659  1.00  0.00           H
ATOM   1201  HG1 LYS    74      -7.859  16.757  27.880  1.00  0.00           H
ATOM   1202  HG2 LYS    74      -7.947  18.192  28.862  1.00  0.00           H
ATOM   1203  HD1 LYS    74      -5.587  18.669  28.573  1.00  0.00           H
ATOM   1204  HD2 LYS    74      -5.748  17.001  29.011  1.00  0.00           H
ATOM   1205  HE1 LYS    74      -5.304  18.007  26.146  1.00  0.00           H
ATOM   1206  HE2 LYS    74      -5.439  16.318  26.608  1.00  0.00           H
ATOM   1207  HZ1 LYS    74      -3.169  17.049  26.348  1.00  0.00           H
ATOM   1208  HZ2 LYS    74      -3.456  16.576  27.952  1.00  0.00           H
ATOM   1209  HZ3 LYS    74      -3.373  18.213  27.544  1.00  0.00           H
ATOM   1210  N   ASN    75      -7.755  20.983  24.555  1.00  0.00           N
ATOM   1211  CA  ASN    75      -7.370  21.298  23.214  1.00  0.00           C
ATOM   1212  CB  ASN    75      -8.547  21.775  22.381  1.00  0.00           C
ATOM   1213  C   ASN    75      -6.221  22.260  23.238  1.00  0.00           C
ATOM   1214  O   ASN    75      -5.253  22.094  22.499  1.00  0.00           O
ATOM   1215  CG  ASN    75      -9.762  20.890  22.659  1.00  0.00           C
ATOM   1216  OD1 ASN    75      -9.670  19.679  22.815  1.00  0.00           O
ATOM   1217  ND2 ASN    75     -10.897  21.579  22.725  1.00  0.00           N
ATOM   1218  H   ASN    75      -8.711  21.166  24.860  1.00  0.00           H
ATOM   1219  HA  ASN    75      -6.998  20.367  22.780  1.00  0.00           H
ATOM   1220  HB1 ASN    75      -8.779  22.810  22.615  1.00  0.00           H
ATOM   1221  HB2 ASN    75      -8.310  21.698  21.322  1.00  0.00           H
ATOM   1222 1HD2 ASN    75     -10.937  22.569  22.615  1.00  0.00           H
ATOM   1223 2HD2 ASN    75     -11.757  21.090  22.862  1.00  0.00           H
ATOM   1224  N   ASP    76      -6.292  23.288  24.101  1.00  0.00           N
ATOM   1225  CA  ASP    76      -5.294  24.322  24.134  1.00  0.00           C
ATOM   1226  CB  ASP    76      -5.663  25.355  25.229  1.00  0.00           C
ATOM   1227  C   ASP    76      -3.961  23.777  24.549  1.00  0.00           C
ATOM   1228  O   ASP    76      -2.946  24.104  23.937  1.00  0.00           O
ATOM   1229  CG  ASP    76      -6.147  26.641  24.595  1.00  0.00           C
ATOM   1230  OD1 ASP    76      -5.341  27.403  24.075  1.00  0.00           O
ATOM   1231  OD2 ASP    76      -7.340  26.892  24.592  1.00  0.00           O
ATOM   1232  H   ASP    76      -7.077  23.336  24.750  1.00  0.00           H
ATOM   1233  HA  ASP    76      -5.205  24.753  23.135  1.00  0.00           H
ATOM   1234  HB1 ASP    76      -6.438  24.971  25.892  1.00  0.00           H
ATOM   1235  HB2 ASP    76      -4.830  25.640  25.875  1.00  0.00           H
ATOM   1236  N   ASN    77      -3.922  22.913  25.582  1.00  0.00           N
ATOM   1237  CA  ASN    77      -2.650  22.450  26.065  1.00  0.00           C
ATOM   1238  CB  ASN    77      -2.969  21.526  27.257  1.00  0.00           C
ATOM   1239  C   ASN    77      -1.957  21.752  24.946  1.00  0.00           C
ATOM   1240  O   ASN    77      -0.781  22.002  24.684  1.00  0.00           O
ATOM   1241  CG  ASN    77      -1.854  20.551  27.657  1.00  0.00           C
ATOM   1242  OD1 ASN    77      -2.051  19.340  27.679  1.00  0.00           O
ATOM   1243  ND2 ASN    77      -0.690  21.139  27.967  1.00  0.00           N
ATOM   1244  H   ASN    77      -4.786  22.590  26.017  1.00  0.00           H
ATOM   1245  HA  ASN    77      -2.059  23.317  26.367  1.00  0.00           H
ATOM   1246  HB1 ASN    77      -3.845  20.921  27.024  1.00  0.00           H
ATOM   1247  HB2 ASN    77      -3.237  22.126  28.127  1.00  0.00           H
ATOM   1248 1HD2 ASN    77      -0.582  22.132  27.919  1.00  0.00           H
ATOM   1249 2HD2 ASN    77       0.097  20.591  28.248  1.00  0.00           H
ATOM   1250  N   VAL    78      -2.676  20.873  24.225  1.00  0.00           N
ATOM   1251  CA  VAL    78      -2.008  20.198  23.158  1.00  0.00           C
ATOM   1252  CB  VAL    78      -2.679  18.825  22.935  1.00  0.00           C
ATOM   1253  C   VAL    78      -2.137  21.049  21.944  1.00  0.00           C
ATOM   1254  O   VAL    78      -3.206  21.143  21.344  1.00  0.00           O
ATOM   1255  CG1 VAL    78      -2.021  18.041  21.786  1.00  0.00           C
ATOM   1256  CG2 VAL    78      -2.670  17.987  24.222  1.00  0.00           C
ATOM   1257  H   VAL    78      -3.659  20.697  24.431  1.00  0.00           H
ATOM   1258  HA  VAL    78      -0.952  20.047  23.396  1.00  0.00           H
ATOM   1259  HB  VAL    78      -3.724  18.991  22.667  1.00  0.00           H
ATOM   1260 1HG1 VAL    78      -2.499  17.071  21.647  1.00  0.00           H
ATOM   1261 2HG1 VAL    78      -0.962  17.868  21.981  1.00  0.00           H
ATOM   1262 3HG1 VAL    78      -2.100  18.576  20.839  1.00  0.00           H
ATOM   1263 1HG2 VAL    78      -3.216  18.493  25.016  1.00  0.00           H
ATOM   1264 2HG2 VAL    78      -1.650  17.813  24.567  1.00  0.00           H
ATOM   1265 3HG2 VAL    78      -3.143  17.019  24.058  1.00  0.00           H
ATOM   1266  N   LYS    79      -1.033  21.703  21.551  1.00  0.00           N
ATOM   1267  CA  LYS    79      -1.092  22.471  20.351  1.00  0.00           C
ATOM   1268  CB  LYS    79       0.135  23.390  20.281  1.00  0.00           C
ATOM   1269  C   LYS    79      -1.105  21.424  19.288  1.00  0.00           C
ATOM   1270  O   LYS    79      -0.406  20.418  19.400  1.00  0.00           O
ATOM   1271  CG  LYS    79      -0.014  24.509  19.242  1.00  0.00           C
ATOM   1272  CD  LYS    79       1.209  25.436  19.222  1.00  0.00           C
ATOM   1273  CE  LYS    79       0.990  26.681  18.357  1.00  0.00           C
ATOM   1274  NZ  LYS    79       0.078  27.638  18.974  1.00  0.00           N
ATOM   1275  H   LYS    79      -0.172  21.652  22.097  1.00  0.00           H
ATOM   1276  HA  LYS    79      -2.021  23.047  20.346  1.00  0.00           H
ATOM   1277  HB1 LYS    79       1.038  22.809  20.090  1.00  0.00           H
ATOM   1278  HB2 LYS    79       0.275  23.851  21.259  1.00  0.00           H
ATOM   1279  HG1 LYS    79      -0.911  25.086  19.472  1.00  0.00           H
ATOM   1280  HG2 LYS    79      -0.170  24.080  18.251  1.00  0.00           H
ATOM   1281  HD1 LYS    79       2.065  24.877  18.842  1.00  0.00           H
ATOM   1282  HD2 LYS    79       1.468  25.739  20.237  1.00  0.00           H
ATOM   1283  HE1 LYS    79       1.934  27.195  18.174  1.00  0.00           H
ATOM   1284  HE2 LYS    79       0.579  26.404  17.384  1.00  0.00           H
ATOM   1285  HZ1 LYS    79      -0.202  28.377  18.290  1.00  0.00           H
ATOM   1286  HZ2 LYS    79       0.396  28.077  19.854  1.00  0.00           H
ATOM   1287  HZ3 LYS    79      -0.862  27.215  19.137  1.00  0.00           H
ATOM   1288  N   ASN    80      -1.919  21.606  18.235  1.00  0.00           N
ATOM   1289  CA  ASN    80      -2.003  20.554  17.268  1.00  0.00           C
ATOM   1290  CB  ASN    80      -3.282  20.725  16.426  1.00  0.00           C
ATOM   1291  C   ASN    80      -0.837  20.629  16.344  1.00  0.00           C
ATOM   1292  O   ASN    80      -0.318  21.705  16.045  1.00  0.00           O
ATOM   1293  CG  ASN    80      -4.534  20.836  17.304  1.00  0.00           C
ATOM   1294  OD1 ASN    80      -4.919  21.916  17.731  1.00  0.00           O
ATOM   1295  ND2 ASN    80      -5.142  19.665  17.542  1.00  0.00           N
ATOM   1296  H   ASN    80      -2.459  22.464  18.128  1.00  0.00           H
ATOM   1297  HA  ASN    80      -2.020  19.589  17.782  1.00  0.00           H
ATOM   1298  HB1 ASN    80      -3.410  19.892  15.732  1.00  0.00           H
ATOM   1299  HB2 ASN    80      -3.233  21.634  15.825  1.00  0.00           H
ATOM   1300 1HD2 ASN    80      -5.959  19.653  18.117  1.00  0.00           H
ATOM   1301 2HD2 ASN    80      -4.799  18.810  17.152  1.00  0.00           H
ATOM   1302  N   ALA    81      -0.397  19.444  15.884  1.00  0.00           N
ATOM   1303  CA  ALA    81       0.718  19.319  14.999  1.00  0.00           C
ATOM   1304  CB  ALA    81       1.947  20.154  15.445  1.00  0.00           C
ATOM   1305  C   ALA    81       1.065  17.868  15.007  1.00  0.00           C
ATOM   1306  O   ALA    81       0.288  17.038  15.476  1.00  0.00           O
ATOM   1307  H   ALA    81      -0.882  18.597  16.180  1.00  0.00           H
ATOM   1308  HA  ALA    81       0.374  19.595  14.001  1.00  0.00           H
ATOM   1309  HB1 ALA    81       2.834  19.949  14.847  1.00  0.00           H
ATOM   1310  HB2 ALA    81       2.197  19.960  16.488  1.00  0.00           H
ATOM   1311  HB3 ALA    81       1.786  21.224  15.334  1.00  0.00           H
ATOM   1312  N   SER    82       2.245  17.518  14.465  1.00  0.00           N
ATOM   1313  CA  SER    82       2.590  16.134  14.379  1.00  0.00           C
ATOM   1314  CB  SER    82       3.572  15.893  13.216  1.00  0.00           C
ATOM   1315  C   SER    82       3.153  15.603  15.657  1.00  0.00           C
ATOM   1316  O   SER    82       3.729  16.318  16.474  1.00  0.00           O
ATOM   1317  OG  SER    82       3.754  14.519  12.890  1.00  0.00           O
ATOM   1318  H   SER    82       2.886  18.232  14.121  1.00  0.00           H
ATOM   1319  HA  SER    82       1.675  15.578  14.148  1.00  0.00           H
ATOM   1320  HB1 SER    82       4.543  16.359  13.411  1.00  0.00           H
ATOM   1321  HB2 SER    82       3.180  16.378  12.321  1.00  0.00           H
ATOM   1322  HG  SER    82       3.941  14.033  13.692  1.00  0.00           H
ATOM   1323  N   SER    83       2.933  14.287  15.842  1.00  0.00           N
ATOM   1324  CA  SER    83       3.504  13.460  16.861  1.00  0.00           C
ATOM   1325  CB  SER    83       2.457  13.115  17.936  1.00  0.00           C
ATOM   1326  C   SER    83       3.899  12.283  16.044  1.00  0.00           C
ATOM   1327  O   SER    83       3.100  11.787  15.253  1.00  0.00           O
ATOM   1328  OG  SER    83       1.428  12.236  17.517  1.00  0.00           O
ATOM   1329  H   SER    83       2.294  13.833  15.188  1.00  0.00           H
ATOM   1330  HA  SER    83       4.384  13.956  17.272  1.00  0.00           H
ATOM   1331  HB1 SER    83       2.002  14.029  18.325  1.00  0.00           H
ATOM   1332  HB2 SER    83       2.954  12.637  18.781  1.00  0.00           H
ATOM   1333  HG  SER    83       1.201  12.417  16.607  1.00  0.00           H
ATOM   1334  N   ASP    84       5.139  11.793  16.181  1.00  0.00           N
ATOM   1335  CA  ASP    84       5.459  10.798  15.212  1.00  0.00           C
ATOM   1336  CB  ASP    84       6.713  11.251  14.427  1.00  0.00           C
ATOM   1337  C   ASP    84       5.689   9.472  15.852  1.00  0.00           C
ATOM   1338  O   ASP    84       6.231   9.339  16.948  1.00  0.00           O
ATOM   1339  CG  ASP    84       7.986  11.368  15.285  1.00  0.00           C
ATOM   1340  OD1 ASP    84       8.964  10.671  15.020  1.00  0.00           O
ATOM   1341  OD2 ASP    84       8.019  12.145  16.236  1.00  0.00           O
ATOM   1342  H   ASP    84       5.788  12.100  16.906  1.00  0.00           H
ATOM   1343  HA  ASP    84       4.706  10.654  14.436  1.00  0.00           H
ATOM   1344  HB1 ASP    84       6.532  12.223  13.969  1.00  0.00           H
ATOM   1345  HB2 ASP    84       6.914  10.560  13.607  1.00  0.00           H
ATOM   1346  N   LEU    85       5.222   8.459  15.108  1.00  0.00           N
ATOM   1347  CA  LEU    85       5.463   7.073  15.196  1.00  0.00           C
ATOM   1348  CB  LEU    85       4.171   6.378  14.734  1.00  0.00           C
ATOM   1349  C   LEU    85       6.637   7.127  14.267  1.00  0.00           C
ATOM   1350  O   LEU    85       7.479   8.005  14.427  1.00  0.00           O
ATOM   1351  CG  LEU    85       2.865   7.009  15.298  1.00  0.00           C
ATOM   1352  CD1 LEU    85       2.346   8.233  14.508  1.00  0.00           C
ATOM   1353  CD2 LEU    85       1.759   5.962  15.331  1.00  0.00           C
ATOM   1354  H   LEU    85       4.589   8.736  14.358  1.00  0.00           H
ATOM   1355  HA  LEU    85       5.763   6.830  16.216  1.00  0.00           H
ATOM   1356  HB1 LEU    85       4.229   5.341  15.059  1.00  0.00           H
ATOM   1357  HB2 LEU    85       4.114   6.349  13.649  1.00  0.00           H
ATOM   1358  HG  LEU    85       3.034   7.315  16.332  1.00  0.00           H
ATOM   1359 1HD1 LEU    85       1.294   8.424  14.721  1.00  0.00           H
ATOM   1360 2HD1 LEU    85       2.435   8.089  13.433  1.00  0.00           H
ATOM   1361 3HD1 LEU    85       2.860   9.156  14.765  1.00  0.00           H
ATOM   1362 1HD2 LEU    85       0.814   6.377  15.686  1.00  0.00           H
ATOM   1363 2HD2 LEU    85       2.026   5.143  15.995  1.00  0.00           H
ATOM   1364 3HD2 LEU    85       1.606   5.576  14.327  1.00  0.00           H
ATOM   1365  N   TYR    86       6.807   6.235  13.289  1.00  0.00           N
ATOM   1366  CA  TYR    86       7.834   6.633  12.369  1.00  0.00           C
ATOM   1367  CB  TYR    86       9.044   5.680  12.341  1.00  0.00           C
ATOM   1368  C   TYR    86       7.141   6.858  11.065  1.00  0.00           C
ATOM   1369  O   TYR    86       6.524   5.946  10.521  1.00  0.00           O
ATOM   1370  CG  TYR    86       9.879   5.769  13.602  1.00  0.00           C
ATOM   1371  CD1 TYR    86      10.105   6.976  14.265  1.00  0.00           C
ATOM   1372  CD2 TYR    86      10.440   4.621  14.141  1.00  0.00           C
ATOM   1373  CE1 TYR    86      10.682   6.998  15.524  1.00  0.00           C
ATOM   1374  CE2 TYR    86      11.074   4.648  15.378  1.00  0.00           C
ATOM   1375  CZ  TYR    86      11.159   5.831  16.090  1.00  0.00           C
ATOM   1376  OH  TYR    86      11.788   5.868  17.317  1.00  0.00           O
ATOM   1377  H   TYR    86       6.270   5.372  13.206  1.00  0.00           H
ATOM   1378  HA  TYR    86       8.248   7.628  12.517  1.00  0.00           H
ATOM   1379  HB1 TYR    86       9.694   5.910  11.499  1.00  0.00           H
ATOM   1380  HB2 TYR    86       8.701   4.655  12.204  1.00  0.00           H
ATOM   1381  HD1 TYR    86       9.786   7.922  13.855  1.00  0.00           H
ATOM   1382  HD2 TYR    86      10.362   3.698  13.591  1.00  0.00           H
ATOM   1383  HE1 TYR    86      10.787   7.927  16.053  1.00  0.00           H
ATOM   1384  HE2 TYR    86      11.485   3.752  15.810  1.00  0.00           H
ATOM   1385  HH  TYR    86      12.166   5.015  17.492  1.00  0.00           H
ATOM   1386  N   LYS    87       7.221   8.088  10.517  1.00  0.00           N
ATOM   1387  CA  LYS    87       6.486   8.342   9.309  1.00  0.00           C
ATOM   1388  CB  LYS    87       5.819   9.724   9.394  1.00  0.00           C
ATOM   1389  C   LYS    87       7.437   8.326   8.187  1.00  0.00           C
ATOM   1390  O   LYS    87       8.567   8.690   8.413  1.00  0.00           O
ATOM   1391  CG  LYS    87       4.836   9.882  10.561  1.00  0.00           C
ATOM   1392  CD  LYS    87       4.092  11.222  10.473  1.00  0.00           C
ATOM   1393  CE  LYS    87       3.047  11.395  11.577  1.00  0.00           C
ATOM   1394  NZ  LYS    87       2.319  12.652  11.480  1.00  0.00           N
ATOM   1395  H   LYS    87       7.788   8.817  10.949  1.00  0.00           H
ATOM   1396  HA  LYS    87       5.715   7.592   9.141  1.00  0.00           H
ATOM   1397  HB1 LYS    87       5.279   9.913   8.464  1.00  0.00           H
ATOM   1398  HB2 LYS    87       6.580  10.502   9.476  1.00  0.00           H
ATOM   1399  HG1 LYS    87       5.367   9.815  11.512  1.00  0.00           H
ATOM   1400  HG2 LYS    87       4.117   9.063  10.551  1.00  0.00           H
ATOM   1401  HD1 LYS    87       3.604  11.298   9.500  1.00  0.00           H
ATOM   1402  HD2 LYS    87       4.812  12.039  10.523  1.00  0.00           H
ATOM   1403  HE1 LYS    87       3.513  11.359  12.562  1.00  0.00           H
ATOM   1404  HE2 LYS    87       2.313  10.587  11.542  1.00  0.00           H
ATOM   1405  HZ1 LYS    87       1.699  12.721  12.317  1.00  0.00           H
ATOM   1406  HZ2 LYS    87       1.671  12.660  10.667  1.00  0.00           H
ATOM   1407  HZ3 LYS    87       2.925  13.491  11.492  1.00  0.00           H
ATOM   1408  N   TYR    88       7.038   7.905   6.972  1.00  0.00           N
ATOM   1409  CA  TYR    88       7.902   7.826   5.820  1.00  0.00           C
ATOM   1410  CB  TYR    88       8.066   6.324   5.496  1.00  0.00           C
ATOM   1411  C   TYR    88       7.161   8.517   4.706  1.00  0.00           C
ATOM   1412  O   TYR    88       5.939   8.412   4.629  1.00  0.00           O
ATOM   1413  CG  TYR    88       8.803   5.555   6.568  1.00  0.00           C
ATOM   1414  CD1 TYR    88       8.250   5.316   7.824  1.00  0.00           C
ATOM   1415  CD2 TYR    88      10.075   5.066   6.319  1.00  0.00           C
ATOM   1416  CE1 TYR    88       9.011   4.780   8.850  1.00  0.00           C
ATOM   1417  CE2 TYR    88      10.808   4.454   7.329  1.00  0.00           C
ATOM   1418  CZ  TYR    88      10.301   4.358   8.607  1.00  0.00           C
ATOM   1419  OH  TYR    88      11.067   3.824   9.620  1.00  0.00           O
ATOM   1420  H   TYR    88       6.065   7.623   6.859  1.00  0.00           H
ATOM   1421  HA  TYR    88       8.856   8.319   6.011  1.00  0.00           H
ATOM   1422  HB1 TYR    88       8.585   6.204   4.544  1.00  0.00           H
ATOM   1423  HB2 TYR    88       7.087   5.868   5.372  1.00  0.00           H
ATOM   1424  HD1 TYR    88       7.238   5.602   8.053  1.00  0.00           H
ATOM   1425  HD2 TYR    88      10.522   5.212   5.347  1.00  0.00           H
ATOM   1426  HE1 TYR    88       8.589   4.664   9.834  1.00  0.00           H
ATOM   1427  HE2 TYR    88      11.820   4.137   7.147  1.00  0.00           H
ATOM   1428  HH  TYR    88      10.544   3.723  10.403  1.00  0.00           H
ATOM   1429  N   LYS    89       7.863   9.245   3.810  1.00  0.00           N
ATOM   1430  CA  LYS    89       7.174   9.910   2.732  1.00  0.00           C
ATOM   1431  CB  LYS    89       7.744  11.289   2.380  1.00  0.00           C
ATOM   1432  C   LYS    89       6.946   8.949   1.599  1.00  0.00           C
ATOM   1433  O   LYS    89       7.773   8.081   1.325  1.00  0.00           O
ATOM   1434  CG  LYS    89       6.909  12.353   3.109  1.00  0.00           C
ATOM   1435  CD  LYS    89       7.355  13.802   2.908  1.00  0.00           C
ATOM   1436  CE  LYS    89       6.380  14.773   3.596  1.00  0.00           C
ATOM   1437  NZ  LYS    89       4.975  14.474   3.334  1.00  0.00           N
ATOM   1438  H   LYS    89       8.876   9.323   3.896  1.00  0.00           H
ATOM   1439  HA  LYS    89       6.157  10.091   3.083  1.00  0.00           H
ATOM   1440  HB1 LYS    89       8.803  11.352   2.634  1.00  0.00           H
ATOM   1441  HB2 LYS    89       7.662  11.471   1.309  1.00  0.00           H
ATOM   1442  HG1 LYS    89       6.868  12.126   4.173  1.00  0.00           H
ATOM   1443  HG2 LYS    89       5.883  12.250   2.757  1.00  0.00           H
ATOM   1444  HD1 LYS    89       7.428  14.018   1.843  1.00  0.00           H
ATOM   1445  HD2 LYS    89       8.360  13.939   3.310  1.00  0.00           H
ATOM   1446  HE1 LYS    89       6.580  15.805   3.303  1.00  0.00           H
ATOM   1447  HE2 LYS    89       6.503  14.711   4.675  1.00  0.00           H
ATOM   1448  HZ1 LYS    89       4.349  15.014   3.964  1.00  0.00           H
ATOM   1449  HZ2 LYS    89       4.800  13.487   3.628  1.00  0.00           H
ATOM   1450  HZ3 LYS    89       4.716  14.592   2.335  1.00  0.00           H
ATOM   1451  N   LEU    90       5.790   9.082   0.911  1.00  0.00           N
ATOM   1452  CA  LEU    90       5.505   8.254  -0.231  1.00  0.00           C
ATOM   1453  CB  LEU    90       4.232   7.406  -0.015  1.00  0.00           C
ATOM   1454  C   LEU    90       5.235   9.150  -1.404  1.00  0.00           C
ATOM   1455  O   LEU    90       4.685  10.240  -1.254  1.00  0.00           O
ATOM   1456  CG  LEU    90       4.218   6.501   1.225  1.00  0.00           C
ATOM   1457  CD1 LEU    90       2.857   5.796   1.343  1.00  0.00           C
ATOM   1458  CD2 LEU    90       5.364   5.489   1.208  1.00  0.00           C
ATOM   1459  H   LEU    90       5.108   9.780   1.208  1.00  0.00           H
ATOM   1460  HA  LEU    90       6.359   7.616  -0.465  1.00  0.00           H
ATOM   1461  HB1 LEU    90       4.070   6.783  -0.897  1.00  0.00           H
ATOM   1462  HB2 LEU    90       3.364   8.061   0.039  1.00  0.00           H
ATOM   1463  HG  LEU    90       4.348   7.117   2.111  1.00  0.00           H
ATOM   1464 1HD1 LEU    90       2.822   5.137   2.210  1.00  0.00           H
ATOM   1465 2HD1 LEU    90       2.645   5.198   0.457  1.00  0.00           H
ATOM   1466 3HD1 LEU    90       2.047   6.517   1.448  1.00  0.00           H
ATOM   1467 1HD2 LEU    90       5.238   4.726   1.975  1.00  0.00           H
ATOM   1468 2HD2 LEU    90       6.306   5.992   1.414  1.00  0.00           H
ATOM   1469 3HD2 LEU    90       5.440   4.989   0.242  1.00  0.00           H
ATOM   1470  N   TYR    91       5.630   8.704  -2.614  1.00  0.00           N
ATOM   1471  CA  TYR    91       5.420   9.470  -3.809  1.00  0.00           C
ATOM   1472  CB  TYR    91       6.837   9.770  -4.342  1.00  0.00           C
ATOM   1473  C   TYR    91       4.660   8.609  -4.768  1.00  0.00           C
ATOM   1474  O   TYR    91       4.730   7.384  -4.687  1.00  0.00           O
ATOM   1475  CG  TYR    91       7.689  10.417  -3.277  1.00  0.00           C
ATOM   1476  CD1 TYR    91       8.527   9.640  -2.479  1.00  0.00           C
ATOM   1477  CD2 TYR    91       7.571  11.776  -3.005  1.00  0.00           C
ATOM   1478  CE1 TYR    91       9.185  10.196  -1.391  1.00  0.00           C
ATOM   1479  CE2 TYR    91       8.254  12.341  -1.934  1.00  0.00           C
ATOM   1480  CZ  TYR    91       9.043  11.548  -1.116  1.00  0.00           C
ATOM   1481  OH  TYR    91       9.689  12.107  -0.033  1.00  0.00           O
ATOM   1482  H   TYR    91       6.090   7.796  -2.683  1.00  0.00           H
ATOM   1483  HA  TYR    91       4.862  10.385  -3.603  1.00  0.00           H
ATOM   1484  HB1 TYR    91       7.322   8.841  -4.644  1.00  0.00           H
ATOM   1485  HB2 TYR    91       6.810  10.398  -5.228  1.00  0.00           H
ATOM   1486  HD1 TYR    91       8.623   8.581  -2.667  1.00  0.00           H
ATOM   1487  HD2 TYR    91       6.921  12.393  -3.607  1.00  0.00           H
ATOM   1488  HE1 TYR    91       9.810   9.580  -0.759  1.00  0.00           H
ATOM   1489  HE2 TYR    91       8.166  13.395  -1.720  1.00  0.00           H
ATOM   1490  HH  TYR    91      10.445  11.570   0.180  1.00  0.00           H
ATOM   1491  N   GLY    92       3.866   9.232  -5.670  1.00  0.00           N
ATOM   1492  CA  GLY    92       3.190   8.440  -6.659  1.00  0.00           C
ATOM   1493  C   GLY    92       1.788   8.923  -6.857  1.00  0.00           C
ATOM   1494  O   GLY    92       1.331   9.869  -6.217  1.00  0.00           O
ATOM   1495  H   GLY    92       3.750  10.245  -5.647  1.00  0.00           H
ATOM   1496  HA1 GLY    92       3.148   7.387  -6.386  1.00  0.00           H
ATOM   1497  HA2 GLY    92       3.750   8.542  -7.586  1.00  0.00           H
ATOM   1498  N   ASP    93       1.083   8.262  -7.800  1.00  0.00           N
ATOM   1499  CA  ASP    93      -0.279   8.555  -8.138  1.00  0.00           C
ATOM   1500  CB  ASP    93      -0.531   9.961  -8.713  1.00  0.00           C
ATOM   1501  C   ASP    93      -0.809   7.393  -8.928  1.00  0.00           C
ATOM   1502  O   ASP    93      -0.051   6.523  -9.352  1.00  0.00           O
ATOM   1503  CG  ASP    93      -0.289  10.138 -10.204  1.00  0.00           C
ATOM   1504  OD1 ASP    93       0.807  10.532 -10.581  1.00  0.00           O
ATOM   1505  OD2 ASP    93      -1.215   9.892 -10.968  1.00  0.00           O
ATOM   1506  H   ASP    93       1.550   7.508  -8.305  1.00  0.00           H
ATOM   1507  HA  ASP    93      -0.805   8.545  -7.195  1.00  0.00           H
ATOM   1508  HB1 ASP    93       0.063  10.696  -8.178  1.00  0.00           H
ATOM   1509  HB2 ASP    93      -1.573  10.229  -8.550  1.00  0.00           H
ATOM   1510  N   ILE    94      -2.141   7.316  -9.095  1.00  0.00           N
ATOM   1511  CA  ILE    94      -2.724   6.241  -9.850  1.00  0.00           C
ATOM   1512  CB  ILE    94      -4.233   6.191  -9.516  1.00  0.00           C
ATOM   1513  C   ILE    94      -2.443   6.377 -11.321  1.00  0.00           C
ATOM   1514  O   ILE    94      -2.058   5.411 -11.976  1.00  0.00           O
ATOM   1515  CG2 ILE    94      -4.934   5.052 -10.266  1.00  0.00           C
ATOM   1516  CG1 ILE    94      -4.469   6.025  -7.995  1.00  0.00           C
ATOM   1517  CD1 ILE    94      -4.683   7.338  -7.229  1.00  0.00           C
ATOM   1518  H   ILE    94      -2.744   8.028  -8.681  1.00  0.00           H
ATOM   1519  HA  ILE    94      -2.253   5.316  -9.513  1.00  0.00           H
ATOM   1520  HB  ILE    94      -4.690   7.126  -9.842  1.00  0.00           H
ATOM   1521 1HG2 ILE    94      -5.996   5.021 -10.024  1.00  0.00           H
ATOM   1522 2HG2 ILE    94      -4.506   4.095  -9.979  1.00  0.00           H
ATOM   1523 3HG2 ILE    94      -4.845   5.157 -11.347  1.00  0.00           H
ATOM   1524 1HG1 ILE    94      -3.641   5.470  -7.551  1.00  0.00           H
ATOM   1525 2HG1 ILE    94      -5.350   5.406  -7.820  1.00  0.00           H
ATOM   1526 1HD1 ILE    94      -4.679   7.143  -6.158  1.00  0.00           H
ATOM   1527 2HD1 ILE    94      -5.636   7.796  -7.494  1.00  0.00           H
ATOM   1528 3HD1 ILE    94      -3.911   8.081  -7.407  1.00  0.00           H
ATOM   1529  N   ASP    95      -2.649   7.589 -11.874  1.00  0.00           N
ATOM   1530  CA  ASP    95      -2.590   7.804 -13.296  1.00  0.00           C
ATOM   1531  CB  ASP    95      -3.069   9.252 -13.548  1.00  0.00           C
ATOM   1532  C   ASP    95      -1.225   7.586 -13.885  1.00  0.00           C
ATOM   1533  O   ASP    95      -1.060   6.756 -14.780  1.00  0.00           O
ATOM   1534  CG  ASP    95      -3.853   9.353 -14.859  1.00  0.00           C
ATOM   1535  OD1 ASP    95      -4.800   8.598 -15.045  1.00  0.00           O
ATOM   1536  OD2 ASP    95      -3.545  10.169 -15.725  1.00  0.00           O
ATOM   1537  H   ASP    95      -2.854   8.381 -11.265  1.00  0.00           H
ATOM   1538  HA  ASP    95      -3.274   7.074 -13.730  1.00  0.00           H
ATOM   1539  HB1 ASP    95      -2.258   9.981 -13.534  1.00  0.00           H
ATOM   1540  HB2 ASP    95      -3.749   9.554 -12.755  1.00  0.00           H
ATOM   1541  N   GLU    96      -0.216   8.357 -13.433  1.00  0.00           N
ATOM   1542  CA  GLU    96       1.073   8.271 -14.060  1.00  0.00           C
ATOM   1543  CB  GLU    96       1.814   9.585 -13.726  1.00  0.00           C
ATOM   1544  C   GLU    96       1.844   7.047 -13.663  1.00  0.00           C
ATOM   1545  O   GLU    96       2.185   6.211 -14.499  1.00  0.00           O
ATOM   1546  CG  GLU    96       3.209   9.778 -14.355  1.00  0.00           C
ATOM   1547  CD  GLU    96       3.216  10.222 -15.838  1.00  0.00           C
ATOM   1548  OE1 GLU    96       3.541  11.372 -16.140  1.00  0.00           O
ATOM   1549  OE2 GLU    96       2.929   9.421 -16.723  1.00  0.00           O
ATOM   1550  H   GLU    96      -0.367   8.997 -12.653  1.00  0.00           H
ATOM   1551  HA  GLU    96       0.920   8.235 -15.140  1.00  0.00           H
ATOM   1552  HB1 GLU    96       1.183  10.434 -13.992  1.00  0.00           H
ATOM   1553  HB2 GLU    96       1.924   9.647 -12.645  1.00  0.00           H
ATOM   1554  HG1 GLU    96       3.802   8.870 -14.263  1.00  0.00           H
ATOM   1555  HG2 GLU    96       3.740  10.542 -13.787  1.00  0.00           H
ATOM   1556  N   TYR    97       2.138   6.935 -12.350  1.00  0.00           N
ATOM   1557  CA  TYR    97       2.929   5.868 -11.802  1.00  0.00           C
ATOM   1558  CB  TYR    97       3.434   6.275 -10.405  1.00  0.00           C
ATOM   1559  C   TYR    97       2.162   4.589 -11.749  1.00  0.00           C
ATOM   1560  O   TYR    97       2.673   3.527 -12.101  1.00  0.00           O
ATOM   1561  CG  TYR    97       4.157   7.599 -10.433  1.00  0.00           C
ATOM   1562  CD1 TYR    97       5.528   7.679 -10.659  1.00  0.00           C
ATOM   1563  CD2 TYR    97       3.438   8.778 -10.272  1.00  0.00           C
ATOM   1564  CE1 TYR    97       6.161   8.919 -10.711  1.00  0.00           C
ATOM   1565  CE2 TYR    97       4.060  10.015 -10.346  1.00  0.00           C
ATOM   1566  CZ  TYR    97       5.427  10.088 -10.555  1.00  0.00           C
ATOM   1567  OH  TYR    97       6.044  11.321 -10.626  1.00  0.00           O
ATOM   1568  H   TYR    97       1.779   7.646 -11.712  1.00  0.00           H
ATOM   1569  HA  TYR    97       3.777   5.725 -12.473  1.00  0.00           H
ATOM   1570  HB1 TYR    97       4.095   5.511 -10.000  1.00  0.00           H
ATOM   1571  HB2 TYR    97       2.594   6.355  -9.713  1.00  0.00           H
ATOM   1572  HD1 TYR    97       6.102   6.777 -10.808  1.00  0.00           H
ATOM   1573  HD2 TYR    97       2.370   8.734 -10.127  1.00  0.00           H
ATOM   1574  HE1 TYR    97       7.222   8.981 -10.897  1.00  0.00           H
ATOM   1575  HE2 TYR    97       3.464  10.913 -10.258  1.00  0.00           H
ATOM   1576  HH  TYR    97       5.376  11.969 -10.830  1.00  0.00           H
ATOM   1577  N   ALA    98       0.890   4.679 -11.324  1.00  0.00           N
ATOM   1578  CA  ALA    98       0.064   3.528 -11.106  1.00  0.00           C
ATOM   1579  CB  ALA    98      -0.046   2.608 -12.335  1.00  0.00           C
ATOM   1580  C   ALA    98       0.508   2.825  -9.853  1.00  0.00           C
ATOM   1581  O   ALA    98       0.044   1.725  -9.556  1.00  0.00           O
ATOM   1582  H   ALA    98       0.497   5.604 -11.149  1.00  0.00           H
ATOM   1583  HA  ALA    98      -0.917   3.905 -10.852  1.00  0.00           H
ATOM   1584  HB1 ALA    98      -0.810   1.848 -12.188  1.00  0.00           H
ATOM   1585  HB2 ALA    98       0.881   2.078 -12.550  1.00  0.00           H
ATOM   1586  HB3 ALA    98      -0.320   3.183 -13.219  1.00  0.00           H
ATOM   1587  N   TYR    99       1.425   3.436  -9.078  1.00  0.00           N
ATOM   1588  CA  TYR    99       1.816   2.858  -7.822  1.00  0.00           C
ATOM   1589  CB  TYR    99       2.871   1.750  -8.038  1.00  0.00           C
ATOM   1590  C   TYR    99       2.345   3.963  -6.957  1.00  0.00           C
ATOM   1591  O   TYR    99       2.402   5.117  -7.380  1.00  0.00           O
ATOM   1592  CG  TYR    99       4.047   2.189  -8.883  1.00  0.00           C
ATOM   1593  CD1 TYR    99       5.012   3.058  -8.380  1.00  0.00           C
ATOM   1594  CD2 TYR    99       4.176   1.734 -10.193  1.00  0.00           C
ATOM   1595  CE1 TYR    99       6.037   3.522  -9.193  1.00  0.00           C
ATOM   1596  CE2 TYR    99       5.218   2.176 -10.999  1.00  0.00           C
ATOM   1597  CZ  TYR    99       6.136   3.089 -10.506  1.00  0.00           C
ATOM   1598  OH  TYR    99       7.133   3.586 -11.320  1.00  0.00           O
ATOM   1599  H   TYR    99       1.845   4.313  -9.385  1.00  0.00           H
ATOM   1600  HA  TYR    99       0.925   2.458  -7.333  1.00  0.00           H
ATOM   1601  HB1 TYR    99       3.234   1.380  -7.081  1.00  0.00           H
ATOM   1602  HB2 TYR    99       2.395   0.894  -8.518  1.00  0.00           H
ATOM   1603  HD1 TYR    99       4.956   3.405  -7.360  1.00  0.00           H
ATOM   1604  HD2 TYR    99       3.440   1.060 -10.606  1.00  0.00           H
ATOM   1605  HE1 TYR    99       6.755   4.230  -8.811  1.00  0.00           H
ATOM   1606  HE2 TYR    99       5.287   1.842 -12.024  1.00  0.00           H
ATOM   1607  HH  TYR    99       7.358   4.460 -11.031  1.00  0.00           H
ATOM   1608  N   TYR   100       2.703   3.641  -5.695  1.00  0.00           N
ATOM   1609  CA  TYR   100       3.278   4.595  -4.787  1.00  0.00           C
ATOM   1610  CB  TYR   100       2.313   4.887  -3.627  1.00  0.00           C
ATOM   1611  C   TYR   100       4.567   4.012  -4.301  1.00  0.00           C
ATOM   1612  O   TYR   100       4.648   2.811  -4.046  1.00  0.00           O
ATOM   1613  CG  TYR   100       1.142   5.713  -4.091  1.00  0.00           C
ATOM   1614  CD1 TYR   100       0.160   5.149  -4.901  1.00  0.00           C
ATOM   1615  CD2 TYR   100       1.044   7.061  -3.756  1.00  0.00           C
ATOM   1616  CE1 TYR   100      -0.877   5.920  -5.396  1.00  0.00           C
ATOM   1617  CE2 TYR   100      -0.037   7.814  -4.195  1.00  0.00           C
ATOM   1618  CZ  TYR   100      -1.008   7.234  -4.996  1.00  0.00           C
ATOM   1619  OH  TYR   100      -2.121   7.951  -5.375  1.00  0.00           O
ATOM   1620  H   TYR   100       2.560   2.683  -5.374  1.00  0.00           H
ATOM   1621  HA  TYR   100       3.509   5.507  -5.331  1.00  0.00           H
ATOM   1622  HB1 TYR   100       2.828   5.427  -2.830  1.00  0.00           H
ATOM   1623  HB2 TYR   100       1.948   3.958  -3.188  1.00  0.00           H
ATOM   1624  HD1 TYR   100       0.200   4.105  -5.172  1.00  0.00           H
ATOM   1625  HD2 TYR   100       1.797   7.527  -3.138  1.00  0.00           H
ATOM   1626  HE1 TYR   100      -1.614   5.492  -6.057  1.00  0.00           H
ATOM   1627  HE2 TYR   100      -0.153   8.846  -3.902  1.00  0.00           H
ATOM   1628  HH  TYR   100      -2.460   7.608  -6.191  1.00  0.00           H
ATOM   1629  N   PHE   101       5.615   4.854  -4.159  1.00  0.00           N
ATOM   1630  CA  PHE   101       6.905   4.334  -3.792  1.00  0.00           C
ATOM   1631  CB  PHE   101       7.748   4.208  -5.083  1.00  0.00           C
ATOM   1632  C   PHE   101       7.565   5.259  -2.815  1.00  0.00           C
ATOM   1633  O   PHE   101       7.110   6.377  -2.580  1.00  0.00           O
ATOM   1634  CG  PHE   101       7.983   5.519  -5.797  1.00  0.00           C
ATOM   1635  CD1 PHE   101       7.013   6.066  -6.634  1.00  0.00           C
ATOM   1636  CD2 PHE   101       9.193   6.192  -5.644  1.00  0.00           C
ATOM   1637  CE1 PHE   101       7.244   7.262  -7.300  1.00  0.00           C
ATOM   1638  CE2 PHE   101       9.434   7.380  -6.323  1.00  0.00           C
ATOM   1639  CZ  PHE   101       8.460   7.915  -7.154  1.00  0.00           C
ATOM   1640  H   PHE   101       5.491   5.855  -4.312  1.00  0.00           H
ATOM   1641  HA  PHE   101       6.797   3.366  -3.299  1.00  0.00           H
ATOM   1642  HB1 PHE   101       7.259   3.518  -5.770  1.00  0.00           H
ATOM   1643  HB2 PHE   101       8.723   3.774  -4.867  1.00  0.00           H
ATOM   1644  HD1 PHE   101       6.062   5.571  -6.762  1.00  0.00           H
ATOM   1645  HD2 PHE   101       9.957   5.793  -4.992  1.00  0.00           H
ATOM   1646  HE1 PHE   101       6.474   7.686  -7.927  1.00  0.00           H
ATOM   1647  HE2 PHE   101      10.380   7.888  -6.198  1.00  0.00           H
ATOM   1648  HZ  PHE   101       8.641   8.845  -7.673  1.00  0.00           H
ATOM   1649  N   LEU   102       8.656   4.772  -2.186  1.00  0.00           N
ATOM   1650  CA  LEU   102       9.438   5.561  -1.271  1.00  0.00           C
ATOM   1651  CB  LEU   102       8.991   5.312   0.180  1.00  0.00           C
ATOM   1652  C   LEU   102      10.873   5.181  -1.492  1.00  0.00           C
ATOM   1653  O   LEU   102      11.172   4.281  -2.276  1.00  0.00           O
ATOM   1654  CG  LEU   102       9.422   3.977   0.825  1.00  0.00           C
ATOM   1655  CD1 LEU   102       8.844   3.860   2.242  1.00  0.00           C
ATOM   1656  CD2 LEU   102       9.036   2.752  -0.013  1.00  0.00           C
ATOM   1657  H   LEU   102       8.937   3.808  -2.366  1.00  0.00           H
ATOM   1658  HA  LEU   102       9.327   6.614  -1.533  1.00  0.00           H
ATOM   1659  HB1 LEU   102       7.908   5.392   0.205  1.00  0.00           H
ATOM   1660  HB2 LEU   102       9.366   6.126   0.802  1.00  0.00           H
ATOM   1661  HG  LEU   102      10.509   3.976   0.927  1.00  0.00           H
ATOM   1662 1HD1 LEU   102       9.183   2.946   2.732  1.00  0.00           H
ATOM   1663 2HD1 LEU   102       7.754   3.848   2.226  1.00  0.00           H
ATOM   1664 3HD1 LEU   102       9.161   4.700   2.861  1.00  0.00           H
ATOM   1665 1HD2 LEU   102       9.209   1.843   0.553  1.00  0.00           H
ATOM   1666 2HD2 LEU   102       9.634   2.672  -0.919  1.00  0.00           H
ATOM   1667 3HD2 LEU   102       7.986   2.778  -0.300  1.00  0.00           H
ATOM   1668  N   ASP   103      11.803   5.888  -0.812  1.00  0.00           N
ATOM   1669  CA  ASP   103      13.214   5.632  -0.946  1.00  0.00           C
ATOM   1670  CB  ASP   103      13.989   6.922  -1.259  1.00  0.00           C
ATOM   1671  C   ASP   103      13.691   4.860   0.250  1.00  0.00           C
ATOM   1672  O   ASP   103      13.197   5.038   1.363  1.00  0.00           O
ATOM   1673  CG  ASP   103      13.643   8.183  -0.448  1.00  0.00           C
ATOM   1674  OD1 ASP   103      14.134   9.245  -0.812  1.00  0.00           O
ATOM   1675  OD2 ASP   103      12.917   8.128   0.536  1.00  0.00           O
ATOM   1676  H   ASP   103      11.495   6.630  -0.183  1.00  0.00           H
ATOM   1677  HA  ASP   103      13.362   4.973  -1.802  1.00  0.00           H
ATOM   1678  HB1 ASP   103      15.055   6.745  -1.153  1.00  0.00           H
ATOM   1679  HB2 ASP   103      13.825   7.178  -2.305  1.00  0.00           H
ATOM   1680  N   ILE   104      14.668   3.955   0.021  1.00  0.00           N
ATOM   1681  CA  ILE   104      15.263   3.137   1.044  1.00  0.00           C
ATOM   1682  CB  ILE   104      14.696   1.695   1.027  1.00  0.00           C
ATOM   1683  C   ILE   104      16.749   3.154   0.827  1.00  0.00           C
ATOM   1684  O   ILE   104      17.212   3.267  -0.305  1.00  0.00           O
ATOM   1685  CG2 ILE   104      15.501   0.732   1.933  1.00  0.00           C
ATOM   1686  CG1 ILE   104      13.201   1.726   1.398  1.00  0.00           C
ATOM   1687  CD1 ILE   104      12.663   0.443   2.033  1.00  0.00           C
ATOM   1688  H   ILE   104      15.004   3.845  -0.936  1.00  0.00           H
ATOM   1689  HA  ILE   104      15.083   3.608   2.012  1.00  0.00           H
ATOM   1690  HB  ILE   104      14.772   1.304   0.012  1.00  0.00           H
ATOM   1691 1HG2 ILE   104      15.122  -0.287   1.879  1.00  0.00           H
ATOM   1692 2HG2 ILE   104      15.479   1.054   2.974  1.00  0.00           H
ATOM   1693 3HG2 ILE   104      16.544   0.662   1.631  1.00  0.00           H
ATOM   1694 1HG1 ILE   104      12.608   1.983   0.520  1.00  0.00           H
ATOM   1695 2HG1 ILE   104      13.028   2.532   2.106  1.00  0.00           H
ATOM   1696 1HD1 ILE   104      11.641   0.604   2.360  1.00  0.00           H
ATOM   1697 2HD1 ILE   104      13.223   0.167   2.922  1.00  0.00           H
ATOM   1698 3HD1 ILE   104      12.691  -0.403   1.351  1.00  0.00           H
ATOM   1699  N   ASP   105      17.541   3.049   1.916  1.00  0.00           N
ATOM   1700  CA  ASP   105      18.975   3.063   1.782  1.00  0.00           C
ATOM   1701  CB  ASP   105      19.595   3.810   2.969  1.00  0.00           C
ATOM   1702  C   ASP   105      19.462   1.648   1.835  1.00  0.00           C
ATOM   1703  O   ASP   105      19.053   0.880   2.705  1.00  0.00           O
ATOM   1704  CG  ASP   105      19.216   5.291   3.004  1.00  0.00           C
ATOM   1705  OD1 ASP   105      19.323   5.949   1.977  1.00  0.00           O
ATOM   1706  OD2 ASP   105      18.814   5.792   4.053  1.00  0.00           O
ATOM   1707  H   ASP   105      17.121   2.959   2.840  1.00  0.00           H
ATOM   1708  HA  ASP   105      19.270   3.529   0.838  1.00  0.00           H
ATOM   1709  HB1 ASP   105      20.677   3.743   2.931  1.00  0.00           H
ATOM   1710  HB2 ASP   105      19.286   3.361   3.903  1.00  0.00           H
ATOM   1711  N   ILE   106      20.334   1.252   0.881  1.00  0.00           N
ATOM   1712  CA  ILE   106      20.830  -0.093   0.914  1.00  0.00           C
ATOM   1713  CB  ILE   106      20.024  -1.007  -0.043  1.00  0.00           C
ATOM   1714  C   ILE   106      22.303  -0.117   0.624  1.00  0.00           C
ATOM   1715  O   ILE   106      22.794   0.576  -0.266  1.00  0.00           O
ATOM   1716  CG2 ILE   106      20.585  -2.444  -0.051  1.00  0.00           C
ATOM   1717  CG1 ILE   106      18.528  -0.991   0.342  1.00  0.00           C
ATOM   1718  CD1 ILE   106      17.645  -1.939  -0.469  1.00  0.00           C
ATOM   1719  H   ILE   106      20.633   1.899   0.151  1.00  0.00           H
ATOM   1720  HA  ILE   106      20.728  -0.481   1.927  1.00  0.00           H
ATOM   1721  HB  ILE   106      20.113  -0.609  -1.055  1.00  0.00           H
ATOM   1722 1HG2 ILE   106      21.620  -2.476  -0.387  1.00  0.00           H
ATOM   1723 2HG2 ILE   106      20.030  -3.097  -0.724  1.00  0.00           H
ATOM   1724 3HG2 ILE   106      20.557  -2.878   0.947  1.00  0.00           H
ATOM   1725 1HG1 ILE   106      18.135   0.014   0.209  1.00  0.00           H
ATOM   1726 2HG1 ILE   106      18.413  -1.217   1.401  1.00  0.00           H
ATOM   1727 1HD1 ILE   106      16.594  -1.795  -0.219  1.00  0.00           H
ATOM   1728 2HD1 ILE   106      17.886  -2.978  -0.261  1.00  0.00           H
ATOM   1729 3HD1 ILE   106      17.770  -1.764  -1.537  1.00  0.00           H
ATOM   1730  N   GLY   107      23.051  -0.938   1.393  1.00  0.00           N
ATOM   1731  CA  GLY   107      24.454  -1.131   1.150  1.00  0.00           C
ATOM   1732  C   GLY   107      25.281  -0.167   1.942  1.00  0.00           C
ATOM   1733  O   GLY   107      24.769   0.709   2.637  1.00  0.00           O
ATOM   1734  H   GLY   107      22.609  -1.435   2.167  1.00  0.00           H
ATOM   1735  HA1 GLY   107      24.672  -0.969   0.098  1.00  0.00           H
ATOM   1736  HA2 GLY   107      24.700  -2.153   1.417  1.00  0.00           H
ATOM   1737  N   LYS   108      26.617  -0.355   1.846  1.00  0.00           N
ATOM   1738  CA  LYS   108      27.607   0.448   2.507  1.00  0.00           C
ATOM   1739  CB  LYS   108      27.788   0.431   4.050  1.00  0.00           C
ATOM   1740  C   LYS   108      28.614   0.837   1.465  1.00  0.00           C
ATOM   1741  O   LYS   108      29.330  -0.040   0.980  1.00  0.00           O
ATOM   1742  CG  LYS   108      27.778   1.849   4.751  1.00  0.00           C
ATOM   1743  CD  LYS   108      26.470   2.734   4.664  1.00  0.00           C
ATOM   1744  CE  LYS   108      26.669   4.288   4.754  1.00  0.00           C
ATOM   1745  NZ  LYS   108      25.536   5.161   4.345  1.00  0.00           N
ATOM   1746  H   LYS   108      26.946  -1.123   1.262  1.00  0.00           H
ATOM   1747  HA  LYS   108      27.017   1.330   2.544  1.00  0.00           H
ATOM   1748  HB1 LYS   108      28.708  -0.100   4.294  1.00  0.00           H
ATOM   1749  HB2 LYS   108      26.981  -0.163   4.483  1.00  0.00           H
ATOM   1750  HG1 LYS   108      28.637   2.409   4.385  1.00  0.00           H
ATOM   1751  HG2 LYS   108      27.998   1.699   5.809  1.00  0.00           H
ATOM   1752  HD1 LYS   108      25.776   2.412   5.441  1.00  0.00           H
ATOM   1753  HD2 LYS   108      25.932   2.533   3.745  1.00  0.00           H
ATOM   1754  HE1 LYS   108      26.944   4.563   5.774  1.00  0.00           H
ATOM   1755  HE2 LYS   108      27.516   4.588   4.138  1.00  0.00           H
ATOM   1756  HZ1 LYS   108      25.795   6.163   4.185  1.00  0.00           H
ATOM   1757  HZ2 LYS   108      24.766   5.142   5.041  1.00  0.00           H
ATOM   1758  HZ3 LYS   108      25.096   4.838   3.458  1.00  0.00           H
ATOM   1759  N   PRO   109      28.742   2.084   1.069  1.00  0.00           N
ATOM   1760  CA  PRO   109      27.952   3.190   1.544  1.00  0.00           C
ATOM   1761  CB  PRO   109      28.675   4.406   0.947  1.00  0.00           C
ATOM   1762  C   PRO   109      26.569   3.069   0.992  1.00  0.00           C
ATOM   1763  O   PRO   109      26.364   2.287   0.066  1.00  0.00           O
ATOM   1764  CD  PRO   109      29.730   2.429   0.051  1.00  0.00           C
ATOM   1765  CG  PRO   109      29.375   3.873  -0.301  1.00  0.00           C
ATOM   1766  HA  PRO   109      27.963   3.226   2.618  1.00  0.00           H
ATOM   1767  HB1 PRO   109      28.020   5.253   0.733  1.00  0.00           H
ATOM   1768  HB2 PRO   109      29.430   4.755   1.653  1.00  0.00           H
ATOM   1769  HD1 PRO   109      30.718   2.342   0.506  1.00  0.00           H
ATOM   1770  HD2 PRO   109      29.641   1.754  -0.803  1.00  0.00           H
ATOM   1771  HG1 PRO   109      28.674   3.882  -1.137  1.00  0.00           H
ATOM   1772  HG2 PRO   109      30.244   4.466  -0.587  1.00  0.00           H
ATOM   1773  N   SER   110      25.608   3.831   1.544  1.00  0.00           N
ATOM   1774  CA  SER   110      24.239   3.654   1.158  1.00  0.00           C
ATOM   1775  CB  SER   110      23.324   4.575   1.998  1.00  0.00           C
ATOM   1776  C   SER   110      23.994   4.057  -0.258  1.00  0.00           C
ATOM   1777  O   SER   110      24.569   5.014  -0.776  1.00  0.00           O
ATOM   1778  OG  SER   110      23.403   4.285   3.395  1.00  0.00           O
ATOM   1779  H   SER   110      25.854   4.537   2.239  1.00  0.00           H
ATOM   1780  HA  SER   110      23.971   2.606   1.299  1.00  0.00           H
ATOM   1781  HB1 SER   110      22.290   4.470   1.640  1.00  0.00           H
ATOM   1782  HB2 SER   110      23.599   5.626   1.829  1.00  0.00           H
ATOM   1783  HG  SER   110      22.723   4.774   3.864  1.00  0.00           H
ATOM   1784  N   GLN   111      23.122   3.272  -0.923  1.00  0.00           N
ATOM   1785  CA  GLN   111      22.673   3.547  -2.254  1.00  0.00           C
ATOM   1786  CB  GLN   111      22.970   2.367  -3.196  1.00  0.00           C
ATOM   1787  C   GLN   111      21.194   3.725  -2.137  1.00  0.00           C
ATOM   1788  O   GLN   111      20.481   2.821  -1.706  1.00  0.00           O
ATOM   1789  CG  GLN   111      24.468   2.052  -3.327  1.00  0.00           C
ATOM   1790  CD  GLN   111      24.718   0.959  -4.386  1.00  0.00           C
ATOM   1791  OE1 GLN   111      24.296   1.055  -5.534  1.00  0.00           O
ATOM   1792  NE2 GLN   111      25.430  -0.082  -3.930  1.00  0.00           N
ATOM   1793  H   GLN   111      22.764   2.440  -0.453  1.00  0.00           H
ATOM   1794  HA  GLN   111      23.125   4.471  -2.620  1.00  0.00           H
ATOM   1795  HB1 GLN   111      22.444   1.479  -2.847  1.00  0.00           H
ATOM   1796  HB2 GLN   111      22.557   2.594  -4.181  1.00  0.00           H
ATOM   1797  HG1 GLN   111      25.018   2.944  -3.622  1.00  0.00           H
ATOM   1798  HG2 GLN   111      24.871   1.727  -2.366  1.00  0.00           H
ATOM   1799 1HE2 GLN   111      25.724  -0.124  -2.975  1.00  0.00           H
ATOM   1800 2HE2 GLN   111      25.664  -0.852  -4.523  1.00  0.00           H
ATOM   1801  N   ARG   112      20.699   4.921  -2.506  1.00  0.00           N
ATOM   1802  CA  ARG   112      19.298   5.204  -2.382  1.00  0.00           C
ATOM   1803  CB  ARG   112      19.075   6.713  -2.250  1.00  0.00           C
ATOM   1804  C   ARG   112      18.584   4.542  -3.519  1.00  0.00           C
ATOM   1805  O   ARG   112      18.957   4.716  -4.678  1.00  0.00           O
ATOM   1806  CG  ARG   112      17.622   7.063  -1.890  1.00  0.00           C
ATOM   1807  CD  ARG   112      17.499   8.265  -0.942  1.00  0.00           C
ATOM   1808  NE  ARG   112      17.724   7.829   0.442  1.00  0.00           N
ATOM   1809  CZ  ARG   112      16.928   8.073   1.478  1.00  0.00           C
ATOM   1810  NH1 ARG   112      15.800   8.714   1.368  1.00  0.00           N
ATOM   1811  NH2 ARG   112      17.275   7.653   2.656  1.00  0.00           N
ATOM   1812  H   ARG   112      21.326   5.635  -2.877  1.00  0.00           H
ATOM   1813  HA  ARG   112      18.964   4.740  -1.450  1.00  0.00           H
ATOM   1814  HB1 ARG   112      19.381   7.236  -3.157  1.00  0.00           H
ATOM   1815  HB2 ARG   112      19.735   7.073  -1.459  1.00  0.00           H
ATOM   1816  HG1 ARG   112      17.142   6.204  -1.419  1.00  0.00           H
ATOM   1817  HG2 ARG   112      17.066   7.253  -2.808  1.00  0.00           H
ATOM   1818  HD1 ARG   112      16.515   8.720  -1.042  1.00  0.00           H
ATOM   1819  HD2 ARG   112      18.236   9.037  -1.173  1.00  0.00           H
ATOM   1820  HE  ARG   112      18.527   7.291   0.725  1.00  0.00           H
ATOM   1821 1HH1 ARG   112      15.230   8.905   2.156  1.00  0.00           H
ATOM   1822 2HH1 ARG   112      15.454   9.008   0.470  1.00  0.00           H
ATOM   1823 1HH2 ARG   112      16.741   7.862   3.460  1.00  0.00           H
ATOM   1824 2HH2 ARG   112      18.109   7.086   2.750  1.00  0.00           H
ATOM   1825  N   ILE   113      17.535   3.748  -3.211  1.00  0.00           N
ATOM   1826  CA  ILE   113      16.760   3.101  -4.237  1.00  0.00           C
ATOM   1827  CB  ILE   113      17.202   1.623  -4.443  1.00  0.00           C
ATOM   1828  C   ILE   113      15.294   3.268  -4.000  1.00  0.00           C
ATOM   1829  O   ILE   113      14.804   3.169  -2.876  1.00  0.00           O
ATOM   1830  CG2 ILE   113      18.714   1.410  -4.238  1.00  0.00           C
ATOM   1831  CG1 ILE   113      16.405   0.569  -3.650  1.00  0.00           C
ATOM   1832  CD1 ILE   113      16.552   0.688  -2.131  1.00  0.00           C
ATOM   1833  H   ILE   113      17.288   3.603  -2.232  1.00  0.00           H
ATOM   1834  HA  ILE   113      16.966   3.630  -5.170  1.00  0.00           H
ATOM   1835  HB  ILE   113      17.008   1.403  -5.494  1.00  0.00           H
ATOM   1836 1HG2 ILE   113      19.298   2.168  -4.754  1.00  0.00           H
ATOM   1837 2HG2 ILE   113      19.026   0.436  -4.615  1.00  0.00           H
ATOM   1838 3HG2 ILE   113      18.998   1.463  -3.190  1.00  0.00           H
ATOM   1839 1HG1 ILE   113      16.730  -0.426  -3.955  1.00  0.00           H
ATOM   1840 2HG1 ILE   113      15.354   0.630  -3.923  1.00  0.00           H
ATOM   1841 1HD1 ILE   113      15.974  -0.080  -1.624  1.00  0.00           H
ATOM   1842 2HD1 ILE   113      16.201   1.646  -1.764  1.00  0.00           H
ATOM   1843 3HD1 ILE   113      17.590   0.582  -1.825  1.00  0.00           H
ATOM   1844  N   SER   114      14.556   3.518  -5.102  1.00  0.00           N
ATOM   1845  CA  SER   114      13.133   3.712  -5.048  1.00  0.00           C
ATOM   1846  CB  SER   114      12.690   4.559  -6.254  1.00  0.00           C
ATOM   1847  C   SER   114      12.487   2.367  -5.128  1.00  0.00           C
ATOM   1848  O   SER   114      12.846   1.547  -5.971  1.00  0.00           O
ATOM   1849  OG  SER   114      13.093   5.911  -6.151  1.00  0.00           O
ATOM   1850  H   SER   114      15.025   3.569  -6.006  1.00  0.00           H
ATOM   1851  HA  SER   114      12.873   4.205  -4.110  1.00  0.00           H
ATOM   1852  HB1 SER   114      11.601   4.565  -6.326  1.00  0.00           H
ATOM   1853  HB2 SER   114      13.056   4.135  -7.196  1.00  0.00           H
ATOM   1854  HG  SER   114      14.035   5.963  -6.011  1.00  0.00           H
ATOM   1855  N   LEU   115      11.498   2.105  -4.254  1.00  0.00           N
ATOM   1856  CA  LEU   115      10.867   0.815  -4.272  1.00  0.00           C
ATOM   1857  CB  LEU   115      11.298  -0.036  -3.066  1.00  0.00           C
ATOM   1858  C   LEU   115       9.380   0.988  -4.211  1.00  0.00           C
ATOM   1859  O   LEU   115       8.858   1.872  -3.533  1.00  0.00           O
ATOM   1860  CG  LEU   115      12.799  -0.345  -2.954  1.00  0.00           C
ATOM   1861  CD1 LEU   115      13.086  -1.061  -1.630  1.00  0.00           C
ATOM   1862  CD2 LEU   115      13.302  -1.204  -4.118  1.00  0.00           C
ATOM   1863  H   LEU   115      11.199   2.815  -3.586  1.00  0.00           H
ATOM   1864  HA  LEU   115      11.101   0.297  -5.199  1.00  0.00           H
ATOM   1865  HB1 LEU   115      10.767  -0.987  -3.120  1.00  0.00           H
ATOM   1866  HB2 LEU   115      10.972   0.456  -2.148  1.00  0.00           H
ATOM   1867  HG  LEU   115      13.348   0.598  -2.945  1.00  0.00           H
ATOM   1868 1HD1 LEU   115      12.775  -0.443  -0.790  1.00  0.00           H
ATOM   1869 2HD1 LEU   115      14.146  -1.277  -1.512  1.00  0.00           H
ATOM   1870 3HD1 LEU   115      12.549  -2.008  -1.574  1.00  0.00           H
ATOM   1871 1HD2 LEU   115      14.361  -1.426  -4.007  1.00  0.00           H
ATOM   1872 2HD2 LEU   115      13.179  -0.696  -5.070  1.00  0.00           H
ATOM   1873 3HD2 LEU   115      12.770  -2.155  -4.166  1.00  0.00           H
ATOM   1874  N   ILE   116       8.660   0.110  -4.934  1.00  0.00           N
ATOM   1875  CA  ILE   116       7.229   0.142  -5.004  1.00  0.00           C
ATOM   1876  CB  ILE   116       6.724  -0.661  -6.222  1.00  0.00           C
ATOM   1877  C   ILE   116       6.710  -0.416  -3.704  1.00  0.00           C
ATOM   1878  O   ILE   116       7.196  -1.430  -3.208  1.00  0.00           O
ATOM   1879  CG2 ILE   116       5.196  -0.855  -6.180  1.00  0.00           C
ATOM   1880  CG1 ILE   116       7.175   0.044  -7.514  1.00  0.00           C
ATOM   1881  CD1 ILE   116       6.730  -0.643  -8.807  1.00  0.00           C
ATOM   1882  H   ILE   116       9.156  -0.611  -5.457  1.00  0.00           H
ATOM   1883  HA  ILE   116       6.916   1.185  -5.085  1.00  0.00           H
ATOM   1884  HB  ILE   116       7.177  -1.653  -6.201  1.00  0.00           H
ATOM   1885 1HG2 ILE   116       4.887  -1.441  -5.313  1.00  0.00           H
ATOM   1886 2HG2 ILE   116       4.826  -1.395  -7.051  1.00  0.00           H
ATOM   1887 3HG2 ILE   116       4.684   0.103  -6.128  1.00  0.00           H
ATOM   1888 1HG1 ILE   116       6.817   1.072  -7.514  1.00  0.00           H
ATOM   1889 2HG1 ILE   116       8.262   0.099  -7.526  1.00  0.00           H
ATOM   1890 1HD1 ILE   116       7.122  -0.105  -9.668  1.00  0.00           H
ATOM   1891 2HD1 ILE   116       5.646  -0.659  -8.913  1.00  0.00           H
ATOM   1892 3HD1 ILE   116       7.093  -1.670  -8.855  1.00  0.00           H
ATOM   1893  N   LEU   117       5.712   0.262  -3.099  1.00  0.00           N
ATOM   1894  CA  LEU   117       5.181  -0.136  -1.819  1.00  0.00           C
ATOM   1895  CB  LEU   117       4.504   1.136  -1.259  1.00  0.00           C
ATOM   1896  C   LEU   117       4.171  -1.215  -2.091  1.00  0.00           C
ATOM   1897  O   LEU   117       3.104  -0.930  -2.631  1.00  0.00           O
ATOM   1898  CG  LEU   117       4.370   1.181   0.268  1.00  0.00           C
ATOM   1899  CD1 LEU   117       5.661   1.735   0.883  1.00  0.00           C
ATOM   1900  CD2 LEU   117       3.175   2.048   0.684  1.00  0.00           C
ATOM   1901  H   LEU   117       5.320   1.082  -3.563  1.00  0.00           H
ATOM   1902  HA  LEU   117       5.997  -0.497  -1.193  1.00  0.00           H
ATOM   1903  HB1 LEU   117       3.528   1.280  -1.727  1.00  0.00           H
ATOM   1904  HB2 LEU   117       5.073   2.014  -1.568  1.00  0.00           H
ATOM   1905  HG  LEU   117       4.193   0.170   0.638  1.00  0.00           H
ATOM   1906 1HD1 LEU   117       5.619   1.713   1.967  1.00  0.00           H
ATOM   1907 2HD1 LEU   117       5.824   2.769   0.584  1.00  0.00           H
ATOM   1908 3HD1 LEU   117       6.534   1.170   0.564  1.00  0.00           H
ATOM   1909 1HD2 LEU   117       3.063   2.082   1.768  1.00  0.00           H
ATOM   1910 2HD2 LEU   117       2.245   1.661   0.267  1.00  0.00           H
ATOM   1911 3HD2 LEU   117       3.297   3.070   0.329  1.00  0.00           H
ATOM   1912  N   ASP   118       4.465  -2.477  -1.695  1.00  0.00           N
ATOM   1913  CA  ASP   118       3.592  -3.561  -2.076  1.00  0.00           C
ATOM   1914  CB  ASP   118       4.521  -4.285  -3.086  1.00  0.00           C
ATOM   1915  C   ASP   118       3.215  -4.438  -0.915  1.00  0.00           C
ATOM   1916  O   ASP   118       4.002  -5.249  -0.437  1.00  0.00           O
ATOM   1917  CG  ASP   118       4.127  -5.666  -3.597  1.00  0.00           C
ATOM   1918  OD1 ASP   118       3.002  -6.085  -3.393  1.00  0.00           O
ATOM   1919  OD2 ASP   118       4.973  -6.317  -4.201  1.00  0.00           O
ATOM   1920  H   ASP   118       5.295  -2.659  -1.131  1.00  0.00           H
ATOM   1921  HA  ASP   118       2.685  -3.218  -2.577  1.00  0.00           H
ATOM   1922  HB1 ASP   118       5.513  -4.406  -2.651  1.00  0.00           H
ATOM   1923  HB2 ASP   118       4.656  -3.655  -3.964  1.00  0.00           H
ATOM   1924  N   THR   119       1.959  -4.318  -0.459  1.00  0.00           N
ATOM   1925  CA  THR   119       1.400  -5.092   0.615  1.00  0.00           C
ATOM   1926  CB  THR   119       0.095  -4.396   1.055  1.00  0.00           C
ATOM   1927  C   THR   119       1.138  -6.492   0.118  1.00  0.00           C
ATOM   1928  O   THR   119       0.860  -7.404   0.895  1.00  0.00           O
ATOM   1929  OG1 THR   119       0.402  -3.062   1.439  1.00  0.00           O
ATOM   1930  CG2 THR   119      -0.634  -5.110   2.201  1.00  0.00           C
ATOM   1931  H   THR   119       1.358  -3.626  -0.908  1.00  0.00           H
ATOM   1932  HA  THR   119       2.118  -5.143   1.426  1.00  0.00           H
ATOM   1933  HB  THR   119      -0.567  -4.379   0.185  1.00  0.00           H
ATOM   1934  HG1 THR   119      -0.386  -2.609   1.713  1.00  0.00           H
ATOM   1935 1HG2 THR   119      -0.932  -6.110   1.899  1.00  0.00           H
ATOM   1936 2HG2 THR   119      -1.555  -4.603   2.484  1.00  0.00           H
ATOM   1937 3HG2 THR   119       0.003  -5.176   3.082  1.00  0.00           H
ATOM   1938  N   GLY   120       1.068  -6.634  -1.219  1.00  0.00           N
ATOM   1939  CA  GLY   120       0.798  -7.844  -1.956  1.00  0.00           C
ATOM   1940  C   GLY   120       1.919  -8.856  -1.965  1.00  0.00           C
ATOM   1941  O   GLY   120       1.658 -10.027  -2.242  1.00  0.00           O
ATOM   1942  H   GLY   120       1.224  -5.792  -1.773  1.00  0.00           H
ATOM   1943  HA1 GLY   120       0.588  -7.536  -2.982  1.00  0.00           H
ATOM   1944  HA2 GLY   120      -0.102  -8.288  -1.537  1.00  0.00           H
ATOM   1945  N   SER   121       3.197  -8.438  -1.802  1.00  0.00           N
ATOM   1946  CA  SER   121       4.291  -9.381  -1.914  1.00  0.00           C
ATOM   1947  CB  SER   121       5.123  -9.140  -3.181  1.00  0.00           C
ATOM   1948  C   SER   121       5.180  -9.321  -0.701  1.00  0.00           C
ATOM   1949  O   SER   121       5.108  -8.394   0.102  1.00  0.00           O
ATOM   1950  OG  SER   121       4.304  -9.120  -4.334  1.00  0.00           O
ATOM   1951  H   SER   121       3.389  -7.457  -1.600  1.00  0.00           H
ATOM   1952  HA  SER   121       3.892 -10.393  -1.963  1.00  0.00           H
ATOM   1953  HB1 SER   121       5.834  -9.954  -3.322  1.00  0.00           H
ATOM   1954  HB2 SER   121       5.735  -8.236  -3.098  1.00  0.00           H
ATOM   1955  HG  SER   121       3.811  -8.290  -4.339  1.00  0.00           H
ATOM   1956  N   SER   122       5.985 -10.392  -0.505  1.00  0.00           N
ATOM   1957  CA  SER   122       6.921 -10.519   0.586  1.00  0.00           C
ATOM   1958  CB  SER   122       6.999 -11.994   1.020  1.00  0.00           C
ATOM   1959  C   SER   122       8.333 -10.064   0.303  1.00  0.00           C
ATOM   1960  O   SER   122       9.090  -9.816   1.242  1.00  0.00           O
ATOM   1961  OG  SER   122       5.753 -12.526   1.435  1.00  0.00           O
ATOM   1962  H   SER   122       5.926 -11.161  -1.172  1.00  0.00           H
ATOM   1963  HA  SER   122       6.547  -9.915   1.416  1.00  0.00           H
ATOM   1964  HB1 SER   122       7.686 -12.094   1.864  1.00  0.00           H
ATOM   1965  HB2 SER   122       7.409 -12.614   0.215  1.00  0.00           H
ATOM   1966  HG  SER   122       5.098 -12.300   0.775  1.00  0.00           H
ATOM   1967  N   SER   123       8.761  -9.972  -0.971  1.00  0.00           N
ATOM   1968  CA  SER   123      10.168  -9.770  -1.224  1.00  0.00           C
ATOM   1969  CB  SER   123      10.516 -10.422  -2.573  1.00  0.00           C
ATOM   1970  C   SER   123      10.567  -8.328  -1.275  1.00  0.00           C
ATOM   1971  O   SER   123       9.735  -7.424  -1.270  1.00  0.00           O
ATOM   1972  OG  SER   123      10.320 -11.826  -2.512  1.00  0.00           O
ATOM   1973  H   SER   123       8.101 -10.045  -1.745  1.00  0.00           H
ATOM   1974  HA  SER   123      10.746 -10.267  -0.445  1.00  0.00           H
ATOM   1975  HB1 SER   123       9.955  -9.970  -3.403  1.00  0.00           H
ATOM   1976  HB2 SER   123      11.569 -10.264  -2.813  1.00  0.00           H
ATOM   1977  HG  SER   123       9.393 -12.041  -2.594  1.00  0.00           H
ATOM   1978  N   LEU   124      11.905  -8.107  -1.266  1.00  0.00           N
ATOM   1979  CA  LEU   124      12.512  -6.818  -1.459  1.00  0.00           C
ATOM   1980  CB  LEU   124      13.125  -6.301  -0.151  1.00  0.00           C
ATOM   1981  C   LEU   124      13.538  -7.070  -2.526  1.00  0.00           C
ATOM   1982  O   LEU   124      14.491  -7.818  -2.307  1.00  0.00           O
ATOM   1983  CG  LEU   124      13.513  -4.811  -0.179  1.00  0.00           C
ATOM   1984  CD1 LEU   124      13.892  -4.343   1.228  1.00  0.00           C
ATOM   1985  CD2 LEU   124      14.647  -4.487  -1.157  1.00  0.00           C
ATOM   1986  H   LEU   124      12.521  -8.907  -1.113  1.00  0.00           H
ATOM   1987  HA  LEU   124      11.756  -6.129  -1.835  1.00  0.00           H
ATOM   1988  HB1 LEU   124      13.982  -6.909   0.136  1.00  0.00           H
ATOM   1989  HB2 LEU   124      12.381  -6.438   0.635  1.00  0.00           H
ATOM   1990  HG  LEU   124      12.640  -4.242  -0.498  1.00  0.00           H
ATOM   1991 1HD1 LEU   124      13.080  -4.556   1.919  1.00  0.00           H
ATOM   1992 2HD1 LEU   124      14.078  -3.268   1.253  1.00  0.00           H
ATOM   1993 3HD1 LEU   124      14.789  -4.847   1.589  1.00  0.00           H
ATOM   1994 1HD2 LEU   124      15.019  -3.475  -0.999  1.00  0.00           H
ATOM   1995 2HD2 LEU   124      14.314  -4.532  -2.192  1.00  0.00           H
ATOM   1996 3HD2 LEU   124      15.483  -5.174  -1.034  1.00  0.00           H
ATOM   1997  N   SER   125      13.367  -6.462  -3.721  1.00  0.00           N
ATOM   1998  CA  SER   125      14.268  -6.784  -4.793  1.00  0.00           C
ATOM   1999  CB  SER   125      13.823  -8.092  -5.474  1.00  0.00           C
ATOM   2000  C   SER   125      14.357  -5.647  -5.768  1.00  0.00           C
ATOM   2001  O   SER   125      13.512  -4.755  -5.794  1.00  0.00           O
ATOM   2002  OG  SER   125      12.416  -8.090  -5.686  1.00  0.00           O
ATOM   2003  H   SER   125      12.613  -5.789  -3.859  1.00  0.00           H
ATOM   2004  HA  SER   125      15.273  -6.894  -4.381  1.00  0.00           H
ATOM   2005  HB1 SER   125      14.072  -8.930  -4.819  1.00  0.00           H
ATOM   2006  HB2 SER   125      14.379  -8.242  -6.407  1.00  0.00           H
ATOM   2007  HG  SER   125      12.142  -8.800  -6.265  1.00  0.00           H
ATOM   2008  N   PHE   126      15.433  -5.666  -6.585  1.00  0.00           N
ATOM   2009  CA  PHE   126      15.705  -4.670  -7.581  1.00  0.00           C
ATOM   2010  CB  PHE   126      16.158  -3.385  -6.836  1.00  0.00           C
ATOM   2011  C   PHE   126      16.802  -5.161  -8.482  1.00  0.00           C
ATOM   2012  O   PHE   126      17.454  -6.168  -8.201  1.00  0.00           O
ATOM   2013  CG  PHE   126      17.051  -3.683  -5.653  1.00  0.00           C
ATOM   2014  CD1 PHE   126      18.358  -4.119  -5.843  1.00  0.00           C
ATOM   2015  CD2 PHE   126      16.559  -3.599  -4.354  1.00  0.00           C
ATOM   2016  CE1 PHE   126      19.147  -4.485  -4.764  1.00  0.00           C
ATOM   2017  CE2 PHE   126      17.354  -3.951  -3.272  1.00  0.00           C
ATOM   2018  CZ  PHE   126      18.650  -4.392  -3.474  1.00  0.00           C
ATOM   2019  H   PHE   126      16.094  -6.436  -6.486  1.00  0.00           H
ATOM   2020  HA  PHE   126      14.781  -4.531  -8.140  1.00  0.00           H
ATOM   2021  HB1 PHE   126      15.283  -2.849  -6.474  1.00  0.00           H
ATOM   2022  HB2 PHE   126      16.674  -2.685  -7.490  1.00  0.00           H
ATOM   2023  HD1 PHE   126      18.762  -4.205  -6.839  1.00  0.00           H
ATOM   2024  HD2 PHE   126      15.538  -3.293  -4.183  1.00  0.00           H
ATOM   2025  HE1 PHE   126      20.150  -4.842  -4.938  1.00  0.00           H
ATOM   2026  HE2 PHE   126      16.967  -3.886  -2.269  1.00  0.00           H
ATOM   2027  HZ  PHE   126      19.266  -4.664  -2.629  1.00  0.00           H
ATOM   2028  N   PRO   127      17.012  -4.483  -9.583  1.00  0.00           N
ATOM   2029  CA  PRO   127      18.038  -4.884 -10.513  1.00  0.00           C
ATOM   2030  CB  PRO   127      17.816  -3.972 -11.732  1.00  0.00           C
ATOM   2031  C   PRO   127      19.404  -4.678  -9.935  1.00  0.00           C
ATOM   2032  O   PRO   127      19.582  -3.786  -9.112  1.00  0.00           O
ATOM   2033  CD  PRO   127      16.215  -3.350 -10.055  1.00  0.00           C
ATOM   2034  CG  PRO   127      16.417  -3.409 -11.561  1.00  0.00           C
ATOM   2035  HA  PRO   127      17.891  -5.932 -10.764  1.00  0.00           H
ATOM   2036  HB1 PRO   127      18.509  -3.132 -11.739  1.00  0.00           H
ATOM   2037  HB2 PRO   127      17.919  -4.496 -12.680  1.00  0.00           H
ATOM   2038  HD1 PRO   127      15.159  -3.463  -9.818  1.00  0.00           H
ATOM   2039  HD2 PRO   127      16.630  -2.439  -9.630  1.00  0.00           H
ATOM   2040  HG1 PRO   127      15.695  -4.097 -11.997  1.00  0.00           H
ATOM   2041  HG2 PRO   127      16.287  -2.444 -12.042  1.00  0.00           H
ATOM   2042  N   CYS   128      20.382  -5.517 -10.340  1.00  0.00           N
ATOM   2043  CA  CYS   128      21.726  -5.371  -9.872  1.00  0.00           C
ATOM   2044  CB  CYS   128      22.092  -6.613  -9.066  1.00  0.00           C
ATOM   2045  C   CYS   128      22.605  -5.140 -11.072  1.00  0.00           C
ATOM   2046  O   CYS   128      22.202  -5.395 -12.204  1.00  0.00           O
ATOM   2047  SG  CYS   128      21.108  -6.688  -7.543  1.00  0.00           S
ATOM   2048  H   CYS   128      20.158  -6.269 -10.992  1.00  0.00           H
ATOM   2049  HA  CYS   128      21.788  -4.489  -9.240  1.00  0.00           H
ATOM   2050  HB1 CYS   128      23.147  -6.597  -8.813  1.00  0.00           H
ATOM   2051  HB2 CYS   128      21.912  -7.513  -9.654  1.00  0.00           H
ATOM   2052  N   ASN   129      23.856  -4.692 -10.834  1.00  0.00           N
ATOM   2053  CA  ASN   129      24.761  -4.193 -11.841  1.00  0.00           C
ATOM   2054  CB  ASN   129      26.076  -3.700 -11.218  1.00  0.00           C
ATOM   2055  C   ASN   129      24.999  -5.181 -12.941  1.00  0.00           C
ATOM   2056  O   ASN   129      25.256  -4.789 -14.079  1.00  0.00           O
ATOM   2057  CG  ASN   129      26.818  -4.801 -10.439  1.00  0.00           C
ATOM   2058  OD1 ASN   129      26.357  -5.296  -9.419  1.00  0.00           O
ATOM   2059  ND2 ASN   129      27.994  -5.152 -10.980  1.00  0.00           N
ATOM   2060  H   ASN   129      24.187  -4.709  -9.869  1.00  0.00           H
ATOM   2061  HA  ASN   129      24.250  -3.344 -12.296  1.00  0.00           H
ATOM   2062  HB1 ASN   129      25.865  -2.880 -10.536  1.00  0.00           H
ATOM   2063  HB2 ASN   129      26.734  -3.294 -11.987  1.00  0.00           H
ATOM   2064 1HD2 ASN   129      28.552  -5.851 -10.535  1.00  0.00           H
ATOM   2065 2HD2 ASN   129      28.328  -4.730 -11.822  1.00  0.00           H
ATOM   2066  N   GLY   130      24.953  -6.486 -12.638  1.00  0.00           N
ATOM   2067  CA  GLY   130      25.189  -7.487 -13.641  1.00  0.00           C
ATOM   2068  C   GLY   130      24.141  -7.402 -14.722  1.00  0.00           C
ATOM   2069  O   GLY   130      24.424  -7.737 -15.871  1.00  0.00           O
ATOM   2070  H   GLY   130      24.748  -6.773 -11.682  1.00  0.00           H
ATOM   2071  HA1 GLY   130      26.181  -7.330 -14.066  1.00  0.00           H
ATOM   2072  HA2 GLY   130      25.146  -8.461 -13.158  1.00  0.00           H
ATOM   2073  N   CYS   131      22.909  -6.962 -14.373  1.00  0.00           N
ATOM   2074  CA  CYS   131      21.745  -6.963 -15.241  1.00  0.00           C
ATOM   2075  CB  CYS   131      20.769  -5.834 -14.804  1.00  0.00           C
ATOM   2076  C   CYS   131      22.041  -6.642 -16.659  1.00  0.00           C
ATOM   2077  O   CYS   131      22.410  -5.519 -16.998  1.00  0.00           O
ATOM   2078  SG  CYS   131      19.372  -6.314 -13.774  1.00  0.00           S
ATOM   2079  H   CYS   131      22.790  -6.602 -13.427  1.00  0.00           H
ATOM   2080  HA  CYS   131      21.270  -7.942 -15.167  1.00  0.00           H
ATOM   2081  HB1 CYS   131      21.317  -5.031 -14.317  1.00  0.00           H
ATOM   2082  HB2 CYS   131      20.303  -5.330 -15.655  1.00  0.00           H
ATOM   2083  N   LYS   132      21.938  -7.675 -17.510  1.00  0.00           N
ATOM   2084  CA  LYS   132      21.977  -7.543 -18.933  1.00  0.00           C
ATOM   2085  CB  LYS   132      22.211  -8.912 -19.590  1.00  0.00           C
ATOM   2086  C   LYS   132      20.619  -7.178 -19.458  1.00  0.00           C
ATOM   2087  O   LYS   132      20.500  -6.392 -20.399  1.00  0.00           O
ATOM   2088  CG  LYS   132      23.569  -9.586 -19.442  1.00  0.00           C
ATOM   2089  CD  LYS   132      23.488 -11.038 -19.961  1.00  0.00           C
ATOM   2090  CE  LYS   132      22.864 -11.193 -21.368  1.00  0.00           C
ATOM   2091  NZ  LYS   132      21.404 -11.055 -21.426  1.00  0.00           N
ATOM   2092  H   LYS   132      21.824  -8.610 -17.118  1.00  0.00           H
ATOM   2093  HA  LYS   132      22.718  -6.796 -19.221  1.00  0.00           H
ATOM   2094  HB1 LYS   132      21.465  -9.608 -19.207  1.00  0.00           H
ATOM   2095  HB2 LYS   132      22.040  -8.800 -20.663  1.00  0.00           H
ATOM   2096  HG1 LYS   132      24.322  -9.022 -19.992  1.00  0.00           H
ATOM   2097  HG2 LYS   132      23.878  -9.586 -18.396  1.00  0.00           H
ATOM   2098  HD1 LYS   132      22.921 -11.645 -19.254  1.00  0.00           H
ATOM   2099  HD2 LYS   132      24.496 -11.453 -19.969  1.00  0.00           H
ATOM   2100  HE1 LYS   132      23.102 -12.183 -21.760  1.00  0.00           H
ATOM   2101  HE2 LYS   132      23.298 -10.466 -22.058  1.00  0.00           H
ATOM   2102  HZ1 LYS   132      20.970 -11.147 -22.363  1.00  0.00           H
ATOM   2103  HZ2 LYS   132      21.057 -10.120 -21.110  1.00  0.00           H
ATOM   2104  HZ3 LYS   132      20.869 -11.670 -20.775  1.00  0.00           H
ATOM   2105  N   ASP   133      19.553  -7.776 -18.869  1.00  0.00           N
ATOM   2106  CA  ASP   133      18.235  -7.610 -19.423  1.00  0.00           C
ATOM   2107  CB  ASP   133      17.804  -9.009 -19.958  1.00  0.00           C
ATOM   2108  C   ASP   133      17.279  -7.107 -18.388  1.00  0.00           C
ATOM   2109  O   ASP   133      16.404  -7.837 -17.922  1.00  0.00           O
ATOM   2110  CG  ASP   133      18.968  -9.824 -20.593  1.00  0.00           C
ATOM   2111  OD1 ASP   133      19.460  -9.489 -21.670  1.00  0.00           O
ATOM   2112  OD2 ASP   133      19.416 -10.812 -20.010  1.00  0.00           O
ATOM   2113  H   ASP   133      19.686  -8.343 -18.032  1.00  0.00           H
ATOM   2114  HA  ASP   133      18.250  -6.897 -20.248  1.00  0.00           H
ATOM   2115  HB1 ASP   133      17.005  -8.909 -20.691  1.00  0.00           H
ATOM   2116  HB2 ASP   133      17.408  -9.630 -19.153  1.00  0.00           H
ATOM   2117  N   CYS   134      17.391  -5.814 -18.044  1.00  0.00           N
ATOM   2118  CA  CYS   134      16.523  -5.232 -17.069  1.00  0.00           C
ATOM   2119  CB  CYS   134      17.298  -5.115 -15.741  1.00  0.00           C
ATOM   2120  C   CYS   134      16.048  -3.922 -17.633  1.00  0.00           C
ATOM   2121  O   CYS   134      16.539  -3.475 -18.669  1.00  0.00           O
ATOM   2122  SG  CYS   134      17.964  -6.727 -15.200  1.00  0.00           S
ATOM   2123  H   CYS   134      18.107  -5.238 -18.486  1.00  0.00           H
ATOM   2124  HA  CYS   134      15.640  -5.858 -16.924  1.00  0.00           H
ATOM   2125  HB1 CYS   134      18.128  -4.419 -15.860  1.00  0.00           H
ATOM   2126  HB2 CYS   134      16.668  -4.710 -14.951  1.00  0.00           H
ATOM   2127  N   GLY   135      15.030  -3.299 -16.999  1.00  0.00           N
ATOM   2128  CA  GLY   135      14.508  -2.051 -17.491  1.00  0.00           C
ATOM   2129  C   GLY   135      15.279  -0.910 -16.895  1.00  0.00           C
ATOM   2130  O   GLY   135      16.014  -1.074 -15.924  1.00  0.00           O
ATOM   2131  H   GLY   135      14.627  -3.719 -16.161  1.00  0.00           H
ATOM   2132  HA1 GLY   135      14.552  -2.023 -18.580  1.00  0.00           H
ATOM   2133  HA2 GLY   135      13.469  -1.993 -17.166  1.00  0.00           H
ATOM   2134  N   ILE   136      15.087   0.299 -17.464  1.00  0.00           N
ATOM   2135  CA  ILE   136      15.744   1.494 -17.013  1.00  0.00           C
ATOM   2136  CB  ILE   136      15.938   2.477 -18.194  1.00  0.00           C
ATOM   2137  C   ILE   136      14.885   2.067 -15.928  1.00  0.00           C
ATOM   2138  O   ILE   136      13.658   2.030 -16.018  1.00  0.00           O
ATOM   2139  CG2 ILE   136      16.393   3.869 -17.712  1.00  0.00           C
ATOM   2140  CG1 ILE   136      16.947   1.959 -19.244  1.00  0.00           C
ATOM   2141  CD1 ILE   136      16.480   0.754 -20.073  1.00  0.00           C
ATOM   2142  H   ILE   136      14.444   0.367 -18.254  1.00  0.00           H
ATOM   2143  HA  ILE   136      16.711   1.218 -16.588  1.00  0.00           H
ATOM   2144  HB  ILE   136      14.974   2.609 -18.690  1.00  0.00           H
ATOM   2145 1HG2 ILE   136      15.647   4.344 -17.076  1.00  0.00           H
ATOM   2146 2HG2 ILE   136      16.564   4.541 -18.554  1.00  0.00           H
ATOM   2147 3HG2 ILE   136      17.322   3.803 -17.145  1.00  0.00           H
ATOM   2148 1HG1 ILE   136      17.898   1.727 -18.763  1.00  0.00           H
ATOM   2149 2HG1 ILE   136      17.159   2.768 -19.945  1.00  0.00           H
ATOM   2150 1HD1 ILE   136      17.135   0.604 -20.931  1.00  0.00           H
ATOM   2151 2HD1 ILE   136      15.468   0.900 -20.451  1.00  0.00           H
ATOM   2152 3HD1 ILE   136      16.503  -0.171 -19.499  1.00  0.00           H
ATOM   2153  N   HIS   137      15.503   2.588 -14.849  1.00  0.00           N
ATOM   2154  CA  HIS   137      14.690   3.104 -13.789  1.00  0.00           C
ATOM   2155  CB  HIS   137      14.679   2.087 -12.629  1.00  0.00           C
ATOM   2156  C   HIS   137      15.265   4.404 -13.326  1.00  0.00           C
ATOM   2157  O   HIS   137      16.200   4.945 -13.913  1.00  0.00           O
ATOM   2158  ND1 HIS   137      12.853   0.441 -13.220  1.00  0.00           N
ATOM   2159  CG  HIS   137      14.159   0.737 -13.069  1.00  0.00           C
ATOM   2160  NE2 HIS   137      14.021  -1.427 -13.555  1.00  0.00           N
ATOM   2161  CD2 HIS   137      14.898  -0.440 -13.267  1.00  0.00           C
ATOM   2162  CE1 HIS   137      12.800  -0.868 -13.530  1.00  0.00           C
ATOM   2163  H   HIS   137      16.520   2.615 -14.790  1.00  0.00           H
ATOM   2164  HA  HIS   137      13.671   3.305 -14.125  1.00  0.00           H
ATOM   2165  HB1 HIS   137      14.041   2.433 -11.818  1.00  0.00           H
ATOM   2166  HB2 HIS   137      15.682   1.954 -12.220  1.00  0.00           H
ATOM   2167  HE2 HIS   137      14.220  -2.376 -13.733  1.00  0.00           H
ATOM   2168  HD2 HIS   137      15.970  -0.539 -13.201  1.00  0.00           H
ATOM   2169  HE1 HIS   137      11.891  -1.420 -13.723  1.00  0.00           H
ATOM   2170  N   MET   138      14.697   4.929 -12.227  1.00  0.00           N
ATOM   2171  CA  MET   138      15.081   6.188 -11.670  1.00  0.00           C
ATOM   2172  CB  MET   138      14.129   6.441 -10.493  1.00  0.00           C
ATOM   2173  C   MET   138      16.517   6.092 -11.263  1.00  0.00           C
ATOM   2174  O   MET   138      17.292   7.024 -11.472  1.00  0.00           O
ATOM   2175  CG  MET   138      14.222   7.839  -9.884  1.00  0.00           C
ATOM   2176  SD  MET   138      12.798   8.118  -8.814  1.00  0.00           S
ATOM   2177  CE  MET   138      13.467   9.479  -7.852  1.00  0.00           C
ATOM   2178  H   MET   138      13.955   4.403 -11.767  1.00  0.00           H
ATOM   2179  HA  MET   138      14.972   6.944 -12.448  1.00  0.00           H
ATOM   2180  HB1 MET   138      14.269   5.688  -9.716  1.00  0.00           H
ATOM   2181  HB2 MET   138      13.112   6.303 -10.856  1.00  0.00           H
ATOM   2182  HG1 MET   138      14.247   8.612 -10.652  1.00  0.00           H
ATOM   2183  HG2 MET   138      15.143   7.933  -9.306  1.00  0.00           H
ATOM   2184  HE1 MET   138      14.187   9.111  -7.121  1.00  0.00           H
ATOM   2185  HE2 MET   138      12.668  10.020  -7.345  1.00  0.00           H
ATOM   2186  HE3 MET   138      13.979  10.179  -8.512  1.00  0.00           H
ATOM   2187  N   GLU   139      16.913   4.944 -10.684  1.00  0.00           N
ATOM   2188  CA  GLU   139      18.266   4.799 -10.229  1.00  0.00           C
ATOM   2189  CB  GLU   139      18.268   4.661  -8.686  1.00  0.00           C
ATOM   2190  C   GLU   139      18.904   3.697 -11.011  1.00  0.00           C
ATOM   2191  O   GLU   139      18.232   2.864 -11.615  1.00  0.00           O
ATOM   2192  CG  GLU   139      18.329   3.234  -8.085  1.00  0.00           C
ATOM   2193  CD  GLU   139      19.678   2.878  -7.426  1.00  0.00           C
ATOM   2194  OE1 GLU   139      20.542   3.734  -7.273  1.00  0.00           O
ATOM   2195  OE2 GLU   139      19.893   1.722  -7.062  1.00  0.00           O
ATOM   2196  H   GLU   139      16.252   4.177 -10.569  1.00  0.00           H
ATOM   2197  HA  GLU   139      18.833   5.700 -10.469  1.00  0.00           H
ATOM   2198  HB1 GLU   139      17.367   5.143  -8.305  1.00  0.00           H
ATOM   2199  HB2 GLU   139      19.064   5.289  -8.287  1.00  0.00           H
ATOM   2200  HG1 GLU   139      18.113   2.481  -8.838  1.00  0.00           H
ATOM   2201  HG2 GLU   139      17.567   3.126  -7.316  1.00  0.00           H
ATOM   2202  N   LYS   140      20.248   3.694 -11.022  1.00  0.00           N
ATOM   2203  CA  LYS   140      21.016   2.683 -11.691  1.00  0.00           C
ATOM   2204  CB  LYS   140      22.476   3.207 -11.800  1.00  0.00           C
ATOM   2205  C   LYS   140      20.876   1.431 -10.876  1.00  0.00           C
ATOM   2206  O   LYS   140      20.575   1.482  -9.685  1.00  0.00           O
ATOM   2207  CG  LYS   140      23.441   2.811 -10.660  1.00  0.00           C
ATOM   2208  CD  LYS   140      23.036   3.331  -9.267  1.00  0.00           C
ATOM   2209  CE  LYS   140      23.481   2.423  -8.104  1.00  0.00           C
ATOM   2210  NZ  LYS   140      22.377   2.026  -7.236  1.00  0.00           N
ATOM   2211  H   LYS   140      20.743   4.441 -10.535  1.00  0.00           H
ATOM   2212  HA  LYS   140      20.561   2.565 -12.677  1.00  0.00           H
ATOM   2213  HB1 LYS   140      22.910   2.858 -12.735  1.00  0.00           H
ATOM   2214  HB2 LYS   140      22.462   4.294 -11.897  1.00  0.00           H
ATOM   2215  HG1 LYS   140      24.443   3.173 -10.892  1.00  0.00           H
ATOM   2216  HG2 LYS   140      23.530   1.728 -10.655  1.00  0.00           H
ATOM   2217  HD1 LYS   140      21.959   3.449  -9.222  1.00  0.00           H
ATOM   2218  HD2 LYS   140      23.421   4.341  -9.125  1.00  0.00           H
ATOM   2219  HE1 LYS   140      24.219   2.935  -7.485  1.00  0.00           H
ATOM   2220  HE2 LYS   140      23.956   1.512  -8.467  1.00  0.00           H
ATOM   2221  HZ1 LYS   140      22.629   1.360  -6.484  1.00  0.00           H
ATOM   2222  HZ2 LYS   140      21.558   1.653  -7.773  1.00  0.00           H
ATOM   2223  HZ3 LYS   140      21.936   2.859  -6.790  1.00  0.00           H
ATOM   2224  N   PRO   141      21.078   0.301 -11.499  1.00  0.00           N
ATOM   2225  CA  PRO   141      20.976  -0.971 -10.832  1.00  0.00           C
ATOM   2226  CB  PRO   141      21.374  -1.994 -11.901  1.00  0.00           C
ATOM   2227  C   PRO   141      21.878  -0.982  -9.635  1.00  0.00           C
ATOM   2228  O   PRO   141      22.928  -0.342  -9.668  1.00  0.00           O
ATOM   2229  CD  PRO   141      21.427   0.186 -12.917  1.00  0.00           C
ATOM   2230  CG  PRO   141      22.046  -1.202 -13.013  1.00  0.00           C
ATOM   2231  HA  PRO   141      19.939  -1.102 -10.514  1.00  0.00           H
ATOM   2232  HB1 PRO   141      20.486  -2.484 -12.298  1.00  0.00           H
ATOM   2233  HB2 PRO   141      22.028  -2.765 -11.516  1.00  0.00           H
ATOM   2234  HD1 PRO   141      22.133   0.953 -13.227  1.00  0.00           H
ATOM   2235  HD2 PRO   141      20.499   0.266 -13.486  1.00  0.00           H
ATOM   2236  HG1 PRO   141      21.917  -1.658 -13.995  1.00  0.00           H
ATOM   2237  HG2 PRO   141      23.116  -1.136 -12.812  1.00  0.00           H
ATOM   2238  N   TYR   142      21.483  -1.712  -8.569  1.00  0.00           N
ATOM   2239  CA  TYR   142      22.246  -1.764  -7.356  1.00  0.00           C
ATOM   2240  CB  TYR   142      21.408  -2.572  -6.364  1.00  0.00           C
ATOM   2241  C   TYR   142      23.554  -2.419  -7.669  1.00  0.00           C
ATOM   2242  O   TYR   142      23.598  -3.488  -8.276  1.00  0.00           O
ATOM   2243  CG  TYR   142      22.070  -2.605  -5.025  1.00  0.00           C
ATOM   2244  CD1 TYR   142      21.935  -1.527  -4.161  1.00  0.00           C
ATOM   2245  CD2 TYR   142      22.884  -3.675  -4.675  1.00  0.00           C
ATOM   2246  CE1 TYR   142      22.668  -1.492  -2.989  1.00  0.00           C
ATOM   2247  CE2 TYR   142      23.622  -3.636  -3.505  1.00  0.00           C
ATOM   2248  CZ  TYR   142      23.538  -2.523  -2.686  1.00  0.00           C
ATOM   2249  OH  TYR   142      24.355  -2.400  -1.593  1.00  0.00           O
ATOM   2250  H   TYR   142      20.614  -2.243  -8.629  1.00  0.00           H
ATOM   2251  HA  TYR   142      22.396  -0.740  -7.011  1.00  0.00           H
ATOM   2252  HB1 TYR   142      21.245  -3.587  -6.730  1.00  0.00           H
ATOM   2253  HB2 TYR   142      20.422  -2.116  -6.258  1.00  0.00           H
ATOM   2254  HD1 TYR   142      21.294  -0.694  -4.415  1.00  0.00           H
ATOM   2255  HD2 TYR   142      22.972  -4.527  -5.331  1.00  0.00           H
ATOM   2256  HE1 TYR   142      22.598  -0.647  -2.326  1.00  0.00           H
ATOM   2257  HE2 TYR   142      24.275  -4.457  -3.257  1.00  0.00           H
ATOM   2258  HH  TYR   142      24.354  -3.216  -1.104  1.00  0.00           H
ATOM   2259  N   ASN   143      24.670  -1.783  -7.262  1.00  0.00           N
ATOM   2260  CA  ASN   143      25.954  -2.332  -7.590  1.00  0.00           C
ATOM   2261  CB  ASN   143      26.869  -1.196  -8.064  1.00  0.00           C
ATOM   2262  C   ASN   143      26.503  -3.032  -6.386  1.00  0.00           C
ATOM   2263  O   ASN   143      26.848  -2.405  -5.384  1.00  0.00           O
ATOM   2264  CG  ASN   143      28.148  -1.745  -8.717  1.00  0.00           C
ATOM   2265  OD1 ASN   143      28.882  -2.530  -8.135  1.00  0.00           O
ATOM   2266  ND2 ASN   143      28.368  -1.290  -9.960  1.00  0.00           N
ATOM   2267  H   ASN   143      24.603  -0.919  -6.725  1.00  0.00           H
ATOM   2268  HA  ASN   143      25.848  -3.062  -8.390  1.00  0.00           H
ATOM   2269  HB1 ASN   143      26.341  -0.580  -8.792  1.00  0.00           H
ATOM   2270  HB2 ASN   143      27.137  -0.543  -7.235  1.00  0.00           H
ATOM   2271 1HD2 ASN   143      29.182  -1.596 -10.454  1.00  0.00           H
ATOM   2272 2HD2 ASN   143      27.748  -0.647 -10.407  1.00  0.00           H
ATOM   2273  N   LEU   144      26.600  -4.373  -6.473  1.00  0.00           N
ATOM   2274  CA  LEU   144      27.067  -5.190  -5.385  1.00  0.00           C
ATOM   2275  CB  LEU   144      26.824  -6.690  -5.633  1.00  0.00           C
ATOM   2276  C   LEU   144      28.517  -4.933  -5.105  1.00  0.00           C
ATOM   2277  O   LEU   144      28.939  -4.942  -3.950  1.00  0.00           O
ATOM   2278  CG  LEU   144      25.358  -7.115  -5.442  1.00  0.00           C
ATOM   2279  CD1 LEU   144      24.470  -6.627  -6.584  1.00  0.00           C
ATOM   2280  CD2 LEU   144      25.237  -8.639  -5.317  1.00  0.00           C
ATOM   2281  H   LEU   144      26.332  -4.827  -7.346  1.00  0.00           H
ATOM   2282  HA  LEU   144      26.516  -4.879  -4.493  1.00  0.00           H
ATOM   2283  HB1 LEU   144      27.420  -7.261  -4.919  1.00  0.00           H
ATOM   2284  HB2 LEU   144      27.182  -6.977  -6.622  1.00  0.00           H
ATOM   2285  HG  LEU   144      24.992  -6.684  -4.508  1.00  0.00           H
ATOM   2286 1HD1 LEU   144      23.451  -6.971  -6.432  1.00  0.00           H
ATOM   2287 2HD1 LEU   144      24.830  -7.014  -7.537  1.00  0.00           H
ATOM   2288 3HD1 LEU   144      24.425  -5.544  -6.654  1.00  0.00           H
ATOM   2289 1HD2 LEU   144      25.847  -9.014  -4.497  1.00  0.00           H
ATOM   2290 2HD2 LEU   144      25.557  -9.136  -6.232  1.00  0.00           H
ATOM   2291 3HD2 LEU   144      24.206  -8.934  -5.120  1.00  0.00           H
ATOM   2292  N   ASN   145      29.325  -4.699  -6.156  1.00  0.00           N
ATOM   2293  CA  ASN   145      30.743  -4.548  -5.982  1.00  0.00           C
ATOM   2294  CB  ASN   145      31.426  -4.432  -7.356  1.00  0.00           C
ATOM   2295  C   ASN   145      31.020  -3.350  -5.126  1.00  0.00           C
ATOM   2296  O   ASN   145      31.961  -3.348  -4.333  1.00  0.00           O
ATOM   2297  CG  ASN   145      32.957  -4.504  -7.242  1.00  0.00           C
ATOM   2298  OD1 ASN   145      33.515  -4.804  -6.195  1.00  0.00           O
ATOM   2299  ND2 ASN   145      33.597  -4.208  -8.383  1.00  0.00           N
ATOM   2300  H   ASN   145      28.924  -4.629  -7.091  1.00  0.00           H
ATOM   2301  HA  ASN   145      31.088  -5.442  -5.457  1.00  0.00           H
ATOM   2302  HB1 ASN   145      31.102  -5.248  -8.001  1.00  0.00           H
ATOM   2303  HB2 ASN   145      31.154  -3.503  -7.855  1.00  0.00           H
ATOM   2304 1HD2 ASN   145      34.596  -4.236  -8.401  1.00  0.00           H
ATOM   2305 2HD2 ASN   145      33.106  -3.963  -9.218  1.00  0.00           H
ATOM   2306  N   TYR   146      30.212  -2.289  -5.284  1.00  0.00           N
ATOM   2307  CA  TYR   146      30.389  -1.072  -4.547  1.00  0.00           C
ATOM   2308  CB  TYR   146      29.460   0.029  -5.099  1.00  0.00           C
ATOM   2309  C   TYR   146      30.092  -1.262  -3.086  1.00  0.00           C
ATOM   2310  O   TYR   146      30.660  -0.558  -2.251  1.00  0.00           O
ATOM   2311  CG  TYR   146      29.770   0.536  -6.490  1.00  0.00           C
ATOM   2312  CD1 TYR   146      30.825   0.051  -7.268  1.00  0.00           C
ATOM   2313  CD2 TYR   146      28.965   1.542  -7.020  1.00  0.00           C
ATOM   2314  CE1 TYR   146      31.039   0.537  -8.551  1.00  0.00           C
ATOM   2315  CE2 TYR   146      29.183   2.033  -8.300  1.00  0.00           C
ATOM   2316  CZ  TYR   146      30.216   1.522  -9.070  1.00  0.00           C
ATOM   2317  OH  TYR   146      30.422   1.984 -10.352  1.00  0.00           O
ATOM   2318  H   TYR   146      29.444  -2.351  -5.953  1.00  0.00           H
ATOM   2319  HA  TYR   146      31.434  -0.771  -4.636  1.00  0.00           H
ATOM   2320  HB1 TYR   146      28.428  -0.324  -5.087  1.00  0.00           H
ATOM   2321  HB2 TYR   146      29.488   0.897  -4.437  1.00  0.00           H
ATOM   2322  HD1 TYR   146      31.490  -0.717  -6.906  1.00  0.00           H
ATOM   2323  HD2 TYR   146      28.150   1.941  -6.433  1.00  0.00           H
ATOM   2324  HE1 TYR   146      31.847   0.148  -9.154  1.00  0.00           H
ATOM   2325  HE2 TYR   146      28.544   2.806  -8.702  1.00  0.00           H
ATOM   2326  HH  TYR   146      29.948   2.793 -10.487  1.00  0.00           H
ATOM   2327  N   SER   147      29.154  -2.156  -2.712  1.00  0.00           N
ATOM   2328  CA  SER   147      28.895  -2.254  -1.298  1.00  0.00           C
ATOM   2329  CB  SER   147      27.409  -2.547  -1.060  1.00  0.00           C
ATOM   2330  C   SER   147      29.768  -3.317  -0.702  1.00  0.00           C
ATOM   2331  O   SER   147      29.767  -4.469  -1.131  1.00  0.00           O
ATOM   2332  OG  SER   147      26.952  -3.555  -1.943  1.00  0.00           O
ATOM   2333  H   SER   147      28.655  -2.729  -3.391  1.00  0.00           H
ATOM   2334  HA  SER   147      29.093  -1.304  -0.818  1.00  0.00           H
ATOM   2335  HB1 SER   147      26.835  -1.632  -1.242  1.00  0.00           H
ATOM   2336  HB2 SER   147      27.239  -2.831  -0.014  1.00  0.00           H
ATOM   2337  HG  SER   147      26.061  -3.810  -1.691  1.00  0.00           H
ATOM   2338  N   LYS   148      30.531  -2.929   0.340  1.00  0.00           N
ATOM   2339  CA  LYS   148      31.467  -3.775   1.029  1.00  0.00           C
ATOM   2340  CB  LYS   148      32.373  -2.919   1.914  1.00  0.00           C
ATOM   2341  C   LYS   148      30.713  -4.865   1.719  1.00  0.00           C
ATOM   2342  O   LYS   148      31.193  -5.987   1.863  1.00  0.00           O
ATOM   2343  CG  LYS   148      33.624  -2.425   1.160  1.00  0.00           C
ATOM   2344  CD  LYS   148      33.391  -1.854  -0.259  1.00  0.00           C
ATOM   2345  CE  LYS   148      33.540  -2.877  -1.412  1.00  0.00           C
ATOM   2346  NZ  LYS   148      32.308  -3.485  -1.926  1.00  0.00           N
ATOM   2347  H   LYS   148      30.437  -1.966   0.663  1.00  0.00           H
ATOM   2348  HA  LYS   148      32.079  -4.314   0.314  1.00  0.00           H
ATOM   2349  HB1 LYS   148      31.808  -2.073   2.308  1.00  0.00           H
ATOM   2350  HB2 LYS   148      32.703  -3.488   2.785  1.00  0.00           H
ATOM   2351  HG1 LYS   148      34.090  -1.654   1.776  1.00  0.00           H
ATOM   2352  HG2 LYS   148      34.359  -3.230   1.112  1.00  0.00           H
ATOM   2353  HD1 LYS   148      34.165  -1.102  -0.414  1.00  0.00           H
ATOM   2354  HD2 LYS   148      32.456  -1.298  -0.326  1.00  0.00           H
ATOM   2355  HE1 LYS   148      34.228  -3.679  -1.138  1.00  0.00           H
ATOM   2356  HE2 LYS   148      33.998  -2.369  -2.264  1.00  0.00           H
ATOM   2357  HZ1 LYS   148      32.512  -4.068  -2.764  1.00  0.00           H
ATOM   2358  HZ2 LYS   148      31.646  -2.747  -2.242  1.00  0.00           H
ATOM   2359  HZ3 LYS   148      31.800  -4.086  -1.245  1.00  0.00           H
ATOM   2360  N   THR   149      29.525  -4.491   2.210  1.00  0.00           N
ATOM   2361  CA  THR   149      28.575  -5.230   2.987  1.00  0.00           C
ATOM   2362  CB  THR   149      27.711  -4.276   3.841  1.00  0.00           C
ATOM   2363  C   THR   149      27.829  -6.288   2.217  1.00  0.00           C
ATOM   2364  O   THR   149      27.278  -7.211   2.816  1.00  0.00           O
ATOM   2365  OG1 THR   149      26.572  -4.903   4.379  1.00  0.00           O
ATOM   2366  CG2 THR   149      27.344  -2.964   3.139  1.00  0.00           C
ATOM   2367  H   THR   149      29.254  -3.531   1.999  1.00  0.00           H
ATOM   2368  HA  THR   149      29.175  -5.809   3.690  1.00  0.00           H
ATOM   2369  HB  THR   149      28.310  -3.993   4.708  1.00  0.00           H
ATOM   2370  HG1 THR   149      25.996  -5.129   3.649  1.00  0.00           H
ATOM   2371 1HG2 THR   149      26.544  -2.448   3.669  1.00  0.00           H
ATOM   2372 2HG2 THR   149      27.015  -3.135   2.118  1.00  0.00           H
ATOM   2373 3HG2 THR   149      28.202  -2.294   3.093  1.00  0.00           H
ATOM   2374  N   SER   150      27.727  -6.161   0.882  1.00  0.00           N
ATOM   2375  CA  SER   150      26.961  -7.093   0.101  1.00  0.00           C
ATOM   2376  CB  SER   150      26.917  -6.700  -1.400  1.00  0.00           C
ATOM   2377  C   SER   150      27.509  -8.485   0.217  1.00  0.00           C
ATOM   2378  O   SER   150      28.718  -8.691   0.306  1.00  0.00           O
ATOM   2379  OG  SER   150      27.056  -7.766  -2.335  1.00  0.00           O
ATOM   2380  H   SER   150      28.201  -5.389   0.416  1.00  0.00           H
ATOM   2381  HA  SER   150      25.950  -7.091   0.512  1.00  0.00           H
ATOM   2382  HB1 SER   150      25.974  -6.199  -1.620  1.00  0.00           H
ATOM   2383  HB2 SER   150      27.709  -5.983  -1.616  1.00  0.00           H
ATOM   2384  HG  SER   150      26.546  -8.505  -2.022  1.00  0.00           H
ATOM   2385  N   SER   151      26.603  -9.489   0.239  1.00  0.00           N
ATOM   2386  CA  SER   151      27.037 -10.858   0.281  1.00  0.00           C
ATOM   2387  CB  SER   151      27.020 -11.341   1.737  1.00  0.00           C
ATOM   2388  C   SER   151      26.078 -11.666  -0.547  1.00  0.00           C
ATOM   2389  O   SER   151      24.882 -11.713  -0.266  1.00  0.00           O
ATOM   2390  OG  SER   151      27.524 -12.672   1.813  1.00  0.00           O
ATOM   2391  H   SER   151      25.606  -9.273   0.225  1.00  0.00           H
ATOM   2392  HA  SER   151      28.037 -10.945  -0.145  1.00  0.00           H
ATOM   2393  HB1 SER   151      25.998 -11.281   2.134  1.00  0.00           H
ATOM   2394  HB2 SER   151      27.644 -10.671   2.337  1.00  0.00           H
ATOM   2395  HG  SER   151      27.459 -13.005   2.705  1.00  0.00           H
ATOM   2396  N   ILE   152      26.591 -12.358  -1.583  1.00  0.00           N
ATOM   2397  CA  ILE   152      25.755 -13.148  -2.445  1.00  0.00           C
ATOM   2398  CB  ILE   152      26.342 -13.213  -3.868  1.00  0.00           C
ATOM   2399  C   ILE   152      25.540 -14.480  -1.797  1.00  0.00           C
ATOM   2400  O   ILE   152      26.453 -15.050  -1.201  1.00  0.00           O
ATOM   2401  CG2 ILE   152      25.539 -14.174  -4.765  1.00  0.00           C
ATOM   2402  CG1 ILE   152      26.413 -11.801  -4.482  1.00  0.00           C
ATOM   2403  CD1 ILE   152      27.106 -11.754  -5.849  1.00  0.00           C
ATOM   2404  H   ILE   152      27.595 -12.321  -1.760  1.00  0.00           H
ATOM   2405  HA  ILE   152      24.781 -12.666  -2.506  1.00  0.00           H
ATOM   2406  HB  ILE   152      27.362 -13.579  -3.791  1.00  0.00           H
ATOM   2407 1HG2 ILE   152      25.931 -14.196  -5.778  1.00  0.00           H
ATOM   2408 2HG2 ILE   152      24.491 -13.879  -4.812  1.00  0.00           H
ATOM   2409 3HG2 ILE   152      25.577 -15.199  -4.393  1.00  0.00           H
ATOM   2410 1HG1 ILE   152      26.961 -11.137  -3.812  1.00  0.00           H
ATOM   2411 2HG1 ILE   152      25.410 -11.383  -4.558  1.00  0.00           H
ATOM   2412 1HD1 ILE   152      27.270 -10.722  -6.160  1.00  0.00           H
ATOM   2413 2HD1 ILE   152      26.507 -12.235  -6.619  1.00  0.00           H
ATOM   2414 3HD1 ILE   152      28.079 -12.244  -5.812  1.00  0.00           H
ATOM   2415  N   LEU   153      24.300 -15.003  -1.877  1.00  0.00           N
ATOM   2416  CA  LEU   153      23.998 -16.262  -1.258  1.00  0.00           C
ATOM   2417  CB  LEU   153      22.512 -16.226  -0.850  1.00  0.00           C
ATOM   2418  C   LEU   153      24.286 -17.350  -2.256  1.00  0.00           C
ATOM   2419  O   LEU   153      23.639 -17.449  -3.301  1.00  0.00           O
ATOM   2420  CG  LEU   153      21.987 -17.509  -0.179  1.00  0.00           C
ATOM   2421  CD1 LEU   153      22.758 -17.855   1.102  1.00  0.00           C
ATOM   2422  CD2 LEU   153      20.485 -17.390   0.120  1.00  0.00           C
ATOM   2423  H   LEU   153      23.571 -14.499  -2.382  1.00  0.00           H
ATOM   2424  HA  LEU   153      24.625 -16.385  -0.373  1.00  0.00           H
ATOM   2425  HB1 LEU   153      21.903 -16.013  -1.731  1.00  0.00           H
ATOM   2426  HB2 LEU   153      22.354 -15.384  -0.174  1.00  0.00           H
ATOM   2427  HG  LEU   153      22.125 -18.332  -0.877  1.00  0.00           H
ATOM   2428 1HD1 LEU   153      22.341 -18.742   1.578  1.00  0.00           H
ATOM   2429 2HD1 LEU   153      22.713 -17.037   1.822  1.00  0.00           H
ATOM   2430 3HD1 LEU   153      23.807 -18.064   0.894  1.00  0.00           H
ATOM   2431 1HD2 LEU   153      20.085 -18.330   0.501  1.00  0.00           H
ATOM   2432 2HD2 LEU   153      19.918 -17.128  -0.773  1.00  0.00           H
ATOM   2433 3HD2 LEU   153      20.293 -16.621   0.869  1.00  0.00           H
ATOM   2434  N   TYR   154      25.245 -18.238  -1.913  1.00  0.00           N
ATOM   2435  CA  TYR   154      25.704 -19.271  -2.809  1.00  0.00           C
ATOM   2436  CB  TYR   154      27.242 -19.254  -2.899  1.00  0.00           C
ATOM   2437  C   TYR   154      25.270 -20.606  -2.287  1.00  0.00           C
ATOM   2438  O   TYR   154      24.867 -20.744  -1.134  1.00  0.00           O
ATOM   2439  CG  TYR   154      27.752 -18.120  -3.745  1.00  0.00           C
ATOM   2440  CD1 TYR   154      27.795 -18.247  -5.129  1.00  0.00           C
ATOM   2441  CD2 TYR   154      28.212 -16.946  -3.161  1.00  0.00           C
ATOM   2442  CE1 TYR   154      28.227 -17.195  -5.922  1.00  0.00           C
ATOM   2443  CE2 TYR   154      28.669 -15.900  -3.951  1.00  0.00           C
ATOM   2444  CZ  TYR   154      28.634 -16.006  -5.335  1.00  0.00           C
ATOM   2445  OH  TYR   154      28.975 -14.929  -6.129  1.00  0.00           O
ATOM   2446  H   TYR   154      25.661 -18.176  -0.984  1.00  0.00           H
ATOM   2447  HA  TYR   154      25.262 -19.131  -3.795  1.00  0.00           H
ATOM   2448  HB1 TYR   154      27.615 -20.179  -3.342  1.00  0.00           H
ATOM   2449  HB2 TYR   154      27.682 -19.198  -1.902  1.00  0.00           H
ATOM   2450  HD1 TYR   154      27.480 -19.166  -5.599  1.00  0.00           H
ATOM   2451  HD2 TYR   154      28.206 -16.836  -2.085  1.00  0.00           H
ATOM   2452  HE1 TYR   154      28.235 -17.299  -6.996  1.00  0.00           H
ATOM   2453  HE2 TYR   154      29.018 -14.993  -3.482  1.00  0.00           H
ATOM   2454  HH  TYR   154      29.548 -14.357  -5.631  1.00  0.00           H
ATOM   2455  N   CYS   155      25.277 -21.626  -3.173  1.00  0.00           N
ATOM   2456  CA  CYS   155      24.859 -22.932  -2.751  1.00  0.00           C
ATOM   2457  CB  CYS   155      23.336 -23.035  -2.976  1.00  0.00           C
ATOM   2458  C   CYS   155      25.595 -23.999  -3.507  1.00  0.00           C
ATOM   2459  O   CYS   155      25.092 -25.111  -3.654  1.00  0.00           O
ATOM   2460  SG  CYS   155      22.800 -22.426  -4.605  1.00  0.00           S
ATOM   2461  H   CYS   155      25.576 -21.469  -4.135  1.00  0.00           H
ATOM   2462  HA  CYS   155      25.101 -23.076  -1.696  1.00  0.00           H
ATOM   2463  HB1 CYS   155      22.969 -24.050  -2.823  1.00  0.00           H
ATOM   2464  HB2 CYS   155      22.838 -22.426  -2.221  1.00  0.00           H
ATOM   2465  N   ASN   156      26.808 -23.718  -4.019  1.00  0.00           N
ATOM   2466  CA  ASN   156      27.469 -24.803  -4.683  1.00  0.00           C
ATOM   2467  CB  ASN   156      28.762 -24.332  -5.399  1.00  0.00           C
ATOM   2468  C   ASN   156      27.882 -25.828  -3.666  1.00  0.00           C
ATOM   2469  O   ASN   156      27.704 -27.028  -3.872  1.00  0.00           O
ATOM   2470  CG  ASN   156      29.608 -23.330  -4.585  1.00  0.00           C
ATOM   2471  OD1 ASN   156      30.398 -23.705  -3.730  1.00  0.00           O
ATOM   2472  ND2 ASN   156      29.402 -22.041  -4.896  1.00  0.00           N
ATOM   2473  H   ASN   156      27.229 -22.793  -3.940  1.00  0.00           H
ATOM   2474  HA  ASN   156      26.787 -25.263  -5.403  1.00  0.00           H
ATOM   2475  HB1 ASN   156      29.400 -25.181  -5.649  1.00  0.00           H
ATOM   2476  HB2 ASN   156      28.537 -23.882  -6.354  1.00  0.00           H
ATOM   2477 1HD2 ASN   156      29.925 -21.343  -4.408  1.00  0.00           H
ATOM   2478 2HD2 ASN   156      28.753 -21.756  -5.599  1.00  0.00           H
ATOM   2479  N   LYS   157      28.496 -25.376  -2.557  1.00  0.00           N
ATOM   2480  CA  LYS   157      28.935 -26.251  -1.506  1.00  0.00           C
ATOM   2481  CB  LYS   157      30.081 -25.600  -0.707  1.00  0.00           C
ATOM   2482  C   LYS   157      27.831 -26.698  -0.589  1.00  0.00           C
ATOM   2483  O   LYS   157      27.779 -27.871  -0.218  1.00  0.00           O
ATOM   2484  CG  LYS   157      30.565 -26.444   0.492  1.00  0.00           C
ATOM   2485  CD  LYS   157      31.157 -27.815   0.103  1.00  0.00           C
ATOM   2486  CE  LYS   157      30.830 -28.927   1.112  1.00  0.00           C
ATOM   2487  NZ  LYS   157      29.439 -29.384   1.023  1.00  0.00           N
ATOM   2488  H   LYS   157      28.656 -24.373  -2.460  1.00  0.00           H
ATOM   2489  HA  LYS   157      29.316 -27.143  -2.004  1.00  0.00           H
ATOM   2490  HB1 LYS   157      29.753 -24.625  -0.343  1.00  0.00           H
ATOM   2491  HB2 LYS   157      30.918 -25.400  -1.377  1.00  0.00           H
ATOM   2492  HG1 LYS   157      29.744 -26.572   1.198  1.00  0.00           H
ATOM   2493  HG2 LYS   157      31.318 -25.879   1.044  1.00  0.00           H
ATOM   2494  HD1 LYS   157      32.240 -27.709   0.015  1.00  0.00           H
ATOM   2495  HD2 LYS   157      30.824 -28.130  -0.884  1.00  0.00           H
ATOM   2496  HE1 LYS   157      31.025 -28.592   2.133  1.00  0.00           H
ATOM   2497  HE2 LYS   157      31.473 -29.791   0.930  1.00  0.00           H
ATOM   2498  HZ1 LYS   157      29.239 -30.130   1.720  1.00  0.00           H
ATOM   2499  HZ2 LYS   157      29.238 -29.747   0.068  1.00  0.00           H
ATOM   2500  HZ3 LYS   157      28.785 -28.588   1.183  1.00  0.00           H
ATOM   2501  N   SER   158      26.910 -25.784  -0.208  1.00  0.00           N
ATOM   2502  CA  SER   158      25.978 -26.103   0.843  1.00  0.00           C
ATOM   2503  CB  SER   158      26.286 -25.216   2.062  1.00  0.00           C
ATOM   2504  C   SER   158      24.562 -25.892   0.385  1.00  0.00           C
ATOM   2505  O   SER   158      24.309 -25.505  -0.754  1.00  0.00           O
ATOM   2506  OG  SER   158      25.739 -25.811   3.232  1.00  0.00           O
ATOM   2507  H   SER   158      26.875 -24.872  -0.663  1.00  0.00           H
ATOM   2508  HA  SER   158      26.062 -27.152   1.131  1.00  0.00           H
ATOM   2509  HB1 SER   158      25.897 -24.201   1.904  1.00  0.00           H
ATOM   2510  HB2 SER   158      27.370 -25.134   2.185  1.00  0.00           H
ATOM   2511  HG  SER   158      25.781 -25.218   3.980  1.00  0.00           H
ATOM   2512  N   ASN   159      23.601 -26.175   1.293  1.00  0.00           N
ATOM   2513  CA  ASN   159      22.189 -26.130   1.032  1.00  0.00           C
ATOM   2514  CB  ASN   159      21.449 -26.947   2.103  1.00  0.00           C
ATOM   2515  C   ASN   159      21.680 -24.718   1.018  1.00  0.00           C
ATOM   2516  O   ASN   159      22.254 -23.814   1.622  1.00  0.00           O
ATOM   2517  CG  ASN   159      21.901 -28.415   2.067  1.00  0.00           C
ATOM   2518  OD1 ASN   159      22.994 -28.763   2.496  1.00  0.00           O
ATOM   2519  ND2 ASN   159      21.000 -29.252   1.531  1.00  0.00           N
ATOM   2520  H   ASN   159      23.900 -26.441   2.232  1.00  0.00           H
ATOM   2521  HA  ASN   159      22.029 -26.564   0.042  1.00  0.00           H
ATOM   2522  HB1 ASN   159      20.369 -26.904   1.956  1.00  0.00           H
ATOM   2523  HB2 ASN   159      21.654 -26.553   3.099  1.00  0.00           H
ATOM   2524 1HD2 ASN   159      20.118 -28.930   1.191  1.00  0.00           H
ATOM   2525 2HD2 ASN   159      21.217 -30.226   1.472  1.00  0.00           H
ATOM   2526  N   CYS   160      20.563 -24.511   0.292  1.00  0.00           N
ATOM   2527  CA  CYS   160      19.928 -23.231   0.181  1.00  0.00           C
ATOM   2528  CB  CYS   160      19.436 -22.871  -1.224  1.00  0.00           C
ATOM   2529  C   CYS   160      18.823 -23.233   1.186  1.00  0.00           C
ATOM   2530  O   CYS   160      17.949 -24.100   1.177  1.00  0.00           O
ATOM   2531  SG  CYS   160      19.078 -21.092  -1.187  1.00  0.00           S
ATOM   2532  H   CYS   160      20.150 -25.303  -0.201  1.00  0.00           H
ATOM   2533  HA  CYS   160      20.708 -22.506   0.399  1.00  0.00           H
ATOM   2534  HB1 CYS   160      20.200 -23.069  -1.975  1.00  0.00           H
ATOM   2535  HB2 CYS   160      18.540 -23.430  -1.499  1.00  0.00           H
ATOM   2536  N   PRO   161      18.854 -22.275   2.066  1.00  0.00           N
ATOM   2537  CA  PRO   161      17.840 -22.167   3.074  1.00  0.00           C
ATOM   2538  CB  PRO   161      18.412 -21.154   4.073  1.00  0.00           C
ATOM   2539  C   PRO   161      16.570 -21.683   2.467  1.00  0.00           C
ATOM   2540  O   PRO   161      16.600 -21.145   1.364  1.00  0.00           O
ATOM   2541  CD  PRO   161      19.865 -21.211   2.162  1.00  0.00           C
ATOM   2542  CG  PRO   161      19.321 -20.268   3.233  1.00  0.00           C
ATOM   2543  HA  PRO   161      17.683 -23.143   3.536  1.00  0.00           H
ATOM   2544  HB1 PRO   161      17.655 -20.589   4.619  1.00  0.00           H
ATOM   2545  HB2 PRO   161      19.016 -21.683   4.810  1.00  0.00           H
ATOM   2546  HD1 PRO   161      19.976 -20.695   1.208  1.00  0.00           H
ATOM   2547  HD2 PRO   161      20.806 -21.671   2.468  1.00  0.00           H
ATOM   2548  HG1 PRO   161      20.108 -19.789   3.816  1.00  0.00           H
ATOM   2549  HG2 PRO   161      18.731 -19.483   2.760  1.00  0.00           H
ATOM   2550  N   TYR   162      15.446 -21.876   3.177  1.00  0.00           N
ATOM   2551  CA  TYR   162      14.150 -21.449   2.746  1.00  0.00           C
ATOM   2552  CB  TYR   162      14.083 -19.926   2.514  1.00  0.00           C
ATOM   2553  C   TYR   162      13.711 -22.244   1.556  1.00  0.00           C
ATOM   2554  O   TYR   162      12.806 -21.835   0.830  1.00  0.00           O
ATOM   2555  CG  TYR   162      14.737 -19.150   3.627  1.00  0.00           C
ATOM   2556  CD1 TYR   162      14.194 -19.152   4.907  1.00  0.00           C
ATOM   2557  CD2 TYR   162      15.904 -18.427   3.389  1.00  0.00           C
ATOM   2558  CE1 TYR   162      14.788 -18.419   5.926  1.00  0.00           C
ATOM   2559  CE2 TYR   162      16.492 -17.683   4.403  1.00  0.00           C
ATOM   2560  CZ  TYR   162      15.928 -17.673   5.669  1.00  0.00           C
ATOM   2561  OH  TYR   162      16.497 -16.908   6.664  1.00  0.00           O
ATOM   2562  H   TYR   162      15.521 -22.354   4.075  1.00  0.00           H
ATOM   2563  HA  TYR   162      13.481 -21.714   3.564  1.00  0.00           H
ATOM   2564  HB1 TYR   162      13.044 -19.607   2.426  1.00  0.00           H
ATOM   2565  HB2 TYR   162      14.561 -19.652   1.576  1.00  0.00           H
ATOM   2566  HD1 TYR   162      13.294 -19.715   5.112  1.00  0.00           H
ATOM   2567  HD2 TYR   162      16.351 -18.428   2.405  1.00  0.00           H
ATOM   2568  HE1 TYR   162      14.347 -18.407   6.912  1.00  0.00           H
ATOM   2569  HE2 TYR   162      17.386 -17.108   4.212  1.00  0.00           H
ATOM   2570  HH  TYR   162      16.052 -17.062   7.487  1.00  0.00           H
ATOM   2571  N   GLY   163      14.341 -23.409   1.321  1.00  0.00           N
ATOM   2572  CA  GLY   163      13.883 -24.284   0.277  1.00  0.00           C
ATOM   2573  C   GLY   163      13.972 -23.598  -1.050  1.00  0.00           C
ATOM   2574  O   GLY   163      13.141 -23.835  -1.926  1.00  0.00           O
ATOM   2575  H   GLY   163      15.147 -23.673   1.887  1.00  0.00           H
ATOM   2576  HA1 GLY   163      14.521 -25.167   0.280  1.00  0.00           H
ATOM   2577  HA2 GLY   163      12.853 -24.574   0.487  1.00  0.00           H
ATOM   2578  N   LEU   164      14.976 -22.722  -1.239  1.00  0.00           N
ATOM   2579  CA  LEU   164      15.099 -22.038  -2.494  1.00  0.00           C
ATOM   2580  CB  LEU   164      15.839 -20.708  -2.301  1.00  0.00           C
ATOM   2581  C   LEU   164      15.815 -22.919  -3.472  1.00  0.00           C
ATOM   2582  O   LEU   164      16.510 -23.862  -3.100  1.00  0.00           O
ATOM   2583  CG  LEU   164      15.169 -19.757  -1.294  1.00  0.00           C
ATOM   2584  CD1 LEU   164      16.135 -18.641  -0.876  1.00  0.00           C
ATOM   2585  CD2 LEU   164      13.857 -19.182  -1.842  1.00  0.00           C
ATOM   2586  H   LEU   164      15.647 -22.545  -0.492  1.00  0.00           H
ATOM   2587  HA  LEU   164      14.098 -21.836  -2.880  1.00  0.00           H
ATOM   2588  HB1 LEU   164      15.963 -20.195  -3.257  1.00  0.00           H
ATOM   2589  HB2 LEU   164      16.837 -20.934  -1.951  1.00  0.00           H
ATOM   2590  HG  LEU   164      14.929 -20.322  -0.397  1.00  0.00           H
ATOM   2591 1HD1 LEU   164      15.659 -17.941  -0.188  1.00  0.00           H
ATOM   2592 2HD1 LEU   164      16.486 -18.083  -1.741  1.00  0.00           H
ATOM   2593 3HD1 LEU   164      17.011 -19.052  -0.373  1.00  0.00           H
ATOM   2594 1HD2 LEU   164      13.424 -18.464  -1.146  1.00  0.00           H
ATOM   2595 2HD2 LEU   164      13.119 -19.968  -2.000  1.00  0.00           H
ATOM   2596 3HD2 LEU   164      14.014 -18.677  -2.794  1.00  0.00           H
ATOM   2597  N   LYS   165      15.627 -22.624  -4.773  1.00  0.00           N
ATOM   2598  CA  LYS   165      16.236 -23.364  -5.841  1.00  0.00           C
ATOM   2599  CB  LYS   165      15.402 -22.938  -7.051  1.00  0.00           C
ATOM   2600  C   LYS   165      17.669 -22.931  -5.925  1.00  0.00           C
ATOM   2601  O   LYS   165      18.007 -21.814  -5.536  1.00  0.00           O
ATOM   2602  CG  LYS   165      15.679 -23.584  -8.414  1.00  0.00           C
ATOM   2603  CD  LYS   165      15.160 -22.599  -9.465  1.00  0.00           C
ATOM   2604  CE  LYS   165      15.095 -23.056 -10.922  1.00  0.00           C
ATOM   2605  NZ  LYS   165      14.935 -21.875 -11.771  1.00  0.00           N
ATOM   2606  H   LYS   165      15.024 -21.837  -5.012  1.00  0.00           H
ATOM   2607  HA  LYS   165      16.155 -24.431  -5.626  1.00  0.00           H
ATOM   2608  HB1 LYS   165      14.346 -23.094  -6.823  1.00  0.00           H
ATOM   2609  HB2 LYS   165      15.506 -21.856  -7.139  1.00  0.00           H
ATOM   2610  HG1 LYS   165      15.177 -24.549  -8.487  1.00  0.00           H
ATOM   2611  HG2 LYS   165      16.745 -23.761  -8.559  1.00  0.00           H
ATOM   2612  HD1 LYS   165      14.168 -22.244  -9.178  1.00  0.00           H
ATOM   2613  HD2 LYS   165      15.815 -21.734  -9.397  1.00  0.00           H
ATOM   2614  HE1 LYS   165      16.001 -23.581 -11.225  1.00  0.00           H
ATOM   2615  HE2 LYS   165      14.244 -23.721 -11.078  1.00  0.00           H
ATOM   2616  HZ1 LYS   165      14.703 -22.056 -12.761  1.00  0.00           H
ATOM   2617  HZ2 LYS   165      15.803 -21.302 -11.726  1.00  0.00           H
ATOM   2618  HZ3 LYS   165      14.242 -21.215 -11.352  1.00  0.00           H
ATOM   2619  N   CYS   166      18.562 -23.824  -6.400  1.00  0.00           N
ATOM   2620  CA  CYS   166      19.946 -23.461  -6.531  1.00  0.00           C
ATOM   2621  CB  CYS   166      20.818 -24.442  -5.729  1.00  0.00           C
ATOM   2622  C   CYS   166      20.276 -23.501  -7.991  1.00  0.00           C
ATOM   2623  O   CYS   166      20.333 -24.572  -8.594  1.00  0.00           O
ATOM   2624  SG  CYS   166      22.598 -24.080  -5.785  1.00  0.00           S
ATOM   2625  H   CYS   166      18.255 -24.760  -6.667  1.00  0.00           H
ATOM   2626  HA  CYS   166      20.124 -22.449  -6.163  1.00  0.00           H
ATOM   2627  HB1 CYS   166      20.661 -25.460  -6.086  1.00  0.00           H
ATOM   2628  HB2 CYS   166      20.503 -24.433  -4.685  1.00  0.00           H
ATOM   2629  N   VAL   167      20.497 -22.319  -8.604  1.00  0.00           N
ATOM   2630  CA  VAL   167      20.796 -22.275 -10.008  1.00  0.00           C
ATOM   2631  CB  VAL   167      19.666 -21.550 -10.769  1.00  0.00           C
ATOM   2632  C   VAL   167      22.096 -21.559 -10.205  1.00  0.00           C
ATOM   2633  O   VAL   167      22.291 -20.448  -9.716  1.00  0.00           O
ATOM   2634  CG1 VAL   167      18.328 -22.242 -10.512  1.00  0.00           C
ATOM   2635  CG2 VAL   167      19.569 -20.044 -10.456  1.00  0.00           C
ATOM   2636  H   VAL   167      20.450 -21.452  -8.067  1.00  0.00           H
ATOM   2637  HA  VAL   167      20.905 -23.285 -10.406  1.00  0.00           H
ATOM   2638  HB  VAL   167      19.870 -21.643 -11.837  1.00  0.00           H
ATOM   2639 1HG1 VAL   167      17.565 -21.836 -11.171  1.00  0.00           H
ATOM   2640 2HG1 VAL   167      18.004 -22.088  -9.484  1.00  0.00           H
ATOM   2641 3HG1 VAL   167      18.392 -23.315 -10.693  1.00  0.00           H
ATOM   2642 1HG2 VAL   167      18.657 -19.610 -10.860  1.00  0.00           H
ATOM   2643 2HG2 VAL   167      20.393 -19.488 -10.903  1.00  0.00           H
ATOM   2644 3HG2 VAL   167      19.587 -19.852  -9.384  1.00  0.00           H
ATOM   2645  N   GLY   168      23.033 -22.197 -10.934  1.00  0.00           N
ATOM   2646  CA  GLY   168      24.283 -21.561 -11.240  1.00  0.00           C
ATOM   2647  C   GLY   168      25.047 -21.363  -9.970  1.00  0.00           C
ATOM   2648  O   GLY   168      25.871 -20.455  -9.870  1.00  0.00           O
ATOM   2649  H   GLY   168      22.852 -23.143 -11.271  1.00  0.00           H
ATOM   2650  HA1 GLY   168      24.088 -20.605 -11.728  1.00  0.00           H
ATOM   2651  HA2 GLY   168      24.838 -22.214 -11.914  1.00  0.00           H
ATOM   2652  N   ASN   169      24.802 -22.232  -8.972  1.00  0.00           N
ATOM   2653  CA  ASN   169      25.461 -22.172  -7.698  1.00  0.00           C
ATOM   2654  CB  ASN   169      26.993 -22.171  -7.831  1.00  0.00           C
ATOM   2655  C   ASN   169      25.004 -20.991  -6.890  1.00  0.00           C
ATOM   2656  O   ASN   169      25.628 -20.669  -5.881  1.00  0.00           O
ATOM   2657  CG  ASN   169      27.505 -23.317  -8.718  1.00  0.00           C
ATOM   2658  OD1 ASN   169      28.319 -23.114  -9.605  1.00  0.00           O
ATOM   2659  ND2 ASN   169      26.991 -24.525  -8.433  1.00  0.00           N
ATOM   2660  H   ASN   169      24.114 -22.968  -9.129  1.00  0.00           H
ATOM   2661  HA  ASN   169      25.128 -23.061  -7.161  1.00  0.00           H
ATOM   2662  HB1 ASN   169      27.439 -22.244  -6.846  1.00  0.00           H
ATOM   2663  HB2 ASN   169      27.367 -21.238  -8.248  1.00  0.00           H
ATOM   2664 1HD2 ASN   169      27.294 -25.309  -8.976  1.00  0.00           H
ATOM   2665 2HD2 ASN   169      26.319 -24.668  -7.708  1.00  0.00           H
ATOM   2666  N   LYS   170      23.890 -20.333  -7.274  1.00  0.00           N
ATOM   2667  CA  LYS   170      23.401 -19.233  -6.484  1.00  0.00           C
ATOM   2668  CB  LYS   170      23.424 -17.926  -7.285  1.00  0.00           C
ATOM   2669  C   LYS   170      21.978 -19.535  -6.128  1.00  0.00           C
ATOM   2670  O   LYS   170      21.291 -20.245  -6.860  1.00  0.00           O
ATOM   2671  CG  LYS   170      24.833 -17.385  -7.536  1.00  0.00           C
ATOM   2672  CD  LYS   170      24.774 -15.954  -8.082  1.00  0.00           C
ATOM   2673  CE  LYS   170      26.158 -15.354  -8.335  1.00  0.00           C
ATOM   2674  NZ  LYS   170      26.081 -13.937  -8.685  1.00  0.00           N
ATOM   2675  H   LYS   170      23.396 -20.615  -8.121  1.00  0.00           H
ATOM   2676  HA  LYS   170      23.957 -19.126  -5.553  1.00  0.00           H
ATOM   2677  HB1 LYS   170      22.866 -17.169  -6.732  1.00  0.00           H
ATOM   2678  HB2 LYS   170      22.902 -18.058  -8.235  1.00  0.00           H
ATOM   2679  HG1 LYS   170      25.387 -17.390  -6.597  1.00  0.00           H
ATOM   2680  HG2 LYS   170      25.368 -18.042  -8.223  1.00  0.00           H
ATOM   2681  HD1 LYS   170      24.186 -15.936  -9.001  1.00  0.00           H
ATOM   2682  HD2 LYS   170      24.241 -15.333  -7.362  1.00  0.00           H
ATOM   2683  HE1 LYS   170      26.774 -15.440  -7.443  1.00  0.00           H
ATOM   2684  HE2 LYS   170      26.672 -15.888  -9.138  1.00  0.00           H
ATOM   2685  HZ1 LYS   170      27.041 -13.553  -8.802  1.00  0.00           H
ATOM   2686  HZ2 LYS   170      25.594 -13.418  -7.924  1.00  0.00           H
ATOM   2687  HZ3 LYS   170      25.545 -13.820  -9.569  1.00  0.00           H
ATOM   2688  N   CYS   171      21.501 -19.030  -4.969  1.00  0.00           N
ATOM   2689  CA  CYS   171      20.128 -19.254  -4.609  1.00  0.00           C
ATOM   2690  CB  CYS   171      19.904 -18.948  -3.128  1.00  0.00           C
ATOM   2691  C   CYS   171      19.280 -18.376  -5.478  1.00  0.00           C
ATOM   2692  O   CYS   171      19.483 -17.165  -5.560  1.00  0.00           O
ATOM   2693  SG  CYS   171      20.684 -20.129  -1.992  1.00  0.00           S
ATOM   2694  H   CYS   171      22.111 -18.493  -4.353  1.00  0.00           H
ATOM   2695  HA  CYS   171      19.889 -20.302  -4.801  1.00  0.00           H
ATOM   2696  HB1 CYS   171      18.836 -18.928  -2.907  1.00  0.00           H
ATOM   2697  HB2 CYS   171      20.281 -17.950  -2.902  1.00  0.00           H
ATOM   2698  N   GLU   172      18.283 -18.985  -6.148  1.00  0.00           N
ATOM   2699  CA  GLU   172      17.499 -18.267  -7.111  1.00  0.00           C
ATOM   2700  CB  GLU   172      16.837 -19.216  -8.144  1.00  0.00           C
ATOM   2701  C   GLU   172      16.414 -17.456  -6.483  1.00  0.00           C
ATOM   2702  O   GLU   172      15.740 -17.878  -5.546  1.00  0.00           O
ATOM   2703  CG  GLU   172      16.132 -18.469  -9.310  1.00  0.00           C
ATOM   2704  CD  GLU   172      15.552 -19.400 -10.394  1.00  0.00           C
ATOM   2705  OE1 GLU   172      14.413 -19.846 -10.285  1.00  0.00           O
ATOM   2706  OE2 GLU   172      16.233 -19.701 -11.368  1.00  0.00           O
ATOM   2707  H   GLU   172      18.083 -19.968  -5.968  1.00  0.00           H
ATOM   2708  HA  GLU   172      18.177 -17.601  -7.649  1.00  0.00           H
ATOM   2709  HB1 GLU   172      17.588 -19.891  -8.548  1.00  0.00           H
ATOM   2710  HB2 GLU   172      16.111 -19.853  -7.640  1.00  0.00           H
ATOM   2711  HG1 GLU   172      15.303 -17.870  -8.937  1.00  0.00           H
ATOM   2712  HG2 GLU   172      16.825 -17.781  -9.792  1.00  0.00           H
ATOM   2713  N   TYR   173      16.222 -16.242  -7.033  1.00  0.00           N
ATOM   2714  CA  TYR   173      15.137 -15.379  -6.672  1.00  0.00           C
ATOM   2715  CB  TYR   173      15.613 -13.916  -6.545  1.00  0.00           C
ATOM   2716  C   TYR   173      14.165 -15.501  -7.805  1.00  0.00           C
ATOM   2717  O   TYR   173      14.561 -15.432  -8.967  1.00  0.00           O
ATOM   2718  CG  TYR   173      14.451 -12.949  -6.550  1.00  0.00           C
ATOM   2719  CD1 TYR   173      13.728 -12.700  -5.388  1.00  0.00           C
ATOM   2720  CD2 TYR   173      14.003 -12.399  -7.749  1.00  0.00           C
ATOM   2721  CE1 TYR   173      12.585 -11.912  -5.421  1.00  0.00           C
ATOM   2722  CE2 TYR   173      12.838 -11.645  -7.788  1.00  0.00           C
ATOM   2723  CZ  TYR   173      12.141 -11.382  -6.622  1.00  0.00           C
ATOM   2724  OH  TYR   173      11.009 -10.597  -6.669  1.00  0.00           O
ATOM   2725  H   TYR   173      16.882 -15.921  -7.742  1.00  0.00           H
ATOM   2726  HA  TYR   173      14.662 -15.726  -5.755  1.00  0.00           H
ATOM   2727  HB1 TYR   173      16.277 -13.663  -7.372  1.00  0.00           H
ATOM   2728  HB2 TYR   173      16.197 -13.787  -5.634  1.00  0.00           H
ATOM   2729  HD1 TYR   173      14.040 -13.142  -4.457  1.00  0.00           H
ATOM   2730  HD2 TYR   173      14.523 -12.612  -8.673  1.00  0.00           H
ATOM   2731  HE1 TYR   173      12.025 -11.735  -4.517  1.00  0.00           H
ATOM   2732  HE2 TYR   173      12.464 -11.265  -8.728  1.00  0.00           H
ATOM   2733  HH  TYR   173      10.544 -10.632  -5.843  1.00  0.00           H
ATOM   2734  N   LEU   174      12.878 -15.773  -7.508  1.00  0.00           N
ATOM   2735  CA  LEU   174      11.894 -15.794  -8.556  1.00  0.00           C
ATOM   2736  CB  LEU   174      11.814 -17.240  -9.093  1.00  0.00           C
ATOM   2737  C   LEU   174      10.572 -15.358  -8.009  1.00  0.00           C
ATOM   2738  O   LEU   174      10.198 -15.715  -6.893  1.00  0.00           O
ATOM   2739  CG  LEU   174      10.541 -17.641  -9.875  1.00  0.00           C
ATOM   2740  CD1 LEU   174      10.270 -16.749 -11.097  1.00  0.00           C
ATOM   2741  CD2 LEU   174      10.631 -19.121 -10.274  1.00  0.00           C
ATOM   2742  H   LEU   174      12.604 -15.963  -6.544  1.00  0.00           H
ATOM   2743  HA  LEU   174      12.188 -15.102  -9.342  1.00  0.00           H
ATOM   2744  HB1 LEU   174      12.694 -17.429  -9.710  1.00  0.00           H
ATOM   2745  HB2 LEU   174      11.906 -17.924  -8.248  1.00  0.00           H
ATOM   2746  HG  LEU   174       9.677 -17.559  -9.214  1.00  0.00           H
ATOM   2747 1HD1 LEU   174       9.640 -15.896 -10.857  1.00  0.00           H
ATOM   2748 2HD1 LEU   174       9.744 -17.292 -11.883  1.00  0.00           H
ATOM   2749 3HD1 LEU   174      11.192 -16.351 -11.510  1.00  0.00           H
ATOM   2750 1HD2 LEU   174      10.693 -19.757  -9.391  1.00  0.00           H
ATOM   2751 2HD2 LEU   174      11.517 -19.314 -10.875  1.00  0.00           H
ATOM   2752 3HD2 LEU   174       9.757 -19.432 -10.846  1.00  0.00           H
ATOM   2753  N   GLN   175       9.833 -14.553  -8.800  1.00  0.00           N
ATOM   2754  CA  GLN   175       8.541 -14.115  -8.378  1.00  0.00           C
ATOM   2755  CB  GLN   175       8.708 -12.760  -7.658  1.00  0.00           C
ATOM   2756  C   GLN   175       7.644 -13.995  -9.567  1.00  0.00           C
ATOM   2757  O   GLN   175       8.027 -13.466 -10.610  1.00  0.00           O
ATOM   2758  CG  GLN   175       7.430 -12.201  -7.008  1.00  0.00           C
ATOM   2759  CD  GLN   175       6.934 -13.089  -5.858  1.00  0.00           C
ATOM   2760  OE1 GLN   175       7.552 -13.192  -4.806  1.00  0.00           O
ATOM   2761  NE2 GLN   175       5.781 -13.720  -6.124  1.00  0.00           N
ATOM   2762  H   GLN   175      10.198 -14.256  -9.704  1.00  0.00           H
ATOM   2763  HA  GLN   175       8.115 -14.865  -7.708  1.00  0.00           H
ATOM   2764  HB1 GLN   175       9.100 -12.024  -8.362  1.00  0.00           H
ATOM   2765  HB2 GLN   175       9.475 -12.861  -6.888  1.00  0.00           H
ATOM   2766  HG1 GLN   175       6.635 -12.077  -7.744  1.00  0.00           H
ATOM   2767  HG2 GLN   175       7.632 -11.215  -6.591  1.00  0.00           H
ATOM   2768 1HE2 GLN   175       5.383 -14.335  -5.445  1.00  0.00           H
ATOM   2769 2HE2 GLN   175       5.306 -13.578  -6.993  1.00  0.00           H
ATOM   2770  N   SER   176       6.408 -14.512  -9.431  1.00  0.00           N
ATOM   2771  CA  SER   176       5.432 -14.335 -10.463  1.00  0.00           C
ATOM   2772  CB  SER   176       4.820 -15.686 -10.859  1.00  0.00           C
ATOM   2773  C   SER   176       4.399 -13.449  -9.849  1.00  0.00           C
ATOM   2774  O   SER   176       4.022 -13.627  -8.691  1.00  0.00           O
ATOM   2775  OG  SER   176       5.847 -16.601 -11.222  1.00  0.00           O
ATOM   2776  H   SER   176       6.166 -15.032  -8.588  1.00  0.00           H
ATOM   2777  HA  SER   176       5.862 -13.849 -11.340  1.00  0.00           H
ATOM   2778  HB1 SER   176       4.254 -16.103 -10.020  1.00  0.00           H
ATOM   2779  HB2 SER   176       4.122 -15.526 -11.691  1.00  0.00           H
ATOM   2780  HG  SER   176       5.487 -17.388 -11.623  1.00  0.00           H
ATOM   2781  N   TYR   177       3.919 -12.456 -10.618  1.00  0.00           N
ATOM   2782  CA  TYR   177       2.981 -11.507 -10.101  1.00  0.00           C
ATOM   2783  CB  TYR   177       3.498 -10.088 -10.409  1.00  0.00           C
ATOM   2784  C   TYR   177       1.682 -11.730 -10.819  1.00  0.00           C
ATOM   2785  O   TYR   177       1.664 -12.256 -11.929  1.00  0.00           O
ATOM   2786  CG  TYR   177       4.621  -9.667  -9.497  1.00  0.00           C
ATOM   2787  CD1 TYR   177       4.344  -8.960  -8.328  1.00  0.00           C
ATOM   2788  CD2 TYR   177       5.947  -9.933  -9.825  1.00  0.00           C
ATOM   2789  CE1 TYR   177       5.372  -8.529  -7.501  1.00  0.00           C
ATOM   2790  CE2 TYR   177       6.976  -9.513  -8.990  1.00  0.00           C
ATOM   2791  CZ  TYR   177       6.689  -8.813  -7.827  1.00  0.00           C
ATOM   2792  OH  TYR   177       7.706  -8.413  -6.983  1.00  0.00           O
ATOM   2793  H   TYR   177       4.229 -12.378 -11.586  1.00  0.00           H
ATOM   2794  HA  TYR   177       2.826 -11.638  -9.028  1.00  0.00           H
ATOM   2795  HB1 TYR   177       2.697  -9.354 -10.308  1.00  0.00           H
ATOM   2796  HB2 TYR   177       3.841 -10.027 -11.443  1.00  0.00           H
ATOM   2797  HD1 TYR   177       3.325  -8.723  -8.059  1.00  0.00           H
ATOM   2798  HD2 TYR   177       6.184 -10.461 -10.739  1.00  0.00           H
ATOM   2799  HE1 TYR   177       5.148  -7.971  -6.602  1.00  0.00           H
ATOM   2800  HE2 TYR   177       8.001  -9.735  -9.242  1.00  0.00           H
ATOM   2801  HH  TYR   177       7.334  -7.830  -6.329  1.00  0.00           H
ATOM   2802  N   CYS   178       0.556 -11.331 -10.183  1.00  0.00           N
ATOM   2803  CA  CYS   178      -0.753 -11.526 -10.732  1.00  0.00           C
ATOM   2804  CB  CYS   178      -1.787 -11.013  -9.720  1.00  0.00           C
ATOM   2805  C   CYS   178      -0.852 -10.775 -12.022  1.00  0.00           C
ATOM   2806  O   CYS   178      -1.541 -11.193 -12.950  1.00  0.00           O
ATOM   2807  SG  CYS   178      -1.564  -9.263  -9.300  1.00  0.00           S
ATOM   2808  H   CYS   178       0.642 -10.873  -9.276  1.00  0.00           H
ATOM   2809  HA  CYS   178      -0.877 -12.591 -10.930  1.00  0.00           H
ATOM   2810  HB1 CYS   178      -1.709 -11.595  -8.801  1.00  0.00           H
ATOM   2811  HB2 CYS   178      -2.799 -11.158 -10.097  1.00  0.00           H
ATOM   2812  HG  CYS   178      -2.194  -8.955  -8.161  1.00  0.00           H
ATOM   2813  N   GLU   179      -0.139  -9.645 -12.120  1.00  0.00           N
ATOM   2814  CA  GLU   179      -0.136  -8.831 -13.303  1.00  0.00           C
ATOM   2815  CB  GLU   179       0.655  -7.533 -13.073  1.00  0.00           C
ATOM   2816  C   GLU   179       0.355  -9.677 -14.441  1.00  0.00           C
ATOM   2817  O   GLU   179      -0.010  -9.436 -15.592  1.00  0.00           O
ATOM   2818  CG  GLU   179       2.150  -7.731 -12.756  1.00  0.00           C
ATOM   2819  CD  GLU   179       3.049  -7.198 -13.875  1.00  0.00           C
ATOM   2820  OE1 GLU   179       3.947  -6.416 -13.589  1.00  0.00           O
ATOM   2821  OE2 GLU   179       2.847  -7.571 -15.025  1.00  0.00           O
ATOM   2822  H   GLU   179       0.424  -9.350 -11.321  1.00  0.00           H
ATOM   2823  HA  GLU   179      -1.176  -8.578 -13.509  1.00  0.00           H
ATOM   2824  HB1 GLU   179       0.197  -7.002 -12.239  1.00  0.00           H
ATOM   2825  HB2 GLU   179       0.520  -6.872 -13.931  1.00  0.00           H
ATOM   2826  HG1 GLU   179       2.394  -8.779 -12.610  1.00  0.00           H
ATOM   2827  HG2 GLU   179       2.410  -7.216 -11.831  1.00  0.00           H
ATOM   2828  N   GLY   180       1.194 -10.696 -14.154  1.00  0.00           N
ATOM   2829  CA  GLY   180       1.660 -11.558 -15.211  1.00  0.00           C
ATOM   2830  C   GLY   180       3.141 -11.447 -15.391  1.00  0.00           C
ATOM   2831  O   GLY   180       3.722 -12.148 -16.217  1.00  0.00           O
ATOM   2832  H   GLY   180       1.497 -10.855 -13.193  1.00  0.00           H
ATOM   2833  HA1 GLY   180       1.420 -12.578 -14.914  1.00  0.00           H
ATOM   2834  HA2 GLY   180       1.167 -11.350 -16.161  1.00  0.00           H
ATOM   2835  N   SER   181       3.801 -10.558 -14.632  1.00  0.00           N
ATOM   2836  CA  SER   181       5.217 -10.401 -14.779  1.00  0.00           C
ATOM   2837  CB  SER   181       5.690  -9.035 -14.259  1.00  0.00           C
ATOM   2838  C   SER   181       5.930 -11.503 -14.042  1.00  0.00           C
ATOM   2839  O   SER   181       5.552 -11.874 -12.931  1.00  0.00           O
ATOM   2840  OG  SER   181       7.115  -8.983 -14.212  1.00  0.00           O
ATOM   2841  H   SER   181       3.294  -9.995 -13.949  1.00  0.00           H
ATOM   2842  HA  SER   181       5.469 -10.473 -15.840  1.00  0.00           H
ATOM   2843  HB1 SER   181       5.311  -8.257 -14.930  1.00  0.00           H
ATOM   2844  HB2 SER   181       5.272  -8.852 -13.263  1.00  0.00           H
ATOM   2845  HG  SER   181       7.414  -8.130 -13.910  1.00  0.00           H
ATOM   2846  N   GLN   182       6.986 -12.074 -14.664  1.00  0.00           N
ATOM   2847  CA  GLN   182       7.806 -13.039 -13.987  1.00  0.00           C
ATOM   2848  CB  GLN   182       7.896 -14.365 -14.769  1.00  0.00           C
ATOM   2849  C   GLN   182       9.175 -12.457 -13.891  1.00  0.00           C
ATOM   2850  O   GLN   182       9.750 -12.025 -14.888  1.00  0.00           O
ATOM   2851  CG  GLN   182       6.788 -15.377 -14.439  1.00  0.00           C
ATOM   2852  CD  GLN   182       5.382 -14.964 -14.883  1.00  0.00           C
ATOM   2853  OE1 GLN   182       4.404 -15.175 -14.174  1.00  0.00           O
ATOM   2854  NE2 GLN   182       5.338 -14.383 -16.088  1.00  0.00           N
ATOM   2855  H   GLN   182       7.203 -11.816 -15.627  1.00  0.00           H
ATOM   2856  HA  GLN   182       7.438 -13.220 -12.979  1.00  0.00           H
ATOM   2857  HB1 GLN   182       8.830 -14.867 -14.514  1.00  0.00           H
ATOM   2858  HB2 GLN   182       7.967 -14.177 -15.840  1.00  0.00           H
ATOM   2859  HG1 GLN   182       6.765 -15.557 -13.366  1.00  0.00           H
ATOM   2860  HG2 GLN   182       7.012 -16.331 -14.915  1.00  0.00           H
ATOM   2861 1HE2 GLN   182       6.161 -14.184 -16.627  1.00  0.00           H
ATOM   2862 2HE2 GLN   182       4.467 -14.094 -16.480  1.00  0.00           H
ATOM   2863  N   ILE   183       9.734 -12.431 -12.668  1.00  0.00           N
ATOM   2864  CA  ILE   183      11.029 -11.844 -12.508  1.00  0.00           C
ATOM   2865  CB  ILE   183      10.904 -10.541 -11.681  1.00  0.00           C
ATOM   2866  C   ILE   183      11.931 -12.831 -11.843  1.00  0.00           C
ATOM   2867  O   ILE   183      11.550 -13.476 -10.868  1.00  0.00           O
ATOM   2868  CG2 ILE   183      12.129  -9.647 -11.918  1.00  0.00           C
ATOM   2869  CG1 ILE   183       9.609  -9.767 -12.003  1.00  0.00           C
ATOM   2870  CD1 ILE   183       9.498  -8.438 -11.256  1.00  0.00           C
ATOM   2871  H   ILE   183       9.243 -12.825 -11.866  1.00  0.00           H
ATOM   2872  HA  ILE   183      11.464 -11.606 -13.482  1.00  0.00           H
ATOM   2873  HB  ILE   183      10.861 -10.794 -10.620  1.00  0.00           H
ATOM   2874 1HG2 ILE   183      12.120  -8.776 -11.265  1.00  0.00           H
ATOM   2875 2HG2 ILE   183      12.128  -9.270 -12.938  1.00  0.00           H
ATOM   2876 3HG2 ILE   183      13.064 -10.182 -11.755  1.00  0.00           H
ATOM   2877 1HG1 ILE   183       8.734 -10.360 -11.736  1.00  0.00           H
ATOM   2878 2HG1 ILE   183       9.543  -9.584 -13.076  1.00  0.00           H
ATOM   2879 1HD1 ILE   183       8.493  -8.035 -11.361  1.00  0.00           H
ATOM   2880 2HD1 ILE   183      10.197  -7.705 -11.657  1.00  0.00           H
ATOM   2881 3HD1 ILE   183       9.705  -8.554 -10.193  1.00  0.00           H
ATOM   2882  N   TYR   184      13.169 -12.969 -12.364  1.00  0.00           N
ATOM   2883  CA  TYR   184      14.080 -13.945 -11.837  1.00  0.00           C
ATOM   2884  CB  TYR   184      14.399 -14.987 -12.939  1.00  0.00           C
ATOM   2885  C   TYR   184      15.414 -13.297 -11.595  1.00  0.00           C
ATOM   2886  O   TYR   184      15.718 -12.239 -12.144  1.00  0.00           O
ATOM   2887  CG  TYR   184      13.301 -15.955 -13.281  1.00  0.00           C
ATOM   2888  CD1 TYR   184      12.277 -15.598 -14.156  1.00  0.00           C
ATOM   2889  CD2 TYR   184      13.387 -17.274 -12.844  1.00  0.00           C
ATOM   2890  CE1 TYR   184      11.348 -16.543 -14.577  1.00  0.00           C
ATOM   2891  CE2 TYR   184      12.464 -18.219 -13.268  1.00  0.00           C
ATOM   2892  CZ  TYR   184      11.441 -17.854 -14.130  1.00  0.00           C
ATOM   2893  OH  TYR   184      10.510 -18.793 -14.525  1.00  0.00           O
ATOM   2894  H   TYR   184      13.460 -12.373 -13.139  1.00  0.00           H
ATOM   2895  HA  TYR   184      13.706 -14.401 -10.924  1.00  0.00           H
ATOM   2896  HB1 TYR   184      14.685 -14.478 -13.860  1.00  0.00           H
ATOM   2897  HB2 TYR   184      15.268 -15.588 -12.662  1.00  0.00           H
ATOM   2898  HD1 TYR   184      12.209 -14.588 -14.534  1.00  0.00           H
ATOM   2899  HD2 TYR   184      14.188 -17.580 -12.184  1.00  0.00           H
ATOM   2900  HE1 TYR   184      10.559 -16.261 -15.258  1.00  0.00           H
ATOM   2901  HE2 TYR   184      12.545 -19.237 -12.922  1.00  0.00           H
ATOM   2902  HH  TYR   184      10.496 -19.501 -13.897  1.00  0.00           H
ATOM   2903  N   GLY   185      16.248 -13.941 -10.746  1.00  0.00           N
ATOM   2904  CA  GLY   185      17.559 -13.436 -10.447  1.00  0.00           C
ATOM   2905  C   GLY   185      18.151 -14.277  -9.355  1.00  0.00           C
ATOM   2906  O   GLY   185      17.859 -15.467  -9.243  1.00  0.00           O
ATOM   2907  H   GLY   185      15.938 -14.807 -10.306  1.00  0.00           H
ATOM   2908  HA1 GLY   185      17.443 -12.397 -10.248  1.00  0.00           H
ATOM   2909  HA2 GLY   185      18.128 -13.604 -11.348  1.00  0.00           H
ATOM   2910  N   PHE   186      19.040 -13.671  -8.537  1.00  0.00           N
ATOM   2911  CA  PHE   186      19.652 -14.379  -7.445  1.00  0.00           C
ATOM   2912  CB  PHE   186      21.121 -14.721  -7.763  1.00  0.00           C
ATOM   2913  C   PHE   186      19.525 -13.550  -6.201  1.00  0.00           C
ATOM   2914  O   PHE   186      19.244 -12.357  -6.265  1.00  0.00           O
ATOM   2915  CG  PHE   186      21.998 -13.508  -7.973  1.00  0.00           C
ATOM   2916  CD1 PHE   186      22.623 -12.894  -6.891  1.00  0.00           C
ATOM   2917  CD2 PHE   186      22.186 -12.978  -9.246  1.00  0.00           C
ATOM   2918  CE1 PHE   186      23.406 -11.761  -7.072  1.00  0.00           C
ATOM   2919  CE2 PHE   186      22.972 -11.847  -9.432  1.00  0.00           C
ATOM   2920  CZ  PHE   186      23.582 -11.237  -8.345  1.00  0.00           C
ATOM   2921  H   PHE   186      19.282 -12.693  -8.698  1.00  0.00           H
ATOM   2922  HA  PHE   186      19.096 -15.300  -7.259  1.00  0.00           H
ATOM   2923  HB1 PHE   186      21.537 -15.322  -6.954  1.00  0.00           H
ATOM   2924  HB2 PHE   186      21.159 -15.350  -8.653  1.00  0.00           H
ATOM   2925  HD1 PHE   186      22.466 -13.274  -5.891  1.00  0.00           H
ATOM   2926  HD2 PHE   186      21.687 -13.428 -10.094  1.00  0.00           H
ATOM   2927  HE1 PHE   186      23.840 -11.264  -6.217  1.00  0.00           H
ATOM   2928  HE2 PHE   186      23.076 -11.422 -10.421  1.00  0.00           H
ATOM   2929  HZ  PHE   186      24.157 -10.331  -8.478  1.00  0.00           H
ATOM   2930  N   TYR   187      19.716 -14.184  -5.023  1.00  0.00           N
ATOM   2931  CA  TYR   187      19.536 -13.547  -3.745  1.00  0.00           C
ATOM   2932  CB  TYR   187      18.919 -14.570  -2.763  1.00  0.00           C
ATOM   2933  C   TYR   187      20.853 -13.149  -3.147  1.00  0.00           C
ATOM   2934  O   TYR   187      21.877 -13.789  -3.378  1.00  0.00           O
ATOM   2935  CG  TYR   187      17.416 -14.613  -2.766  1.00  0.00           C
ATOM   2936  CD1 TYR   187      16.697 -13.616  -2.117  1.00  0.00           C
ATOM   2937  CD2 TYR   187      16.732 -15.711  -3.274  1.00  0.00           C
ATOM   2938  CE1 TYR   187      15.326 -13.726  -1.939  1.00  0.00           C
ATOM   2939  CE2 TYR   187      15.357 -15.823  -3.099  1.00  0.00           C
ATOM   2940  CZ  TYR   187      14.657 -14.839  -2.417  1.00  0.00           C
ATOM   2941  OH  TYR   187      13.296 -14.953  -2.225  1.00  0.00           O
ATOM   2942  H   TYR   187      20.001 -15.163  -5.041  1.00  0.00           H
ATOM   2943  HA  TYR   187      18.907 -12.670  -3.862  1.00  0.00           H
ATOM   2944  HB1 TYR   187      19.197 -14.347  -1.730  1.00  0.00           H
ATOM   2945  HB2 TYR   187      19.319 -15.568  -2.955  1.00  0.00           H
ATOM   2946  HD1 TYR   187      17.215 -12.769  -1.699  1.00  0.00           H
ATOM   2947  HD2 TYR   187      17.270 -16.508  -3.768  1.00  0.00           H
ATOM   2948  HE1 TYR   187      14.782 -12.956  -1.415  1.00  0.00           H
ATOM   2949  HE2 TYR   187      14.836 -16.687  -3.481  1.00  0.00           H
ATOM   2950  HH  TYR   187      12.977 -15.719  -2.688  1.00  0.00           H
ATOM   2951  N   PHE   188      20.858 -12.024  -2.395  1.00  0.00           N
ATOM   2952  CA  PHE   188      22.025 -11.643  -1.649  1.00  0.00           C
ATOM   2953  CB  PHE   188      22.925 -10.771  -2.557  1.00  0.00           C
ATOM   2954  C   PHE   188      21.545 -10.881  -0.447  1.00  0.00           C
ATOM   2955  O   PHE   188      20.383 -10.485  -0.385  1.00  0.00           O
ATOM   2956  CG  PHE   188      22.442  -9.355  -2.745  1.00  0.00           C
ATOM   2957  CD1 PHE   188      21.336  -9.065  -3.540  1.00  0.00           C
ATOM   2958  CD2 PHE   188      23.112  -8.310  -2.113  1.00  0.00           C
ATOM   2959  CE1 PHE   188      20.904  -7.754  -3.692  1.00  0.00           C
ATOM   2960  CE2 PHE   188      22.700  -6.999  -2.287  1.00  0.00           C
ATOM   2961  CZ  PHE   188      21.592  -6.721  -3.070  1.00  0.00           C
ATOM   2962  H   PHE   188      20.023 -11.439  -2.358  1.00  0.00           H
ATOM   2963  HA  PHE   188      22.540 -12.543  -1.306  1.00  0.00           H
ATOM   2964  HB1 PHE   188      23.929 -10.708  -2.145  1.00  0.00           H
ATOM   2965  HB2 PHE   188      23.038 -11.239  -3.535  1.00  0.00           H
ATOM   2966  HD1 PHE   188      20.797  -9.858  -4.037  1.00  0.00           H
ATOM   2967  HD2 PHE   188      23.955  -8.509  -1.467  1.00  0.00           H
ATOM   2968  HE1 PHE   188      20.039  -7.535  -4.301  1.00  0.00           H
ATOM   2969  HE2 PHE   188      23.236  -6.195  -1.802  1.00  0.00           H
ATOM   2970  HZ  PHE   188      21.276  -5.697  -3.181  1.00  0.00           H
ATOM   2971  N   SER   189      22.428 -10.670   0.554  1.00  0.00           N
ATOM   2972  CA  SER   189      22.036  -9.959   1.744  1.00  0.00           C
ATOM   2973  CB  SER   189      22.202 -10.856   2.981  1.00  0.00           C
ATOM   2974  C   SER   189      22.880  -8.734   1.863  1.00  0.00           C
ATOM   2975  O   SER   189      24.033  -8.718   1.435  1.00  0.00           O
ATOM   2976  OG  SER   189      23.433 -11.573   2.938  1.00  0.00           O
ATOM   2977  H   SER   189      23.382 -11.019   0.466  1.00  0.00           H
ATOM   2978  HA  SER   189      21.009  -9.633   1.648  1.00  0.00           H
ATOM   2979  HB1 SER   189      21.368 -11.563   3.022  1.00  0.00           H
ATOM   2980  HB2 SER   189      22.141 -10.240   3.885  1.00  0.00           H
ATOM   2981  HG  SER   189      23.571 -12.047   3.754  1.00  0.00           H
ATOM   2982  N   ASP   190      22.304  -7.658   2.444  1.00  0.00           N
ATOM   2983  CA  ASP   190      23.021  -6.423   2.564  1.00  0.00           C
ATOM   2984  CB  ASP   190      23.156  -5.693   1.206  1.00  0.00           C
ATOM   2985  C   ASP   190      22.316  -5.619   3.622  1.00  0.00           C
ATOM   2986  O   ASP   190      21.242  -5.992   4.093  1.00  0.00           O
ATOM   2987  CG  ASP   190      24.458  -4.875   1.054  1.00  0.00           C
ATOM   2988  OD1 ASP   190      25.012  -4.421   2.044  1.00  0.00           O
ATOM   2989  OD2 ASP   190      24.925  -4.691  -0.065  1.00  0.00           O
ATOM   2990  H   ASP   190      21.351  -7.726   2.799  1.00  0.00           H
ATOM   2991  HA  ASP   190      24.005  -6.684   2.957  1.00  0.00           H
ATOM   2992  HB1 ASP   190      22.313  -5.034   1.009  1.00  0.00           H
ATOM   2993  HB2 ASP   190      23.164  -6.432   0.410  1.00  0.00           H
ATOM   2994  N   ILE   191      22.921  -4.488   4.035  1.00  0.00           N
ATOM   2995  CA  ILE   191      22.374  -3.628   5.048  1.00  0.00           C
ATOM   2996  CB  ILE   191      23.512  -2.797   5.682  1.00  0.00           C
ATOM   2997  C   ILE   191      21.306  -2.764   4.441  1.00  0.00           C
ATOM   2998  O   ILE   191      21.504  -2.168   3.384  1.00  0.00           O
ATOM   2999  CG2 ILE   191      22.976  -1.651   6.561  1.00  0.00           C
ATOM   3000  CG1 ILE   191      24.449  -3.706   6.501  1.00  0.00           C
ATOM   3001  CD1 ILE   191      25.781  -3.042   6.870  1.00  0.00           C
ATOM   3002  H   ILE   191      23.811  -4.231   3.608  1.00  0.00           H
ATOM   3003  HA  ILE   191      21.916  -4.258   5.812  1.00  0.00           H
ATOM   3004  HB  ILE   191      24.091  -2.356   4.867  1.00  0.00           H
ATOM   3005 1HG2 ILE   191      22.418  -0.926   5.969  1.00  0.00           H
ATOM   3006 2HG2 ILE   191      23.781  -1.102   7.047  1.00  0.00           H
ATOM   3007 3HG2 ILE   191      22.313  -2.036   7.336  1.00  0.00           H
ATOM   3008 1HG1 ILE   191      23.939  -4.042   7.405  1.00  0.00           H
ATOM   3009 2HG1 ILE   191      24.669  -4.614   5.940  1.00  0.00           H
ATOM   3010 1HD1 ILE   191      26.441  -3.757   7.362  1.00  0.00           H
ATOM   3011 2HD1 ILE   191      25.640  -2.202   7.549  1.00  0.00           H
ATOM   3012 3HD1 ILE   191      26.295  -2.677   5.982  1.00  0.00           H
ATOM   3013  N   VAL   192      20.123  -2.699   5.093  1.00  0.00           N
ATOM   3014  CA  VAL   192      19.074  -1.804   4.669  1.00  0.00           C
ATOM   3015  CB  VAL   192      17.818  -2.576   4.199  1.00  0.00           C
ATOM   3016  C   VAL   192      18.820  -0.810   5.754  1.00  0.00           C
ATOM   3017  O   VAL   192      18.779  -1.153   6.935  1.00  0.00           O
ATOM   3018  CG1 VAL   192      18.168  -3.606   3.115  1.00  0.00           C
ATOM   3019  CG2 VAL   192      17.039  -3.273   5.320  1.00  0.00           C
ATOM   3020  H   VAL   192      19.969  -3.298   5.904  1.00  0.00           H
ATOM   3021  HA  VAL   192      19.436  -1.239   3.811  1.00  0.00           H
ATOM   3022  HB  VAL   192      17.147  -1.843   3.748  1.00  0.00           H
ATOM   3023 1HG1 VAL   192      18.754  -4.429   3.526  1.00  0.00           H
ATOM   3024 2HG1 VAL   192      18.754  -3.161   2.313  1.00  0.00           H
ATOM   3025 3HG1 VAL   192      17.268  -4.032   2.673  1.00  0.00           H
ATOM   3026 1HG2 VAL   192      16.124  -3.716   4.931  1.00  0.00           H
ATOM   3027 2HG2 VAL   192      16.763  -2.586   6.120  1.00  0.00           H
ATOM   3028 3HG2 VAL   192      17.612  -4.090   5.748  1.00  0.00           H
ATOM   3029  N   THR   193      18.672   0.473   5.364  1.00  0.00           N
ATOM   3030  CA  THR   193      18.399   1.495   6.332  1.00  0.00           C
ATOM   3031  CB  THR   193      19.662   2.348   6.601  1.00  0.00           C
ATOM   3032  C   THR   193      17.232   2.302   5.861  1.00  0.00           C
ATOM   3033  O   THR   193      17.192   2.746   4.715  1.00  0.00           O
ATOM   3034  OG1 THR   193      20.625   1.629   7.351  1.00  0.00           O
ATOM   3035  CG2 THR   193      19.371   3.626   7.402  1.00  0.00           C
ATOM   3036  H   THR   193      18.754   0.717   4.378  1.00  0.00           H
ATOM   3037  HA  THR   193      18.085   1.036   7.270  1.00  0.00           H
ATOM   3038  HB  THR   193      20.124   2.643   5.657  1.00  0.00           H
ATOM   3039  HG1 THR   193      20.694   0.737   7.018  1.00  0.00           H
ATOM   3040 1HG2 THR   193      18.739   4.316   6.842  1.00  0.00           H
ATOM   3041 2HG2 THR   193      20.295   4.153   7.638  1.00  0.00           H
ATOM   3042 3HG2 THR   193      18.869   3.392   8.342  1.00  0.00           H
ATOM   3043  N   LEU   194      16.234   2.509   6.743  1.00  0.00           N
ATOM   3044  CA  LEU   194      15.120   3.339   6.374  1.00  0.00           C
ATOM   3045  CB  LEU   194      13.880   2.402   6.314  1.00  0.00           C
ATOM   3046  C   LEU   194      14.885   4.351   7.447  1.00  0.00           C
ATOM   3047  O   LEU   194      14.938   4.020   8.630  1.00  0.00           O
ATOM   3048  CG  LEU   194      13.041   2.430   5.017  1.00  0.00           C
ATOM   3049  CD1 LEU   194      11.661   1.795   5.253  1.00  0.00           C
ATOM   3050  CD2 LEU   194      12.873   3.816   4.384  1.00  0.00           C
ATOM   3051  H   LEU   194      16.268   2.078   7.667  1.00  0.00           H
ATOM   3052  HA  LEU   194      15.295   3.788   5.402  1.00  0.00           H
ATOM   3053  HB1 LEU   194      14.206   1.369   6.445  1.00  0.00           H
ATOM   3054  HB2 LEU   194      13.225   2.551   7.173  1.00  0.00           H
ATOM   3055  HG  LEU   194      13.579   1.818   4.296  1.00  0.00           H
ATOM   3056 1HD1 LEU   194      11.698   1.026   6.022  1.00  0.00           H
ATOM   3057 2HD1 LEU   194      11.263   1.355   4.341  1.00  0.00           H
ATOM   3058 3HD1 LEU   194      10.927   2.522   5.582  1.00  0.00           H
ATOM   3059 1HD2 LEU   194      13.786   4.140   3.886  1.00  0.00           H
ATOM   3060 2HD2 LEU   194      12.608   4.558   5.129  1.00  0.00           H
ATOM   3061 3HD2 LEU   194      12.084   3.818   3.631  1.00  0.00           H
ATOM   3062  N   PRO   195      14.707   5.597   7.068  1.00  0.00           N
ATOM   3063  CA  PRO   195      14.393   6.597   8.051  1.00  0.00           C
ATOM   3064  CB  PRO   195      15.233   7.772   7.538  1.00  0.00           C
ATOM   3065  C   PRO   195      12.977   7.002   7.899  1.00  0.00           C
ATOM   3066  O   PRO   195      12.345   6.667   6.900  1.00  0.00           O
ATOM   3067  CD  PRO   195      14.981   6.164   5.736  1.00  0.00           C
ATOM   3068  CG  PRO   195      15.160   7.663   6.012  1.00  0.00           C
ATOM   3069  HA  PRO   195      14.627   6.294   9.070  1.00  0.00           H
ATOM   3070  HB1 PRO   195      16.259   7.629   7.847  1.00  0.00           H
ATOM   3071  HB2 PRO   195      14.920   8.750   7.911  1.00  0.00           H
ATOM   3072  HD1 PRO   195      14.152   5.977   5.061  1.00  0.00           H
ATOM   3073  HD2 PRO   195      15.912   5.747   5.347  1.00  0.00           H
ATOM   3074  HG1 PRO   195      16.042   8.078   5.524  1.00  0.00           H
ATOM   3075  HG2 PRO   195      14.292   8.211   5.644  1.00  0.00           H
ATOM   3076  N   SER   196      12.486   7.785   8.864  1.00  0.00           N
ATOM   3077  CA  SER   196      11.205   8.388   8.760  1.00  0.00           C
ATOM   3078  CB  SER   196      10.763   8.757  10.193  1.00  0.00           C
ATOM   3079  C   SER   196      11.405   9.621   7.911  1.00  0.00           C
ATOM   3080  O   SER   196      12.533  10.076   7.745  1.00  0.00           O
ATOM   3081  OG  SER   196      11.762   9.510  10.878  1.00  0.00           O
ATOM   3082  H   SER   196      13.048   7.954   9.698  1.00  0.00           H
ATOM   3083  HA  SER   196      10.545   7.670   8.273  1.00  0.00           H
ATOM   3084  HB1 SER   196      10.571   7.829  10.738  1.00  0.00           H
ATOM   3085  HB2 SER   196       9.828   9.320  10.178  1.00  0.00           H
ATOM   3086  HG  SER   196      11.462   9.769  11.746  1.00  0.00           H
ATOM   3087  N   TYR   197      10.313  10.195   7.354  1.00  0.00           N
ATOM   3088  CA  TYR   197      10.324  11.359   6.524  1.00  0.00           C
ATOM   3089  CB  TYR   197       8.957  11.652   5.866  1.00  0.00           C
ATOM   3090  C   TYR   197      10.818  12.489   7.368  1.00  0.00           C
ATOM   3091  O   TYR   197      11.594  13.325   6.909  1.00  0.00           O
ATOM   3092  CG  TYR   197       8.090  12.683   6.554  1.00  0.00           C
ATOM   3093  CD1 TYR   197       8.406  14.041   6.496  1.00  0.00           C
ATOM   3094  CD2 TYR   197       6.933  12.295   7.218  1.00  0.00           C
ATOM   3095  CE1 TYR   197       7.615  14.982   7.140  1.00  0.00           C
ATOM   3096  CE2 TYR   197       6.123  13.239   7.835  1.00  0.00           C
ATOM   3097  CZ  TYR   197       6.462  14.582   7.795  1.00  0.00           C
ATOM   3098  OH  TYR   197       5.636  15.525   8.367  1.00  0.00           O
ATOM   3099  H   TYR   197       9.409   9.761   7.541  1.00  0.00           H
ATOM   3100  HA  TYR   197      11.067  11.162   5.749  1.00  0.00           H
ATOM   3101  HB1 TYR   197       8.396  10.727   5.777  1.00  0.00           H
ATOM   3102  HB2 TYR   197       9.134  12.005   4.851  1.00  0.00           H
ATOM   3103  HD1 TYR   197       9.290  14.366   5.967  1.00  0.00           H
ATOM   3104  HD2 TYR   197       6.637  11.257   7.227  1.00  0.00           H
ATOM   3105  HE1 TYR   197       7.873  16.030   7.105  1.00  0.00           H
ATOM   3106  HE2 TYR   197       5.208  12.928   8.316  1.00  0.00           H
ATOM   3107  HH  TYR   197       4.801  15.116   8.561  1.00  0.00           H
ATOM   3108  N   ASN   198      10.360  12.536   8.636  1.00  0.00           N
ATOM   3109  CA  ASN   198      10.736  13.540   9.588  1.00  0.00           C
ATOM   3110  CB  ASN   198       9.788  13.554  10.803  1.00  0.00           C
ATOM   3111  C   ASN   198      12.192  13.386   9.898  1.00  0.00           C
ATOM   3112  O   ASN   198      12.844  14.325  10.354  1.00  0.00           O
ATOM   3113  CG  ASN   198       9.357  12.162  11.299  1.00  0.00           C
ATOM   3114  OD1 ASN   198       8.689  11.403  10.611  1.00  0.00           O
ATOM   3115  ND2 ASN   198       9.764  11.885  12.537  1.00  0.00           N
ATOM   3116  H   ASN   198       9.706  11.813   8.937  1.00  0.00           H
ATOM   3117  HA  ASN   198      10.640  14.499   9.075  1.00  0.00           H
ATOM   3118  HB1 ASN   198       8.869  14.068  10.521  1.00  0.00           H
ATOM   3119  HB2 ASN   198      10.216  14.127  11.627  1.00  0.00           H
ATOM   3120 1HD2 ASN   198       9.510  11.025  12.981  1.00  0.00           H
ATOM   3121 2HD2 ASN   198      10.303  12.536  13.067  1.00  0.00           H
ATOM   3122  N   ASN   199      12.735  12.179   9.651  1.00  0.00           N
ATOM   3123  CA  ASN   199      14.128  11.888   9.838  1.00  0.00           C
ATOM   3124  CB  ASN   199      15.039  12.751   8.966  1.00  0.00           C
ATOM   3125  C   ASN   199      14.464  11.902  11.291  1.00  0.00           C
ATOM   3126  O   ASN   199      15.598  12.193  11.672  1.00  0.00           O
ATOM   3127  CG  ASN   199      16.362  12.005   8.864  1.00  0.00           C
ATOM   3128  OD1 ASN   199      16.430  10.932   8.279  1.00  0.00           O
ATOM   3129  ND2 ASN   199      17.383  12.625   9.472  1.00  0.00           N
ATOM   3130  H   ASN   199      12.124  11.434   9.314  1.00  0.00           H
ATOM   3131  HA  ASN   199      14.193  10.844   9.524  1.00  0.00           H
ATOM   3132  HB1 ASN   199      14.629  12.850   7.961  1.00  0.00           H
ATOM   3133  HB2 ASN   199      15.183  13.753   9.373  1.00  0.00           H
ATOM   3134 1HD2 ASN   199      17.258  13.458  10.008  1.00  0.00           H
ATOM   3135 2HD2 ASN   199      18.300  12.235   9.372  1.00  0.00           H
ATOM   3136  N   LYS   200      13.465  11.621  12.144  1.00  0.00           N
ATOM   3137  CA  LYS   200      13.706  11.496  13.552  1.00  0.00           C
ATOM   3138  CB  LYS   200      12.412  11.632  14.369  1.00  0.00           C
ATOM   3139  C   LYS   200      14.435  10.218  13.866  1.00  0.00           C
ATOM   3140  O   LYS   200      15.314  10.212  14.726  1.00  0.00           O
ATOM   3141  CG  LYS   200      12.665  11.920  15.861  1.00  0.00           C
ATOM   3142  CD  LYS   200      11.362  12.049  16.668  1.00  0.00           C
ATOM   3143  CE  LYS   200      10.927  10.725  17.318  1.00  0.00           C
ATOM   3144  NZ  LYS   200       9.489  10.630  17.559  1.00  0.00           N
ATOM   3145  H   LYS   200      12.519  11.494  11.784  1.00  0.00           H
ATOM   3146  HA  LYS   200      14.366  12.322  13.825  1.00  0.00           H
ATOM   3147  HB1 LYS   200      11.780  10.750  14.250  1.00  0.00           H
ATOM   3148  HB2 LYS   200      11.854  12.476  13.970  1.00  0.00           H
ATOM   3149  HG1 LYS   200      13.218  12.858  15.934  1.00  0.00           H
ATOM   3150  HG2 LYS   200      13.309  11.159  16.301  1.00  0.00           H
ATOM   3151  HD1 LYS   200      11.487  12.795  17.453  1.00  0.00           H
ATOM   3152  HD2 LYS   200      10.581  12.443  16.018  1.00  0.00           H
ATOM   3153  HE1 LYS   200      11.447  10.586  18.266  1.00  0.00           H
ATOM   3154  HE2 LYS   200      11.201   9.892  16.674  1.00  0.00           H
ATOM   3155  HZ1 LYS   200       9.198  10.017  18.340  1.00  0.00           H
ATOM   3156  HZ2 LYS   200       9.041  10.280  16.685  1.00  0.00           H
ATOM   3157  HZ3 LYS   200       9.056  11.576  17.627  1.00  0.00           H
ATOM   3158  N   ASN   201      14.100   9.094  13.191  1.00  0.00           N
ATOM   3159  CA  ASN   201      14.718   7.853  13.581  1.00  0.00           C
ATOM   3160  CB  ASN   201      13.723   7.022  14.395  1.00  0.00           C
ATOM   3161  C   ASN   201      15.214   7.091  12.390  1.00  0.00           C
ATOM   3162  O   ASN   201      14.693   7.210  11.283  1.00  0.00           O
ATOM   3163  CG  ASN   201      14.370   5.790  15.047  1.00  0.00           C
ATOM   3164  OD1 ASN   201      14.112   4.656  14.672  1.00  0.00           O
ATOM   3165  ND2 ASN   201      15.221   6.081  16.041  1.00  0.00           N
ATOM   3166  H   ASN   201      13.427   9.124  12.425  1.00  0.00           H
ATOM   3167  HA  ASN   201      15.606   8.054  14.185  1.00  0.00           H
ATOM   3168  HB1 ASN   201      13.306   7.639  15.190  1.00  0.00           H
ATOM   3169  HB2 ASN   201      12.901   6.690  13.762  1.00  0.00           H
ATOM   3170 1HD2 ASN   201      15.398   7.023  16.324  1.00  0.00           H
ATOM   3171 2HD2 ASN   201      15.688   5.330  16.505  1.00  0.00           H
ATOM   3172  N   LYS   202      16.273   6.283  12.612  1.00  0.00           N
ATOM   3173  CA  LYS   202      16.819   5.448  11.583  1.00  0.00           C
ATOM   3174  CB  LYS   202      18.311   5.790  11.375  1.00  0.00           C
ATOM   3175  C   LYS   202      16.729   4.038  12.096  1.00  0.00           C
ATOM   3176  O   LYS   202      17.043   3.778  13.257  1.00  0.00           O
ATOM   3177  CG  LYS   202      18.572   7.208  10.845  1.00  0.00           C
ATOM   3178  CD  LYS   202      18.594   7.305   9.311  1.00  0.00           C
ATOM   3179  CE  LYS   202      18.479   8.771   8.869  1.00  0.00           C
ATOM   3180  NZ  LYS   202      18.438   9.029   7.431  1.00  0.00           N
ATOM   3181  H   LYS   202      16.696   6.266  13.540  1.00  0.00           H
ATOM   3182  HA  LYS   202      16.248   5.536  10.656  1.00  0.00           H
ATOM   3183  HB1 LYS   202      18.824   5.689  12.333  1.00  0.00           H
ATOM   3184  HB2 LYS   202      18.781   5.064  10.709  1.00  0.00           H
ATOM   3185  HG1 LYS   202      19.535   7.558  11.218  1.00  0.00           H
ATOM   3186  HG2 LYS   202      17.834   7.897  11.257  1.00  0.00           H
ATOM   3187  HD1 LYS   202      17.778   6.711   8.904  1.00  0.00           H
ATOM   3188  HD2 LYS   202      19.512   6.864   8.922  1.00  0.00           H
ATOM   3189  HE1 LYS   202      17.571   9.189   9.301  1.00  0.00           H
ATOM   3190  HE2 LYS   202      19.305   9.353   9.281  1.00  0.00           H
ATOM   3191  HZ1 LYS   202      18.245  10.050   7.316  1.00  0.00           H
ATOM   3192  HZ2 LYS   202      17.710   8.523   6.901  1.00  0.00           H
ATOM   3193  HZ3 LYS   202      19.363   8.912   6.975  1.00  0.00           H
ATOM   3194  N   ILE   203      16.260   3.096  11.250  1.00  0.00           N
ATOM   3195  CA  ILE   203      16.220   1.709  11.630  1.00  0.00           C
ATOM   3196  CB  ILE   203      14.767   1.186  11.563  1.00  0.00           C
ATOM   3197  C   ILE   203      17.047   0.985  10.610  1.00  0.00           C
ATOM   3198  O   ILE   203      16.853   1.177   9.411  1.00  0.00           O
ATOM   3199  CG2 ILE   203      14.727  -0.303  11.944  1.00  0.00           C
ATOM   3200  CG1 ILE   203      13.763   1.981  12.429  1.00  0.00           C
ATOM   3201  CD1 ILE   203      13.335   3.338  11.847  1.00  0.00           C
ATOM   3202  H   ILE   203      15.928   3.373  10.326  1.00  0.00           H
ATOM   3203  HA  ILE   203      16.645   1.560  12.624  1.00  0.00           H
ATOM   3204  HB  ILE   203      14.417   1.259  10.531  1.00  0.00           H
ATOM   3205 1HG2 ILE   203      13.723  -0.694  11.831  1.00  0.00           H
ATOM   3206 2HG2 ILE   203      15.046  -0.458  12.975  1.00  0.00           H
ATOM   3207 3HG2 ILE   203      15.364  -0.910  11.305  1.00  0.00           H
ATOM   3208 1HG1 ILE   203      14.139   2.102  13.446  1.00  0.00           H
ATOM   3209 2HG1 ILE   203      12.853   1.389  12.517  1.00  0.00           H
ATOM   3210 1HD1 ILE   203      12.395   3.665  12.287  1.00  0.00           H
ATOM   3211 2HD1 ILE   203      13.191   3.275  10.768  1.00  0.00           H
ATOM   3212 3HD1 ILE   203      14.057   4.126  12.044  1.00  0.00           H
ATOM   3213  N   SER   204      17.998   0.130  11.050  1.00  0.00           N
ATOM   3214  CA  SER   204      18.846  -0.517  10.084  1.00  0.00           C
ATOM   3215  CB  SER   204      20.225   0.153  10.099  1.00  0.00           C
ATOM   3216  C   SER   204      18.949  -1.979  10.400  1.00  0.00           C
ATOM   3217  O   SER   204      18.924  -2.380  11.562  1.00  0.00           O
ATOM   3218  OG  SER   204      21.094  -0.443   9.142  1.00  0.00           O
ATOM   3219  H   SER   204      18.112  -0.052  12.048  1.00  0.00           H
ATOM   3220  HA  SER   204      18.410  -0.442   9.091  1.00  0.00           H
ATOM   3221  HB1 SER   204      20.662   0.072  11.100  1.00  0.00           H
ATOM   3222  HB2 SER   204      20.089   1.218   9.879  1.00  0.00           H
ATOM   3223  HG  SER   204      21.920   0.029   9.082  1.00  0.00           H
ATOM   3224  N   PHE   205      19.050  -2.822   9.348  1.00  0.00           N
ATOM   3225  CA  PHE   205      19.190  -4.237   9.550  1.00  0.00           C
ATOM   3226  CB  PHE   205      17.878  -4.854  10.061  1.00  0.00           C
ATOM   3227  C   PHE   205      19.575  -4.896   8.258  1.00  0.00           C
ATOM   3228  O   PHE   205      19.392  -4.334   7.178  1.00  0.00           O
ATOM   3229  CG  PHE   205      16.689  -4.482   9.217  1.00  0.00           C
ATOM   3230  CD1 PHE   205      16.272  -5.291   8.165  1.00  0.00           C
ATOM   3231  CD2 PHE   205      16.002  -3.304   9.477  1.00  0.00           C
ATOM   3232  CE1 PHE   205      15.153  -4.949   7.418  1.00  0.00           C
ATOM   3233  CE2 PHE   205      14.932  -2.925   8.690  1.00  0.00           C
ATOM   3234  CZ  PHE   205      14.475  -3.770   7.691  1.00  0.00           C
ATOM   3235  H   PHE   205      19.027  -2.448   8.399  1.00  0.00           H
ATOM   3236  HA  PHE   205      20.001  -4.392  10.264  1.00  0.00           H
ATOM   3237  HB1 PHE   205      17.695  -4.496  11.068  1.00  0.00           H
ATOM   3238  HB2 PHE   205      17.954  -5.940  10.130  1.00  0.00           H
ATOM   3239  HD1 PHE   205      16.808  -6.203   7.946  1.00  0.00           H
ATOM   3240  HD2 PHE   205      16.318  -2.663  10.285  1.00  0.00           H
ATOM   3241  HE1 PHE   205      14.812  -5.599   6.627  1.00  0.00           H
ATOM   3242  HE2 PHE   205      14.446  -1.980   8.884  1.00  0.00           H
ATOM   3243  HZ  PHE   205      13.591  -3.503   7.136  1.00  0.00           H
ATOM   3244  N   GLU   206      20.155  -6.112   8.349  1.00  0.00           N
ATOM   3245  CA  GLU   206      20.541  -6.844   7.174  1.00  0.00           C
ATOM   3246  CB  GLU   206      21.625  -7.891   7.529  1.00  0.00           C
ATOM   3247  C   GLU   206      19.332  -7.582   6.683  1.00  0.00           C
ATOM   3248  O   GLU   206      18.529  -8.060   7.483  1.00  0.00           O
ATOM   3249  CG  GLU   206      21.863  -9.012   6.476  1.00  0.00           C
ATOM   3250  CD  GLU   206      20.832 -10.173   6.528  1.00  0.00           C
ATOM   3251  OE1 GLU   206      20.557 -10.673   7.615  1.00  0.00           O
ATOM   3252  OE2 GLU   206      20.310 -10.570   5.484  1.00  0.00           O
ATOM   3253  H   GLU   206      20.322  -6.519   9.269  1.00  0.00           H
ATOM   3254  HA  GLU   206      20.897  -6.152   6.414  1.00  0.00           H
ATOM   3255  HB1 GLU   206      22.562  -7.357   7.684  1.00  0.00           H
ATOM   3256  HB2 GLU   206      21.392  -8.353   8.489  1.00  0.00           H
ATOM   3257  HG1 GLU   206      22.840  -9.463   6.641  1.00  0.00           H
ATOM   3258  HG2 GLU   206      21.884  -8.588   5.472  1.00  0.00           H
ATOM   3259  N   LYS   207      19.160  -7.686   5.346  1.00  0.00           N
ATOM   3260  CA  LYS   207      18.028  -8.414   4.839  1.00  0.00           C
ATOM   3261  CB  LYS   207      16.850  -7.449   4.557  1.00  0.00           C
ATOM   3262  C   LYS   207      18.427  -9.180   3.617  1.00  0.00           C
ATOM   3263  O   LYS   207      19.382  -8.831   2.923  1.00  0.00           O
ATOM   3264  CG  LYS   207      15.711  -8.206   3.867  1.00  0.00           C
ATOM   3265  CD  LYS   207      14.330  -7.569   3.763  1.00  0.00           C
ATOM   3266  CE  LYS   207      13.404  -8.515   2.972  1.00  0.00           C
ATOM   3267  NZ  LYS   207      13.739  -9.938   3.146  1.00  0.00           N
ATOM   3268  H   LYS   207      19.825  -7.253   4.705  1.00  0.00           H
ATOM   3269  HA  LYS   207      17.745  -9.169   5.577  1.00  0.00           H
ATOM   3270  HB1 LYS   207      16.508  -7.023   5.500  1.00  0.00           H
ATOM   3271  HB2 LYS   207      17.180  -6.614   3.937  1.00  0.00           H
ATOM   3272  HG1 LYS   207      16.022  -8.433   2.848  1.00  0.00           H
ATOM   3273  HG2 LYS   207      15.600  -9.145   4.410  1.00  0.00           H
ATOM   3274  HD1 LYS   207      14.389  -6.597   3.272  1.00  0.00           H
ATOM   3275  HD2 LYS   207      13.932  -7.387   4.760  1.00  0.00           H
ATOM   3276  HE1 LYS   207      13.484  -8.299   1.906  1.00  0.00           H
ATOM   3277  HE2 LYS   207      12.361  -8.360   3.252  1.00  0.00           H
ATOM   3278  HZ1 LYS   207      13.060 -10.560   2.665  1.00  0.00           H
ATOM   3279  HZ2 LYS   207      13.753 -10.184   4.160  1.00  0.00           H
ATOM   3280  HZ3 LYS   207      14.691 -10.119   2.756  1.00  0.00           H
ATOM   3281  N   LEU   208      17.675 -10.260   3.318  1.00  0.00           N
ATOM   3282  CA  LEU   208      17.944 -11.054   2.155  1.00  0.00           C
ATOM   3283  CB  LEU   208      17.587 -12.523   2.433  1.00  0.00           C
ATOM   3284  C   LEU   208      17.134 -10.453   1.047  1.00  0.00           C
ATOM   3285  O   LEU   208      15.914 -10.328   1.153  1.00  0.00           O
ATOM   3286  CG  LEU   208      18.052 -13.490   1.327  1.00  0.00           C
ATOM   3287  CD1 LEU   208      19.579 -13.654   1.313  1.00  0.00           C
ATOM   3288  CD2 LEU   208      17.367 -14.858   1.457  1.00  0.00           C
ATOM   3289  H   LEU   208      16.901 -10.516   3.931  1.00  0.00           H
ATOM   3290  HA  LEU   208      19.008 -10.971   1.923  1.00  0.00           H
ATOM   3291  HB1 LEU   208      16.511 -12.608   2.574  1.00  0.00           H
ATOM   3292  HB2 LEU   208      18.036 -12.829   3.379  1.00  0.00           H
ATOM   3293  HG  LEU   208      17.759 -13.069   0.370  1.00  0.00           H
ATOM   3294 1HD1 LEU   208      19.896 -14.326   0.516  1.00  0.00           H
ATOM   3295 2HD1 LEU   208      19.941 -14.064   2.256  1.00  0.00           H
ATOM   3296 3HD1 LEU   208      20.088 -12.705   1.151  1.00  0.00           H
ATOM   3297 1HD2 LEU   208      17.688 -15.533   0.662  1.00  0.00           H
ATOM   3298 2HD2 LEU   208      16.284 -14.766   1.390  1.00  0.00           H
ATOM   3299 3HD2 LEU   208      17.607 -15.329   2.411  1.00  0.00           H
ATOM   3300  N   MET   209      17.802 -10.056  -0.055  1.00  0.00           N
ATOM   3301  CA  MET   209      17.103  -9.385  -1.112  1.00  0.00           C
ATOM   3302  CB  MET   209      17.594  -7.926  -1.121  1.00  0.00           C
ATOM   3303  C   MET   209      17.397 -10.061  -2.413  1.00  0.00           C
ATOM   3304  O   MET   209      18.350 -10.830  -2.538  1.00  0.00           O
ATOM   3305  CG  MET   209      17.295  -7.207   0.204  1.00  0.00           C
ATOM   3306  SD  MET   209      18.006  -5.559   0.244  1.00  0.00           S
ATOM   3307  CE  MET   209      19.536  -5.942   1.123  1.00  0.00           C
ATOM   3308  H   MET   209      18.804 -10.234  -0.137  1.00  0.00           H
ATOM   3309  HA  MET   209      16.024  -9.421  -0.960  1.00  0.00           H
ATOM   3310  HB1 MET   209      17.135  -7.371  -1.941  1.00  0.00           H
ATOM   3311  HB2 MET   209      18.671  -7.904  -1.300  1.00  0.00           H
ATOM   3312  HG1 MET   209      17.677  -7.757   1.064  1.00  0.00           H
ATOM   3313  HG2 MET   209      16.221  -7.126   0.356  1.00  0.00           H
ATOM   3314  HE1 MET   209      20.098  -5.034   1.327  1.00  0.00           H
ATOM   3315  HE2 MET   209      20.152  -6.627   0.539  1.00  0.00           H
ATOM   3316  HE3 MET   209      19.317  -6.424   2.075  1.00  0.00           H
ATOM   3317  N   GLY   210      16.554  -9.798  -3.432  1.00  0.00           N
ATOM   3318  CA  GLY   210      16.758 -10.459  -4.687  1.00  0.00           C
ATOM   3319  C   GLY   210      17.295  -9.484  -5.687  1.00  0.00           C
ATOM   3320  O   GLY   210      16.865  -8.333  -5.760  1.00  0.00           O
ATOM   3321  H   GLY   210      15.785  -9.140  -3.312  1.00  0.00           H
ATOM   3322  HA1 GLY   210      17.395 -11.338  -4.604  1.00  0.00           H
ATOM   3323  HA2 GLY   210      15.777 -10.786  -5.026  1.00  0.00           H
ATOM   3324  N   CYS   211      18.273  -9.943  -6.491  1.00  0.00           N
ATOM   3325  CA  CYS   211      18.795  -9.157  -7.568  1.00  0.00           C
ATOM   3326  CB  CYS   211      20.279  -9.511  -7.794  1.00  0.00           C
ATOM   3327  C   CYS   211      18.078  -9.597  -8.799  1.00  0.00           C
ATOM   3328  O   CYS   211      18.077 -10.779  -9.143  1.00  0.00           O
ATOM   3329  SG  CYS   211      21.455  -8.560  -6.820  1.00  0.00           S
ATOM   3330  H   CYS   211      18.652 -10.877  -6.329  1.00  0.00           H
ATOM   3331  HA  CYS   211      18.653  -8.092  -7.383  1.00  0.00           H
ATOM   3332  HB1 CYS   211      20.446 -10.572  -7.610  1.00  0.00           H
ATOM   3333  HB2 CYS   211      20.558  -9.347  -8.837  1.00  0.00           H
ATOM   3334  N   HIS   212      17.422  -8.646  -9.485  1.00  0.00           N
ATOM   3335  CA  HIS   212      16.758  -8.987 -10.705  1.00  0.00           C
ATOM   3336  CB  HIS   212      15.699  -7.930 -11.068  1.00  0.00           C
ATOM   3337  C   HIS   212      17.803  -9.108 -11.758  1.00  0.00           C
ATOM   3338  O   HIS   212      18.695  -8.269 -11.860  1.00  0.00           O
ATOM   3339  ND1 HIS   212      14.119  -6.702  -9.516  1.00  0.00           N
ATOM   3340  CG  HIS   212      14.653  -7.850  -9.980  1.00  0.00           C
ATOM   3341  NE2 HIS   212      13.003  -8.393  -8.592  1.00  0.00           N
ATOM   3342  CD2 HIS   212      13.991  -8.916  -9.354  1.00  0.00           C
ATOM   3343  CE1 HIS   212      13.095  -7.057  -8.725  1.00  0.00           C
ATOM   3344  H   HIS   212      17.398  -7.688  -9.138  1.00  0.00           H
ATOM   3345  HA  HIS   212      16.276  -9.959 -10.582  1.00  0.00           H
ATOM   3346  HB1 HIS   212      15.198  -8.193 -12.000  1.00  0.00           H
ATOM   3347  HB2 HIS   212      16.127  -6.942 -11.221  1.00  0.00           H
ATOM   3348  HE2 HIS   212      12.322  -8.881  -8.085  1.00  0.00           H
ATOM   3349  HD2 HIS   212      14.183  -9.959  -9.546  1.00  0.00           H
ATOM   3350  HE1 HIS   212      12.431  -6.346  -8.253  1.00  0.00           H
ATOM   3351  N   MET   213      17.750 -10.181 -12.562  1.00  0.00           N
ATOM   3352  CA  MET   213      18.659 -10.235 -13.663  1.00  0.00           C
ATOM   3353  CB  MET   213      19.934 -11.088 -13.535  1.00  0.00           C
ATOM   3354  C   MET   213      17.836 -10.441 -14.897  1.00  0.00           C
ATOM   3355  O   MET   213      18.351 -10.433 -16.014  1.00  0.00           O
ATOM   3356  CG  MET   213      19.783 -12.551 -13.129  1.00  0.00           C
ATOM   3357  SD  MET   213      18.408 -13.400 -13.933  1.00  0.00           S
ATOM   3358  CE  MET   213      19.109 -13.618 -15.578  1.00  0.00           C
ATOM   3359  H   MET   213      17.082 -10.934 -12.393  1.00  0.00           H
ATOM   3360  HA  MET   213      19.030  -9.227 -13.863  1.00  0.00           H
ATOM   3361  HB1 MET   213      20.468 -11.044 -14.485  1.00  0.00           H
ATOM   3362  HB2 MET   213      20.596 -10.605 -12.817  1.00  0.00           H
ATOM   3363  HG1 MET   213      19.700 -12.610 -12.049  1.00  0.00           H
ATOM   3364  HG2 MET   213      20.701 -13.086 -13.371  1.00  0.00           H
ATOM   3365  HE1 MET   213      18.323 -13.865 -16.292  1.00  0.00           H
ATOM   3366  HE2 MET   213      19.861 -14.407 -15.572  1.00  0.00           H
ATOM   3367  HE3 MET   213      19.584 -12.698 -15.916  1.00  0.00           H
ATOM   3368  N   HIS   214      16.506 -10.594 -14.715  1.00  0.00           N
ATOM   3369  CA  HIS   214      15.597 -10.699 -15.822  1.00  0.00           C
ATOM   3370  CB  HIS   214      15.332 -12.187 -16.114  1.00  0.00           C
ATOM   3371  C   HIS   214      14.323 -10.019 -15.423  1.00  0.00           C
ATOM   3372  O   HIS   214      13.723 -10.361 -14.405  1.00  0.00           O
ATOM   3373  ND1 HIS   214      14.401 -12.374 -18.462  1.00  0.00           N
ATOM   3374  CG  HIS   214      14.216 -12.360 -17.125  1.00  0.00           C
ATOM   3375  NE2 HIS   214      12.210 -12.527 -18.062  1.00  0.00           N
ATOM   3376  CD2 HIS   214      12.836 -12.463 -16.868  1.00  0.00           C
ATOM   3377  CE1 HIS   214      13.169 -12.461 -19.000  1.00  0.00           C
ATOM   3378  H   HIS   214      16.137 -10.636 -13.764  1.00  0.00           H
ATOM   3379  HA  HIS   214      16.013 -10.187 -16.693  1.00  0.00           H
ATOM   3380  HB1 HIS   214      16.236 -12.663 -16.492  1.00  0.00           H
ATOM   3381  HB2 HIS   214      15.055 -12.708 -15.198  1.00  0.00           H
ATOM   3382  HE2 HIS   214      11.238 -12.575 -18.213  1.00  0.00           H
ATOM   3383  HD2 HIS   214      12.352 -12.448 -15.902  1.00  0.00           H
ATOM   3384  HE1 HIS   214      12.962 -12.466 -20.060  1.00  0.00           H
ATOM   3385  N   GLU   215      13.878  -9.028 -16.227  1.00  0.00           N
ATOM   3386  CA  GLU   215      12.656  -8.321 -15.949  1.00  0.00           C
ATOM   3387  CB  GLU   215      12.956  -6.878 -15.533  1.00  0.00           C
ATOM   3388  C   GLU   215      11.798  -8.413 -17.174  1.00  0.00           C
ATOM   3389  O   GLU   215      12.276  -8.791 -18.243  1.00  0.00           O
ATOM   3390  CG  GLU   215      13.854  -6.838 -14.287  1.00  0.00           C
ATOM   3391  CD  GLU   215      13.899  -5.439 -13.676  1.00  0.00           C
ATOM   3392  OE1 GLU   215      14.307  -4.510 -14.363  1.00  0.00           O
ATOM   3393  OE2 GLU   215      13.527  -5.294 -12.518  1.00  0.00           O
ATOM   3394  H   GLU   215      14.422  -8.773 -17.052  1.00  0.00           H
ATOM   3395  HA  GLU   215      12.109  -8.828 -15.152  1.00  0.00           H
ATOM   3396  HB1 GLU   215      12.016  -6.370 -15.320  1.00  0.00           H
ATOM   3397  HB2 GLU   215      13.427  -6.329 -16.349  1.00  0.00           H
ATOM   3398  HG1 GLU   215      14.874  -7.137 -14.527  1.00  0.00           H
ATOM   3399  HG2 GLU   215      13.484  -7.529 -13.531  1.00  0.00           H
ATOM   3400  N   GLU   216      10.488  -8.110 -17.052  1.00  0.00           N
ATOM   3401  CA  GLU   216       9.669  -8.261 -18.222  1.00  0.00           C
ATOM   3402  CB  GLU   216       9.393  -9.740 -18.580  1.00  0.00           C
ATOM   3403  C   GLU   216       8.398  -7.476 -18.100  1.00  0.00           C
ATOM   3404  O   GLU   216       7.956  -7.125 -17.007  1.00  0.00           O
ATOM   3405  CG  GLU   216       8.558 -10.536 -17.562  1.00  0.00           C
ATOM   3406  CD  GLU   216       8.345 -11.997 -18.022  1.00  0.00           C
ATOM   3407  OE1 GLU   216       9.197 -12.544 -18.723  1.00  0.00           O
ATOM   3408  OE2 GLU   216       7.322 -12.581 -17.678  1.00  0.00           O
ATOM   3409  H   GLU   216      10.096  -7.788 -16.167  1.00  0.00           H
ATOM   3410  HA  GLU   216      10.213  -7.818 -19.056  1.00  0.00           H
ATOM   3411  HB1 GLU   216      10.344 -10.251 -18.729  1.00  0.00           H
ATOM   3412  HB2 GLU   216       8.891  -9.784 -19.547  1.00  0.00           H
ATOM   3413  HG1 GLU   216       7.581 -10.076 -17.418  1.00  0.00           H
ATOM   3414  HG2 GLU   216       9.050 -10.544 -16.593  1.00  0.00           H
ATOM   3415  N   SER   217       7.808  -7.125 -19.262  1.00  0.00           N
ATOM   3416  CA  SER   217       6.510  -6.516 -19.272  1.00  0.00           C
ATOM   3417  CB  SER   217       5.449  -7.485 -18.695  1.00  0.00           C
ATOM   3418  C   SER   217       6.553  -5.147 -18.682  1.00  0.00           C
ATOM   3419  O   SER   217       7.320  -4.283 -19.101  1.00  0.00           O
ATOM   3420  OG  SER   217       5.418  -8.639 -19.529  1.00  0.00           O
ATOM   3421  H   SER   217       8.291  -7.294 -20.144  1.00  0.00           H
ATOM   3422  HA  SER   217       6.286  -6.377 -20.328  1.00  0.00           H
ATOM   3423  HB1 SER   217       5.676  -7.738 -17.650  1.00  0.00           H
ATOM   3424  HB2 SER   217       4.455  -7.031 -18.709  1.00  0.00           H
ATOM   3425  HG  SER   217       5.041  -9.391 -19.071  1.00  0.00           H
ATOM   3426  N   LEU   218       5.688  -4.939 -17.671  1.00  0.00           N
ATOM   3427  CA  LEU   218       5.463  -3.687 -17.009  1.00  0.00           C
ATOM   3428  CB  LEU   218       4.371  -3.848 -15.937  1.00  0.00           C
ATOM   3429  C   LEU   218       6.746  -3.210 -16.407  1.00  0.00           C
ATOM   3430  O   LEU   218       6.994  -2.008 -16.339  1.00  0.00           O
ATOM   3431  CG  LEU   218       2.931  -3.824 -16.487  1.00  0.00           C
ATOM   3432  CD1 LEU   218       2.641  -4.972 -17.465  1.00  0.00           C
ATOM   3433  CD2 LEU   218       1.921  -3.849 -15.331  1.00  0.00           C
ATOM   3434  H   LEU   218       5.148  -5.742 -17.348  1.00  0.00           H
ATOM   3435  HA  LEU   218       5.159  -2.964 -17.767  1.00  0.00           H
ATOM   3436  HB1 LEU   218       4.457  -3.042 -15.206  1.00  0.00           H
ATOM   3437  HB2 LEU   218       4.543  -4.770 -15.379  1.00  0.00           H
ATOM   3438  HG  LEU   218       2.788  -2.885 -17.021  1.00  0.00           H
ATOM   3439 1HD1 LEU   218       1.586  -5.000 -17.734  1.00  0.00           H
ATOM   3440 2HD1 LEU   218       2.894  -5.936 -17.023  1.00  0.00           H
ATOM   3441 3HD1 LEU   218       3.205  -4.864 -18.391  1.00  0.00           H
ATOM   3442 1HD2 LEU   218       2.085  -3.019 -14.644  1.00  0.00           H
ATOM   3443 2HD2 LEU   218       2.003  -4.773 -14.760  1.00  0.00           H
ATOM   3444 3HD2 LEU   218       0.897  -3.778 -15.699  1.00  0.00           H
ATOM   3445  N   PHE   219       7.600  -4.140 -15.951  1.00  0.00           N
ATOM   3446  CA  PHE   219       8.837  -3.761 -15.331  1.00  0.00           C
ATOM   3447  CB  PHE   219       9.523  -4.969 -14.679  1.00  0.00           C
ATOM   3448  C   PHE   219       9.677  -3.001 -16.314  1.00  0.00           C
ATOM   3449  O   PHE   219      10.489  -2.165 -15.922  1.00  0.00           O
ATOM   3450  CG  PHE   219       8.927  -5.215 -13.315  1.00  0.00           C
ATOM   3451  CD1 PHE   219       7.582  -5.554 -13.170  1.00  0.00           C
ATOM   3452  CD2 PHE   219       9.688  -4.987 -12.172  1.00  0.00           C
ATOM   3453  CE1 PHE   219       7.008  -5.654 -11.912  1.00  0.00           C
ATOM   3454  CE2 PHE   219       9.115  -5.086 -10.911  1.00  0.00           C
ATOM   3455  CZ  PHE   219       7.772  -5.413 -10.780  1.00  0.00           C
ATOM   3456  H   PHE   219       7.366  -5.128 -16.046  1.00  0.00           H
ATOM   3457  HA  PHE   219       8.586  -3.042 -14.547  1.00  0.00           H
ATOM   3458  HB1 PHE   219      10.591  -4.776 -14.560  1.00  0.00           H
ATOM   3459  HB2 PHE   219       9.431  -5.862 -15.297  1.00  0.00           H
ATOM   3460  HD1 PHE   219       6.946  -5.697 -14.031  1.00  0.00           H
ATOM   3461  HD2 PHE   219      10.732  -4.713 -12.261  1.00  0.00           H
ATOM   3462  HE1 PHE   219       5.960  -5.906 -11.822  1.00  0.00           H
ATOM   3463  HE2 PHE   219       9.722  -4.906 -10.038  1.00  0.00           H
ATOM   3464  HZ  PHE   219       7.316  -5.490  -9.806  1.00  0.00           H
ATOM   3465  N   LEU   220       9.537  -3.303 -17.617  1.00  0.00           N
ATOM   3466  CA  LEU   220      10.263  -2.616 -18.652  1.00  0.00           C
ATOM   3467  CB  LEU   220      10.218  -3.323 -20.020  1.00  0.00           C
ATOM   3468  C   LEU   220       9.870  -1.169 -18.698  1.00  0.00           C
ATOM   3469  O   LEU   220      10.647  -0.344 -19.172  1.00  0.00           O
ATOM   3470  CG  LEU   220      11.278  -4.435 -20.174  1.00  0.00           C
ATOM   3471  CD1 LEU   220      12.655  -3.859 -20.526  1.00  0.00           C
ATOM   3472  CD2 LEU   220      11.378  -5.342 -18.941  1.00  0.00           C
ATOM   3473  H   LEU   220       8.892  -4.047 -17.882  1.00  0.00           H
ATOM   3474  HA  LEU   220      11.302  -2.601 -18.317  1.00  0.00           H
ATOM   3475  HB1 LEU   220       9.230  -3.733 -20.200  1.00  0.00           H
ATOM   3476  HB2 LEU   220      10.369  -2.600 -20.822  1.00  0.00           H
ATOM   3477  HG  LEU   220      10.967  -5.057 -21.014  1.00  0.00           H
ATOM   3478 1HD1 LEU   220      12.616  -3.263 -21.437  1.00  0.00           H
ATOM   3479 2HD1 LEU   220      13.385  -4.654 -20.679  1.00  0.00           H
ATOM   3480 3HD1 LEU   220      13.029  -3.220 -19.726  1.00  0.00           H
ATOM   3481 1HD2 LEU   220      10.390  -5.661 -18.616  1.00  0.00           H
ATOM   3482 2HD2 LEU   220      11.851  -4.836 -18.099  1.00  0.00           H
ATOM   3483 3HD2 LEU   220      11.972  -6.230 -19.156  1.00  0.00           H
ATOM   3484  N   HIS   221       8.632  -0.813 -18.305  1.00  0.00           N
ATOM   3485  CA  HIS   221       8.305   0.587 -18.327  1.00  0.00           C
ATOM   3486  CB  HIS   221       7.117   0.783 -19.287  1.00  0.00           C
ATOM   3487  C   HIS   221       7.921   1.005 -16.938  1.00  0.00           C
ATOM   3488  O   HIS   221       6.753   1.274 -16.661  1.00  0.00           O
ATOM   3489  ND1 HIS   221       7.977   1.132 -21.640  1.00  0.00           N
ATOM   3490  CG  HIS   221       7.486   0.320 -20.679  1.00  0.00           C
ATOM   3491  NE2 HIS   221       7.855  -0.934 -22.475  1.00  0.00           N
ATOM   3492  CD2 HIS   221       7.400  -0.981 -21.202  1.00  0.00           C
ATOM   3493  CE1 HIS   221       8.198   0.347 -22.708  1.00  0.00           C
ATOM   3494  H   HIS   221       7.952  -1.510 -18.004  1.00  0.00           H
ATOM   3495  HA  HIS   221       9.140   1.217 -18.638  1.00  0.00           H
ATOM   3496  HB1 HIS   221       6.250   0.210 -18.952  1.00  0.00           H
ATOM   3497  HB2 HIS   221       6.817   1.831 -19.327  1.00  0.00           H
ATOM   3498  HE2 HIS   221       7.932  -1.684 -23.100  1.00  0.00           H
ATOM   3499  HD2 HIS   221       7.057  -1.856 -20.667  1.00  0.00           H
ATOM   3500  HE1 HIS   221       8.607   0.707 -23.641  1.00  0.00           H
ATOM   3501  N   GLN   222       8.914   1.110 -16.031  1.00  0.00           N
ATOM   3502  CA  GLN   222       8.629   1.440 -14.663  1.00  0.00           C
ATOM   3503  CB  GLN   222       8.682   0.102 -13.902  1.00  0.00           C
ATOM   3504  C   GLN   222       9.693   2.371 -14.157  1.00  0.00           C
ATOM   3505  O   GLN   222      10.884   2.111 -14.310  1.00  0.00           O
ATOM   3506  CG  GLN   222       8.501   0.211 -12.382  1.00  0.00           C
ATOM   3507  CD  GLN   222       8.596  -1.179 -11.745  1.00  0.00           C
ATOM   3508  OE1 GLN   222       7.594  -1.830 -11.487  1.00  0.00           O
ATOM   3509  NE2 GLN   222       9.851  -1.590 -11.512  1.00  0.00           N
ATOM   3510  H   GLN   222       9.879   0.952 -16.321  1.00  0.00           H
ATOM   3511  HA  GLN   222       7.652   1.919 -14.572  1.00  0.00           H
ATOM   3512  HB1 GLN   222       9.636  -0.387 -14.115  1.00  0.00           H
ATOM   3513  HB2 GLN   222       7.916  -0.560 -14.308  1.00  0.00           H
ATOM   3514  HG1 GLN   222       7.529   0.637 -12.140  1.00  0.00           H
ATOM   3515  HG2 GLN   222       9.259   0.851 -11.937  1.00  0.00           H
ATOM   3516 1HE2 GLN   222      10.643  -1.012 -11.715  1.00  0.00           H
ATOM   3517 2HE2 GLN   222      10.009  -2.502 -11.133  1.00  0.00           H
ATOM   3518  N   GLN   223       9.282   3.509 -13.562  1.00  0.00           N
ATOM   3519  CA  GLN   223      10.238   4.440 -13.031  1.00  0.00           C
ATOM   3520  CB  GLN   223       9.561   5.794 -12.759  1.00  0.00           C
ATOM   3521  C   GLN   223      10.873   3.892 -11.779  1.00  0.00           C
ATOM   3522  O   GLN   223      12.086   3.997 -11.602  1.00  0.00           O
ATOM   3523  CG  GLN   223      10.538   6.845 -12.196  1.00  0.00           C
ATOM   3524  CD  GLN   223       9.877   8.224 -12.091  1.00  0.00           C
ATOM   3525  OE1 GLN   223       9.223   8.692 -13.011  1.00  0.00           O
ATOM   3526  NE2 GLN   223      10.085   8.845 -10.920  1.00  0.00           N
ATOM   3527  H   GLN   223       8.284   3.710 -13.488  1.00  0.00           H
ATOM   3528  HA  GLN   223      11.023   4.567 -13.780  1.00  0.00           H
ATOM   3529  HB1 GLN   223       8.724   5.662 -12.072  1.00  0.00           H
ATOM   3530  HB2 GLN   223       9.131   6.154 -13.695  1.00  0.00           H
ATOM   3531  HG1 GLN   223      11.413   6.938 -12.839  1.00  0.00           H
ATOM   3532  HG2 GLN   223      10.891   6.548 -11.209  1.00  0.00           H
ATOM   3533 1HE2 GLN   223       9.670   9.743 -10.770  1.00  0.00           H
ATOM   3534 2HE2 GLN   223      10.644   8.441 -10.196  1.00  0.00           H
ATOM   3535  N   ALA   224      10.077   3.262 -10.887  1.00  0.00           N
ATOM   3536  CA  ALA   224      10.600   2.790  -9.629  1.00  0.00           C
ATOM   3537  CB  ALA   224       9.457   2.266  -8.758  1.00  0.00           C
ATOM   3538  C   ALA   224      11.601   1.711  -9.887  1.00  0.00           C
ATOM   3539  O   ALA   224      11.447   0.894 -10.793  1.00  0.00           O
ATOM   3540  H   ALA   224       9.092   3.117 -11.107  1.00  0.00           H
ATOM   3541  HA  ALA   224      11.096   3.633  -9.144  1.00  0.00           H
ATOM   3542  HB1 ALA   224       9.828   1.848  -7.820  1.00  0.00           H
ATOM   3543  HB2 ALA   224       8.897   1.488  -9.279  1.00  0.00           H
ATOM   3544  HB3 ALA   224       8.765   3.067  -8.506  1.00  0.00           H
ATOM   3545  N   THR   225      12.685   1.709  -9.089  1.00  0.00           N
ATOM   3546  CA  THR   225      13.748   0.775  -9.302  1.00  0.00           C
ATOM   3547  CB  THR   225      14.974   1.241  -8.481  1.00  0.00           C
ATOM   3548  C   THR   225      13.355  -0.621  -8.887  1.00  0.00           C
ATOM   3549  O   THR   225      13.684  -1.583  -9.580  1.00  0.00           O
ATOM   3550  OG1 THR   225      15.243   2.617  -8.688  1.00  0.00           O
ATOM   3551  CG2 THR   225      16.230   0.384  -8.716  1.00  0.00           C
ATOM   3552  H   THR   225      12.749   2.380  -8.323  1.00  0.00           H
ATOM   3553  HA  THR   225      13.980   0.753 -10.364  1.00  0.00           H
ATOM   3554  HB  THR   225      14.733   1.151  -7.421  1.00  0.00           H
ATOM   3555  HG1 THR   225      15.542   2.741  -9.581  1.00  0.00           H
ATOM   3556 1HG2 THR   225      16.042  -0.654  -8.450  1.00  0.00           H
ATOM   3557 2HG2 THR   225      17.056   0.719  -8.089  1.00  0.00           H
ATOM   3558 3HG2 THR   225      16.557   0.406  -9.756  1.00  0.00           H
ATOM   3559  N   GLY   226      12.624  -0.787  -7.760  1.00  0.00           N
ATOM   3560  CA  GLY   226      12.354  -2.133  -7.314  1.00  0.00           C
ATOM   3561  C   GLY   226      11.057  -2.212  -6.569  1.00  0.00           C
ATOM   3562  O   GLY   226      10.224  -1.310  -6.639  1.00  0.00           O
ATOM   3563  H   GLY   226      12.273   0.018  -7.241  1.00  0.00           H
ATOM   3564  HA1 GLY   226      13.173  -2.437  -6.668  1.00  0.00           H
ATOM   3565  HA2 GLY   226      12.293  -2.819  -8.162  1.00  0.00           H
ATOM   3566  N   VAL   227      10.849  -3.335  -5.841  1.00  0.00           N
ATOM   3567  CA  VAL   227       9.613  -3.545  -5.134  1.00  0.00           C
ATOM   3568  CB  VAL   227       8.855  -4.715  -5.796  1.00  0.00           C
ATOM   3569  C   VAL   227       9.870  -3.840  -3.683  1.00  0.00           C
ATOM   3570  O   VAL   227      10.753  -4.621  -3.336  1.00  0.00           O
ATOM   3571  CG1 VAL   227       7.496  -4.978  -5.131  1.00  0.00           C
ATOM   3572  CG2 VAL   227       8.647  -4.483  -7.298  1.00  0.00           C
ATOM   3573  H   VAL   227      11.581  -4.043  -5.792  1.00  0.00           H
ATOM   3574  HA  VAL   227       8.996  -2.648  -5.183  1.00  0.00           H
ATOM   3575  HB  VAL   227       9.455  -5.621  -5.692  1.00  0.00           H
ATOM   3576 1HG1 VAL   227       6.968  -5.778  -5.650  1.00  0.00           H
ATOM   3577 2HG1 VAL   227       6.859  -4.093  -5.158  1.00  0.00           H
ATOM   3578 3HG1 VAL   227       7.596  -5.285  -4.090  1.00  0.00           H
ATOM   3579 1HG2 VAL   227       8.098  -5.316  -7.735  1.00  0.00           H
ATOM   3580 2HG2 VAL   227       9.593  -4.407  -7.833  1.00  0.00           H
ATOM   3581 3HG2 VAL   227       8.078  -3.572  -7.486  1.00  0.00           H
ATOM   3582  N   LEU   228       9.075  -3.210  -2.789  1.00  0.00           N
ATOM   3583  CA  LEU   228       9.218  -3.443  -1.378  1.00  0.00           C
ATOM   3584  CB  LEU   228       9.388  -2.077  -0.713  1.00  0.00           C
ATOM   3585  C   LEU   228       7.976  -4.132  -0.885  1.00  0.00           C
ATOM   3586  O   LEU   228       6.940  -3.506  -0.667  1.00  0.00           O
ATOM   3587  CG  LEU   228       9.627  -2.116   0.797  1.00  0.00           C
ATOM   3588  CD1 LEU   228      10.928  -2.839   1.151  1.00  0.00           C
ATOM   3589  CD2 LEU   228       9.663  -0.678   1.302  1.00  0.00           C
ATOM   3590  H   LEU   228       8.363  -2.559  -3.121  1.00  0.00           H
ATOM   3591  HA  LEU   228      10.082  -4.078  -1.180  1.00  0.00           H
ATOM   3592  HB1 LEU   228       8.521  -1.453  -0.936  1.00  0.00           H
ATOM   3593  HB2 LEU   228      10.238  -1.574  -1.165  1.00  0.00           H
ATOM   3594  HG  LEU   228       8.804  -2.635   1.288  1.00  0.00           H
ATOM   3595 1HD1 LEU   228      11.161  -2.719   2.205  1.00  0.00           H
ATOM   3596 2HD1 LEU   228      11.767  -2.432   0.589  1.00  0.00           H
ATOM   3597 3HD1 LEU   228      10.857  -3.907   0.946  1.00  0.00           H
ATOM   3598 1HD2 LEU   228       9.829  -0.632   2.378  1.00  0.00           H
ATOM   3599 2HD2 LEU   228       8.733  -0.165   1.079  1.00  0.00           H
ATOM   3600 3HD2 LEU   228      10.443  -0.121   0.785  1.00  0.00           H
ATOM   3601  N   GLY   229       8.058  -5.465  -0.693  1.00  0.00           N
ATOM   3602  CA  GLY   229       6.918  -6.229  -0.249  1.00  0.00           C
ATOM   3603  C   GLY   229       6.714  -5.992   1.217  1.00  0.00           C
ATOM   3604  O   GLY   229       7.675  -5.955   1.984  1.00  0.00           O
ATOM   3605  H   GLY   229       8.943  -5.942  -0.865  1.00  0.00           H
ATOM   3606  HA1 GLY   229       7.176  -7.272  -0.420  1.00  0.00           H
ATOM   3607  HA2 GLY   229       6.064  -5.976  -0.870  1.00  0.00           H
ATOM   3608  N   PHE   230       5.440  -5.860   1.657  1.00  0.00           N
ATOM   3609  CA  PHE   230       5.214  -5.581   3.046  1.00  0.00           C
ATOM   3610  CB  PHE   230       4.404  -4.263   3.176  1.00  0.00           C
ATOM   3611  C   PHE   230       4.418  -6.667   3.713  1.00  0.00           C
ATOM   3612  O   PHE   230       3.750  -6.401   4.711  1.00  0.00           O
ATOM   3613  CG  PHE   230       5.257  -3.035   3.115  1.00  0.00           C
ATOM   3614  CD1 PHE   230       5.628  -2.365   4.277  1.00  0.00           C
ATOM   3615  CD2 PHE   230       5.628  -2.517   1.888  1.00  0.00           C
ATOM   3616  CE1 PHE   230       6.429  -1.236   4.216  1.00  0.00           C
ATOM   3617  CE2 PHE   230       6.408  -1.378   1.821  1.00  0.00           C
ATOM   3618  CZ  PHE   230       6.820  -0.741   2.984  1.00  0.00           C
ATOM   3619  H   PHE   230       4.656  -5.957   1.012  1.00  0.00           H
ATOM   3620  HA  PHE   230       6.149  -5.496   3.594  1.00  0.00           H
ATOM   3621  HB1 PHE   230       3.664  -4.195   2.383  1.00  0.00           H
ATOM   3622  HB2 PHE   230       3.841  -4.193   4.107  1.00  0.00           H
ATOM   3623  HD1 PHE   230       5.273  -2.707   5.235  1.00  0.00           H
ATOM   3624  HD2 PHE   230       5.298  -3.005   0.983  1.00  0.00           H
ATOM   3625  HE1 PHE   230       6.721  -0.728   5.124  1.00  0.00           H
ATOM   3626  HE2 PHE   230       6.703  -1.010   0.852  1.00  0.00           H
ATOM   3627  HZ  PHE   230       7.426   0.152   2.932  1.00  0.00           H
ATOM   3628  N   SER   231       4.501  -7.921   3.232  1.00  0.00           N
ATOM   3629  CA  SER   231       3.746  -8.986   3.845  1.00  0.00           C
ATOM   3630  CB  SER   231       3.433 -10.054   2.779  1.00  0.00           C
ATOM   3631  C   SER   231       4.559  -9.558   4.970  1.00  0.00           C
ATOM   3632  O   SER   231       5.705  -9.172   5.182  1.00  0.00           O
ATOM   3633  OG  SER   231       2.230  -9.800   2.080  1.00  0.00           O
ATOM   3634  H   SER   231       5.101  -8.119   2.430  1.00  0.00           H
ATOM   3635  HA  SER   231       2.820  -8.601   4.262  1.00  0.00           H
ATOM   3636  HB1 SER   231       3.298 -11.036   3.234  1.00  0.00           H
ATOM   3637  HB2 SER   231       4.262 -10.160   2.074  1.00  0.00           H
ATOM   3638  HG  SER   231       2.272  -8.961   1.619  1.00  0.00           H
ATOM   3639  N   LEU   232       3.956 -10.512   5.713  1.00  0.00           N
ATOM   3640  CA  LEU   232       4.495 -11.136   6.894  1.00  0.00           C
ATOM   3641  CB  LEU   232       3.312 -11.555   7.785  1.00  0.00           C
ATOM   3642  C   LEU   232       5.353 -12.322   6.567  1.00  0.00           C
ATOM   3643  O   LEU   232       5.208 -12.959   5.526  1.00  0.00           O
ATOM   3644  CG  LEU   232       2.305 -10.418   8.053  1.00  0.00           C
ATOM   3645  CD1 LEU   232       1.103 -10.940   8.848  1.00  0.00           C
ATOM   3646  CD2 LEU   232       2.971  -9.225   8.753  1.00  0.00           C
ATOM   3647  H   LEU   232       3.032 -10.819   5.409  1.00  0.00           H
ATOM   3648  HA  LEU   232       5.113 -10.393   7.402  1.00  0.00           H
ATOM   3649  HB1 LEU   232       3.687 -11.936   8.736  1.00  0.00           H
ATOM   3650  HB2 LEU   232       2.781 -12.383   7.314  1.00  0.00           H
ATOM   3651  HG  LEU   232       1.905 -10.058   7.104  1.00  0.00           H
ATOM   3652 1HD1 LEU   232       0.384 -10.142   9.037  1.00  0.00           H
ATOM   3653 2HD1 LEU   232       1.412 -11.355   9.807  1.00  0.00           H
ATOM   3654 3HD1 LEU   232       0.585 -11.720   8.291  1.00  0.00           H
ATOM   3655 1HD2 LEU   232       2.245  -8.443   8.973  1.00  0.00           H
ATOM   3656 2HD2 LEU   232       3.737  -8.769   8.126  1.00  0.00           H
ATOM   3657 3HD2 LEU   232       3.441  -9.526   9.689  1.00  0.00           H
ATOM   3658  N   THR   233       6.263 -12.659   7.509  1.00  0.00           N
ATOM   3659  CA  THR   233       7.187 -13.750   7.363  1.00  0.00           C
ATOM   3660  CB  THR   233       8.314 -13.563   8.410  1.00  0.00           C
ATOM   3661  C   THR   233       6.489 -15.043   7.664  1.00  0.00           C
ATOM   3662  O   THR   233       5.620 -15.117   8.531  1.00  0.00           O
ATOM   3663  OG1 THR   233       8.922 -12.300   8.201  1.00  0.00           O
ATOM   3664  CG2 THR   233       9.385 -14.670   8.360  1.00  0.00           C
ATOM   3665  H   THR   233       6.295 -12.110   8.368  1.00  0.00           H
ATOM   3666  HA  THR   233       7.591 -13.744   6.350  1.00  0.00           H
ATOM   3667  HB  THR   233       7.848 -13.574   9.406  1.00  0.00           H
ATOM   3668  HG1 THR   233       9.548 -12.123   8.906  1.00  0.00           H
ATOM   3669 1HG2 THR   233      10.219 -14.473   9.034  1.00  0.00           H
ATOM   3670 2HG2 THR   233       9.788 -14.790   7.355  1.00  0.00           H
ATOM   3671 3HG2 THR   233       8.971 -15.625   8.672  1.00  0.00           H
ATOM   3672  N   LYS   234       6.873 -16.103   6.931  1.00  0.00           N
ATOM   3673  CA  LYS   234       6.328 -17.420   7.121  1.00  0.00           C
ATOM   3674  CB  LYS   234       6.265 -18.091   5.727  1.00  0.00           C
ATOM   3675  C   LYS   234       7.329 -18.179   7.942  1.00  0.00           C
ATOM   3676  O   LYS   234       8.517 -17.863   7.946  1.00  0.00           O
ATOM   3677  CG  LYS   234       5.010 -17.797   4.894  1.00  0.00           C
ATOM   3678  CD  LYS   234       4.750 -16.327   4.531  1.00  0.00           C
ATOM   3679  CE  LYS   234       5.830 -15.655   3.674  1.00  0.00           C
ATOM   3680  NZ  LYS   234       5.368 -14.360   3.170  1.00  0.00           N
ATOM   3681  H   LYS   234       7.580 -15.968   6.209  1.00  0.00           H
ATOM   3682  HA  LYS   234       5.360 -17.352   7.616  1.00  0.00           H
ATOM   3683  HB1 LYS   234       7.155 -17.831   5.153  1.00  0.00           H
ATOM   3684  HB2 LYS   234       6.312 -19.177   5.833  1.00  0.00           H
ATOM   3685  HG1 LYS   234       5.065 -18.378   3.973  1.00  0.00           H
ATOM   3686  HG2 LYS   234       4.147 -18.189   5.431  1.00  0.00           H
ATOM   3687  HD1 LYS   234       4.568 -15.741   5.433  1.00  0.00           H
ATOM   3688  HD2 LYS   234       3.828 -16.311   3.953  1.00  0.00           H
ATOM   3689  HE1 LYS   234       6.744 -15.497   4.249  1.00  0.00           H
ATOM   3690  HE2 LYS   234       6.084 -16.281   2.815  1.00  0.00           H
ATOM   3691  HZ1 LYS   234       6.100 -13.876   2.611  1.00  0.00           H
ATOM   3692  HZ2 LYS   234       5.101 -13.736   3.958  1.00  0.00           H
ATOM   3693  HZ3 LYS   234       4.544 -14.478   2.545  1.00  0.00           H
ATOM   3694  N   PRO   235       6.862 -19.169   8.652  1.00  0.00           N
ATOM   3695  CA  PRO   235       7.705 -19.963   9.510  1.00  0.00           C
ATOM   3696  CB  PRO   235       6.811 -21.114   9.999  1.00  0.00           C
ATOM   3697  C   PRO   235       8.961 -20.441   8.849  1.00  0.00           C
ATOM   3698  O   PRO   235      10.032 -20.252   9.425  1.00  0.00           O
ATOM   3699  CD  PRO   235       5.476 -19.634   8.648  1.00  0.00           C
ATOM   3700  CG  PRO   235       5.595 -21.091   9.081  1.00  0.00           C
ATOM   3701  HA  PRO   235       7.992 -19.324  10.347  1.00  0.00           H
ATOM   3702  HB1 PRO   235       6.492 -20.910  11.021  1.00  0.00           H
ATOM   3703  HB2 PRO   235       7.303 -22.088  10.006  1.00  0.00           H
ATOM   3704  HD1 PRO   235       4.946 -19.040   9.391  1.00  0.00           H
ATOM   3705  HD2 PRO   235       5.014 -19.545   7.665  1.00  0.00           H
ATOM   3706  HG1 PRO   235       5.790 -21.716   8.208  1.00  0.00           H
ATOM   3707  HG2 PRO   235       4.691 -21.464   9.564  1.00  0.00           H
ATOM   3708  N   ASN   236       8.885 -21.072   7.659  1.00  0.00           N
ATOM   3709  CA  ASN   236      10.111 -21.513   7.062  1.00  0.00           C
ATOM   3710  CB  ASN   236       9.976 -22.995   6.673  1.00  0.00           C
ATOM   3711  C   ASN   236      10.313 -20.658   5.859  1.00  0.00           C
ATOM   3712  O   ASN   236      10.512 -21.157   4.750  1.00  0.00           O
ATOM   3713  CG  ASN   236       9.654 -23.843   7.908  1.00  0.00           C
ATOM   3714  OD1 ASN   236       8.506 -24.162   8.183  1.00  0.00           O
ATOM   3715  ND2 ASN   236      10.729 -24.187   8.633  1.00  0.00           N
ATOM   3716  H   ASN   236       7.987 -21.230   7.201  1.00  0.00           H
ATOM   3717  HA  ASN   236      10.974 -21.381   7.718  1.00  0.00           H
ATOM   3718  HB1 ASN   236      10.892 -23.368   6.215  1.00  0.00           H
ATOM   3719  HB2 ASN   236       9.170 -23.139   5.953  1.00  0.00           H
ATOM   3720 1HD2 ASN   236      10.596 -24.740   9.455  1.00  0.00           H
ATOM   3721 2HD2 ASN   236      11.652 -23.906   8.376  1.00  0.00           H
ATOM   3722  N   GLY   237      10.322 -19.329   6.064  1.00  0.00           N
ATOM   3723  CA  GLY   237      10.439 -18.455   4.941  1.00  0.00           C
ATOM   3724  C   GLY   237      11.422 -17.381   5.277  1.00  0.00           C
ATOM   3725  O   GLY   237      11.916 -17.299   6.400  1.00  0.00           O
ATOM   3726  H   GLY   237      10.247 -18.951   7.009  1.00  0.00           H
ATOM   3727  HA1 GLY   237       9.458 -18.017   4.764  1.00  0.00           H
ATOM   3728  HA2 GLY   237      10.779 -18.975   4.043  1.00  0.00           H
ATOM   3729  N   VAL   238      11.720 -16.525   4.281  1.00  0.00           N
ATOM   3730  CA  VAL   238      12.678 -15.461   4.439  1.00  0.00           C
ATOM   3731  CB  VAL   238      13.014 -14.907   3.028  1.00  0.00           C
ATOM   3732  C   VAL   238      12.058 -14.380   5.265  1.00  0.00           C
ATOM   3733  O   VAL   238      10.890 -14.032   5.092  1.00  0.00           O
ATOM   3734  CG1 VAL   238      14.065 -13.786   3.069  1.00  0.00           C
ATOM   3735  CG2 VAL   238      13.494 -16.001   2.059  1.00  0.00           C
ATOM   3736  H   VAL   238      11.250 -16.634   3.383  1.00  0.00           H
ATOM   3737  HA  VAL   238      13.563 -15.920   4.865  1.00  0.00           H
ATOM   3738  HB  VAL   238      12.101 -14.490   2.601  1.00  0.00           H
ATOM   3739 1HG1 VAL   238      13.736 -12.938   3.666  1.00  0.00           H
ATOM   3740 2HG1 VAL   238      14.279 -13.415   2.066  1.00  0.00           H
ATOM   3741 3HG1 VAL   238      15.002 -14.151   3.492  1.00  0.00           H
ATOM   3742 1HG2 VAL   238      12.781 -16.818   1.959  1.00  0.00           H
ATOM   3743 2HG2 VAL   238      14.441 -16.419   2.390  1.00  0.00           H
ATOM   3744 3HG2 VAL   238      13.656 -15.593   1.061  1.00  0.00           H
ATOM   3745  N   PRO   239      12.830 -13.824   6.163  1.00  0.00           N
ATOM   3746  CA  PRO   239      12.321 -12.764   6.985  1.00  0.00           C
ATOM   3747  CB  PRO   239      13.447 -12.441   7.979  1.00  0.00           C
ATOM   3748  C   PRO   239      12.009 -11.595   6.121  1.00  0.00           C
ATOM   3749  O   PRO   239      12.839 -11.209   5.298  1.00  0.00           O
ATOM   3750  CD  PRO   239      14.202 -14.214   6.514  1.00  0.00           C
ATOM   3751  CG  PRO   239      14.399 -13.626   7.909  1.00  0.00           C
ATOM   3752  HA  PRO   239      11.434 -13.133   7.498  1.00  0.00           H
ATOM   3753  HB1 PRO   239      13.069 -12.271   8.987  1.00  0.00           H
ATOM   3754  HB2 PRO   239      13.997 -11.549   7.690  1.00  0.00           H
ATOM   3755  HD1 PRO   239      14.883 -13.784   5.778  1.00  0.00           H
ATOM   3756  HD2 PRO   239      14.315 -15.295   6.577  1.00  0.00           H
ATOM   3757  HG1 PRO   239      15.436 -13.350   8.106  1.00  0.00           H
ATOM   3758  HG2 PRO   239      14.106 -14.364   8.656  1.00  0.00           H
ATOM   3759  N   THR   240      10.821 -10.998   6.324  1.00  0.00           N
ATOM   3760  CA  THR   240      10.360  -9.946   5.479  1.00  0.00           C
ATOM   3761  CB  THR   240       8.829 -10.001   5.258  1.00  0.00           C
ATOM   3762  C   THR   240      10.816  -8.651   6.066  1.00  0.00           C
ATOM   3763  O   THR   240      11.237  -8.584   7.219  1.00  0.00           O
ATOM   3764  OG1 THR   240       8.483 -11.312   4.827  1.00  0.00           O
ATOM   3765  CG2 THR   240       8.380  -9.005   4.164  1.00  0.00           C
ATOM   3766  H   THR   240      10.235 -11.305   7.101  1.00  0.00           H
ATOM   3767  HA  THR   240      10.838 -10.067   4.506  1.00  0.00           H
ATOM   3768  HB  THR   240       8.332  -9.773   6.212  1.00  0.00           H
ATOM   3769  HG1 THR   240       7.538 -11.433   4.872  1.00  0.00           H
ATOM   3770 1HG2 THR   240       7.466  -9.300   3.651  1.00  0.00           H
ATOM   3771 2HG2 THR   240       9.140  -8.909   3.394  1.00  0.00           H
ATOM   3772 3HG2 THR   240       8.215  -8.007   4.566  1.00  0.00           H
ATOM   3773  N   PHE   241      10.702  -7.578   5.264  1.00  0.00           N
ATOM   3774  CA  PHE   241      11.103  -6.257   5.627  1.00  0.00           C
ATOM   3775  CB  PHE   241      10.896  -5.355   4.404  1.00  0.00           C
ATOM   3776  C   PHE   241      10.304  -5.805   6.817  1.00  0.00           C
ATOM   3777  O   PHE   241      10.865  -5.263   7.766  1.00  0.00           O
ATOM   3778  CG  PHE   241      11.479  -3.990   4.615  1.00  0.00           C
ATOM   3779  CD1 PHE   241      12.845  -3.779   4.457  1.00  0.00           C
ATOM   3780  CD2 PHE   241      10.659  -2.920   4.955  1.00  0.00           C
ATOM   3781  CE1 PHE   241      13.384  -2.512   4.618  1.00  0.00           C
ATOM   3782  CE2 PHE   241      11.202  -1.661   5.155  1.00  0.00           C
ATOM   3783  CZ  PHE   241      12.567  -1.461   4.996  1.00  0.00           C
ATOM   3784  H   PHE   241      10.304  -7.717   4.336  1.00  0.00           H
ATOM   3785  HA  PHE   241      12.155  -6.301   5.915  1.00  0.00           H
ATOM   3786  HB1 PHE   241       9.836  -5.272   4.153  1.00  0.00           H
ATOM   3787  HB2 PHE   241      11.378  -5.797   3.532  1.00  0.00           H
ATOM   3788  HD1 PHE   241      13.499  -4.598   4.202  1.00  0.00           H
ATOM   3789  HD2 PHE   241       9.596  -3.066   5.083  1.00  0.00           H
ATOM   3790  HE1 PHE   241      14.441  -2.340   4.483  1.00  0.00           H
ATOM   3791  HE2 PHE   241      10.558  -0.842   5.438  1.00  0.00           H
ATOM   3792  HZ  PHE   241      13.009  -0.490   5.152  1.00  0.00           H
ATOM   3793  N   VAL   242       8.971  -6.023   6.803  1.00  0.00           N
ATOM   3794  CA  VAL   242       8.116  -5.544   7.858  1.00  0.00           C
ATOM   3795  CB  VAL   242       6.642  -5.807   7.503  1.00  0.00           C
ATOM   3796  C   VAL   242       8.454  -6.168   9.172  1.00  0.00           C
ATOM   3797  O   VAL   242       8.534  -5.475  10.185  1.00  0.00           O
ATOM   3798  CG1 VAL   242       6.195  -4.820   6.429  1.00  0.00           C
ATOM   3799  CG2 VAL   242       6.329  -7.247   7.097  1.00  0.00           C
ATOM   3800  H   VAL   242       8.560  -6.541   6.026  1.00  0.00           H
ATOM   3801  HA  VAL   242       8.253  -4.472   7.919  1.00  0.00           H
ATOM   3802  HB  VAL   242       6.036  -5.624   8.381  1.00  0.00           H
ATOM   3803 1HG1 VAL   242       5.140  -4.941   6.187  1.00  0.00           H
ATOM   3804 2HG1 VAL   242       6.781  -4.940   5.521  1.00  0.00           H
ATOM   3805 3HG1 VAL   242       6.341  -3.798   6.775  1.00  0.00           H
ATOM   3806 1HG2 VAL   242       6.478  -7.952   7.914  1.00  0.00           H
ATOM   3807 2HG2 VAL   242       6.954  -7.554   6.265  1.00  0.00           H
ATOM   3808 3HG2 VAL   242       5.286  -7.333   6.792  1.00  0.00           H
ATOM   3809  N   ASP   243       8.647  -7.494   9.201  1.00  0.00           N
ATOM   3810  CA  ASP   243       8.935  -8.178  10.428  1.00  0.00           C
ATOM   3811  CB  ASP   243       8.975  -9.659  10.009  1.00  0.00           C
ATOM   3812  C   ASP   243      10.258  -7.699  10.936  1.00  0.00           C
ATOM   3813  O   ASP   243      10.424  -7.443  12.127  1.00  0.00           O
ATOM   3814  CG  ASP   243       9.727 -10.565  10.985  1.00  0.00           C
ATOM   3815  OD1 ASP   243      10.757 -11.127  10.621  1.00  0.00           O
ATOM   3816  OD2 ASP   243       9.310 -10.702  12.127  1.00  0.00           O
ATOM   3817  H   ASP   243       8.589  -8.028   8.333  1.00  0.00           H
ATOM   3818  HA  ASP   243       8.152  -7.970  11.159  1.00  0.00           H
ATOM   3819  HB1 ASP   243       9.471  -9.726   9.041  1.00  0.00           H
ATOM   3820  HB2 ASP   243       7.966 -10.047   9.878  1.00  0.00           H
ATOM   3821  N   LEU   244      11.237  -7.559  10.023  1.00  0.00           N
ATOM   3822  CA  LEU   244      12.561  -7.159  10.402  1.00  0.00           C
ATOM   3823  CB  LEU   244      13.520  -7.273   9.211  1.00  0.00           C
ATOM   3824  C   LEU   244      12.550  -5.770  10.944  1.00  0.00           C
ATOM   3825  O   LEU   244      13.229  -5.492  11.933  1.00  0.00           O
ATOM   3826  CG  LEU   244      13.894  -8.713   8.814  1.00  0.00           C
ATOM   3827  CD1 LEU   244      14.558  -8.712   7.430  1.00  0.00           C
ATOM   3828  CD2 LEU   244      14.824  -9.361   9.849  1.00  0.00           C
ATOM   3829  H   LEU   244      11.033  -7.740   9.041  1.00  0.00           H
ATOM   3830  HA  LEU   244      12.881  -7.817  11.210  1.00  0.00           H
ATOM   3831  HB1 LEU   244      13.081  -6.753   8.359  1.00  0.00           H
ATOM   3832  HB2 LEU   244      14.444  -6.749   9.454  1.00  0.00           H
ATOM   3833  HG  LEU   244      12.989  -9.318   8.755  1.00  0.00           H
ATOM   3834 1HD1 LEU   244      13.860  -8.351   6.677  1.00  0.00           H
ATOM   3835 2HD1 LEU   244      14.886  -9.704   7.129  1.00  0.00           H
ATOM   3836 3HD1 LEU   244      15.437  -8.068   7.415  1.00  0.00           H
ATOM   3837 1HD2 LEU   244      14.352  -9.433  10.828  1.00  0.00           H
ATOM   3838 2HD2 LEU   244      15.745  -8.788   9.962  1.00  0.00           H
ATOM   3839 3HD2 LEU   244      15.101 -10.372   9.547  1.00  0.00           H
ATOM   3840  N   LEU   245      11.802  -4.833  10.327  1.00  0.00           N
ATOM   3841  CA  LEU   245      11.927  -3.532  10.906  1.00  0.00           C
ATOM   3842  CB  LEU   245      11.832  -2.297   9.979  1.00  0.00           C
ATOM   3843  C   LEU   245      11.335  -3.484  12.277  1.00  0.00           C
ATOM   3844  O   LEU   245      11.887  -2.812  13.144  1.00  0.00           O
ATOM   3845  CG  LEU   245      10.504  -1.719   9.504  1.00  0.00           C
ATOM   3846  CD1 LEU   245      10.770  -0.384   8.790  1.00  0.00           C
ATOM   3847  CD2 LEU   245       9.877  -2.677   8.520  1.00  0.00           C
ATOM   3848  H   LEU   245      11.204  -5.034   9.525  1.00  0.00           H
ATOM   3849  HA  LEU   245      12.994  -3.422  11.125  1.00  0.00           H
ATOM   3850  HB1 LEU   245      12.367  -1.480  10.459  1.00  0.00           H
ATOM   3851  HB2 LEU   245      12.392  -2.525   9.080  1.00  0.00           H
ATOM   3852  HG  LEU   245       9.831  -1.560  10.349  1.00  0.00           H
ATOM   3853 1HD1 LEU   245       9.901  -0.057   8.223  1.00  0.00           H
ATOM   3854 2HD1 LEU   245      11.588  -0.477   8.074  1.00  0.00           H
ATOM   3855 3HD1 LEU   245      11.041   0.400   9.498  1.00  0.00           H
ATOM   3856 1HD2 LEU   245       8.945  -2.292   8.110  1.00  0.00           H
ATOM   3857 2HD2 LEU   245       9.697  -3.608   9.045  1.00  0.00           H
ATOM   3858 3HD2 LEU   245      10.549  -2.873   7.688  1.00  0.00           H
ATOM   3859  N   PHE   246      10.211  -4.188  12.533  1.00  0.00           N
ATOM   3860  CA  PHE   246       9.677  -4.155  13.869  1.00  0.00           C
ATOM   3861  CB  PHE   246       8.366  -4.958  13.956  1.00  0.00           C
ATOM   3862  C   PHE   246      10.620  -4.812  14.829  1.00  0.00           C
ATOM   3863  O   PHE   246      10.824  -4.316  15.936  1.00  0.00           O
ATOM   3864  CG  PHE   246       7.160  -4.341  13.304  1.00  0.00           C
ATOM   3865  CD1 PHE   246       6.944  -2.963  13.294  1.00  0.00           C
ATOM   3866  CD2 PHE   246       6.162  -5.185  12.828  1.00  0.00           C
ATOM   3867  CE1 PHE   246       5.753  -2.445  12.809  1.00  0.00           C
ATOM   3868  CE2 PHE   246       4.960  -4.671  12.371  1.00  0.00           C
ATOM   3869  CZ  PHE   246       4.761  -3.300  12.357  1.00  0.00           C
ATOM   3870  H   PHE   246       9.754  -4.729  11.800  1.00  0.00           H
ATOM   3871  HA  PHE   246       9.562  -3.115  14.178  1.00  0.00           H
ATOM   3872  HB1 PHE   246       8.089  -5.114  15.001  1.00  0.00           H
ATOM   3873  HB2 PHE   246       8.523  -5.951  13.532  1.00  0.00           H
ATOM   3874  HD1 PHE   246       7.675  -2.276  13.692  1.00  0.00           H
ATOM   3875  HD2 PHE   246       6.305  -6.255  12.850  1.00  0.00           H
ATOM   3876  HE1 PHE   246       5.571  -1.382  12.829  1.00  0.00           H
ATOM   3877  HE2 PHE   246       4.183  -5.330  12.014  1.00  0.00           H
ATOM   3878  HZ  PHE   246       3.832  -2.899  11.985  1.00  0.00           H
ATOM   3879  N   LYS   247      11.224  -5.949  14.435  1.00  0.00           N
ATOM   3880  CA  LYS   247      12.066  -6.664  15.352  1.00  0.00           C
ATOM   3881  CB  LYS   247      12.540  -7.874  14.529  1.00  0.00           C
ATOM   3882  C   LYS   247      13.170  -5.749  15.771  1.00  0.00           C
ATOM   3883  O   LYS   247      13.556  -5.709  16.939  1.00  0.00           O
ATOM   3884  CG  LYS   247      13.356  -8.930  15.273  1.00  0.00           C
ATOM   3885  CD  LYS   247      13.733 -10.113  14.359  1.00  0.00           C
ATOM   3886  CE  LYS   247      12.555 -11.027  13.966  1.00  0.00           C
ATOM   3887  NZ  LYS   247      11.712 -10.545  12.873  1.00  0.00           N
ATOM   3888  H   LYS   247      11.083  -6.302  13.488  1.00  0.00           H
ATOM   3889  HA  LYS   247      11.467  -6.954  16.216  1.00  0.00           H
ATOM   3890  HB1 LYS   247      11.647  -8.355  14.135  1.00  0.00           H
ATOM   3891  HB2 LYS   247      13.103  -7.528  13.659  1.00  0.00           H
ATOM   3892  HG1 LYS   247      12.805  -9.286  16.144  1.00  0.00           H
ATOM   3893  HG2 LYS   247      14.267  -8.466  15.655  1.00  0.00           H
ATOM   3894  HD1 LYS   247      14.464 -10.720  14.896  1.00  0.00           H
ATOM   3895  HD2 LYS   247      14.248  -9.753  13.467  1.00  0.00           H
ATOM   3896  HE1 LYS   247      11.912 -11.214  14.828  1.00  0.00           H
ATOM   3897  HE2 LYS   247      12.943 -11.998  13.651  1.00  0.00           H
ATOM   3898  HZ1 LYS   247      10.939 -11.216  12.649  1.00  0.00           H
ATOM   3899  HZ2 LYS   247      12.183 -10.460  11.950  1.00  0.00           H
ATOM   3900  HZ3 LYS   247      11.203  -9.661  13.061  1.00  0.00           H
ATOM   3901  N   HIS   248      13.709  -4.993  14.806  1.00  0.00           N
ATOM   3902  CA  HIS   248      14.770  -4.062  15.041  1.00  0.00           C
ATOM   3903  CB  HIS   248      15.479  -3.746  13.720  1.00  0.00           C
ATOM   3904  C   HIS   248      14.289  -2.852  15.779  1.00  0.00           C
ATOM   3905  O   HIS   248      15.109  -2.132  16.346  1.00  0.00           O
ATOM   3906  ND1 HIS   248      15.858  -6.050  12.721  1.00  0.00           N
ATOM   3907  CG  HIS   248      16.322  -4.949  13.354  1.00  0.00           C
ATOM   3908  NE2 HIS   248      18.002  -6.397  13.212  1.00  0.00           N
ATOM   3909  CD2 HIS   248      17.667  -5.176  13.689  1.00  0.00           C
ATOM   3910  CE1 HIS   248      16.895  -6.898  12.635  1.00  0.00           C
ATOM   3911  H   HIS   248      13.346  -5.086  13.857  1.00  0.00           H
ATOM   3912  HA  HIS   248      15.478  -4.552  15.714  1.00  0.00           H
ATOM   3913  HB1 HIS   248      14.763  -3.526  12.927  1.00  0.00           H
ATOM   3914  HB2 HIS   248      16.135  -2.881  13.817  1.00  0.00           H
ATOM   3915  HE2 HIS   248      18.880  -6.829  13.263  1.00  0.00           H
ATOM   3916  HD2 HIS   248      18.313  -4.489  14.216  1.00  0.00           H
ATOM   3917  HE1 HIS   248      16.850  -7.858  12.140  1.00  0.00           H
ATOM   3918  N   THR   249      12.973  -2.531  15.735  1.00  0.00           N
ATOM   3919  CA  THR   249      12.527  -1.360  16.446  1.00  0.00           C
ATOM   3920  CB  THR   249      11.990  -0.317  15.446  1.00  0.00           C
ATOM   3921  C   THR   249      11.501  -1.743  17.488  1.00  0.00           C
ATOM   3922  O   THR   249      10.300  -1.580  17.274  1.00  0.00           O
ATOM   3923  OG1 THR   249      12.700  -0.381  14.228  1.00  0.00           O
ATOM   3924  CG2 THR   249      12.215   1.104  15.955  1.00  0.00           C
ATOM   3925  H   THR   249      12.313  -3.105  15.210  1.00  0.00           H
ATOM   3926  HA  THR   249      13.358  -0.890  16.972  1.00  0.00           H
ATOM   3927  HB  THR   249      10.924  -0.461  15.234  1.00  0.00           H
ATOM   3928  HG1 THR   249      12.677  -1.280  13.915  1.00  0.00           H
ATOM   3929 1HG2 THR   249      11.628   1.308  16.849  1.00  0.00           H
ATOM   3930 2HG2 THR   249      11.953   1.816  15.178  1.00  0.00           H
ATOM   3931 3HG2 THR   249      13.264   1.274  16.196  1.00  0.00           H
ATOM   3932  N   PRO   250      11.950  -2.201  18.633  1.00  0.00           N
ATOM   3933  CA  PRO   250      11.057  -2.600  19.693  1.00  0.00           C
ATOM   3934  CB  PRO   250      11.950  -3.246  20.767  1.00  0.00           C
ATOM   3935  C   PRO   250      10.307  -1.456  20.305  1.00  0.00           C
ATOM   3936  O   PRO   250       9.314  -1.694  20.991  1.00  0.00           O
ATOM   3937  CD  PRO   250      13.353  -2.408  18.998  1.00  0.00           C
ATOM   3938  CG  PRO   250      13.297  -3.458  20.100  1.00  0.00           C
ATOM   3939  HA  PRO   250      10.352  -3.322  19.275  1.00  0.00           H
ATOM   3940  HB1 PRO   250      11.527  -4.179  21.142  1.00  0.00           H
ATOM   3941  HB2 PRO   250      12.096  -2.592  21.630  1.00  0.00           H
ATOM   3942  HD1 PRO   250      13.760  -1.453  19.332  1.00  0.00           H
ATOM   3943  HD2 PRO   250      13.927  -2.816  18.185  1.00  0.00           H
ATOM   3944  HG1 PRO   250      13.321  -4.452  19.650  1.00  0.00           H
ATOM   3945  HG2 PRO   250      14.134  -3.386  20.795  1.00  0.00           H
ATOM   3946  N   SER   251      10.771  -0.215  20.110  1.00  0.00           N
ATOM   3947  CA  SER   251      10.105   0.909  20.698  1.00  0.00           C
ATOM   3948  CB  SER   251      10.984   2.161  20.562  1.00  0.00           C
ATOM   3949  C   SER   251       8.788   1.108  20.005  1.00  0.00           C
ATOM   3950  O   SER   251       7.943   1.870  20.473  1.00  0.00           O
ATOM   3951  OG  SER   251      11.324   2.402  19.200  1.00  0.00           O
ATOM   3952  H   SER   251      11.603  -0.070  19.539  1.00  0.00           H
ATOM   3953  HA  SER   251       9.917   0.686  21.749  1.00  0.00           H
ATOM   3954  HB1 SER   251      10.456   3.024  20.985  1.00  0.00           H
ATOM   3955  HB2 SER   251      11.896   2.009  21.149  1.00  0.00           H
ATOM   3956  HG  SER   251      11.846   3.195  19.108  1.00  0.00           H
ATOM   3957  N   LEU   252       8.585   0.435  18.855  1.00  0.00           N
ATOM   3958  CA  LEU   252       7.381   0.628  18.097  1.00  0.00           C
ATOM   3959  CB  LEU   252       7.694   0.651  16.591  1.00  0.00           C
ATOM   3960  C   LEU   252       6.471  -0.554  18.267  1.00  0.00           C
ATOM   3961  O   LEU   252       6.927  -1.683  18.422  1.00  0.00           O
ATOM   3962  CG  LEU   252       8.578   1.805  16.120  1.00  0.00           C
ATOM   3963  CD1 LEU   252       8.916   1.595  14.635  1.00  0.00           C
ATOM   3964  CD2 LEU   252       7.908   3.166  16.363  1.00  0.00           C
ATOM   3965  H   LEU   252       9.294  -0.218  18.520  1.00  0.00           H
ATOM   3966  HA  LEU   252       6.864   1.536  18.408  1.00  0.00           H
ATOM   3967  HB1 LEU   252       8.185  -0.287  16.322  1.00  0.00           H
ATOM   3968  HB2 LEU   252       6.768   0.680  16.013  1.00  0.00           H
ATOM   3969  HG  LEU   252       9.505   1.772  16.690  1.00  0.00           H
ATOM   3970 1HD1 LEU   252       8.829   0.550  14.337  1.00  0.00           H
ATOM   3971 2HD1 LEU   252       9.942   1.872  14.425  1.00  0.00           H
ATOM   3972 3HD1 LEU   252       8.262   2.180  13.988  1.00  0.00           H
ATOM   3973 1HD2 LEU   252       7.725   3.339  17.423  1.00  0.00           H
ATOM   3974 2HD2 LEU   252       6.956   3.232  15.840  1.00  0.00           H
ATOM   3975 3HD2 LEU   252       8.523   3.989  16.011  1.00  0.00           H
ATOM   3976  N   LYS   253       5.148  -0.297  18.245  1.00  0.00           N
ATOM   3977  CA  LYS   253       4.140  -1.322  18.314  1.00  0.00           C
ATOM   3978  CB  LYS   253       2.807  -0.711  18.812  1.00  0.00           C
ATOM   3979  C   LYS   253       4.010  -1.872  16.926  1.00  0.00           C
ATOM   3980  O   LYS   253       4.133  -1.113  15.964  1.00  0.00           O
ATOM   3981  CG  LYS   253       1.865  -1.693  19.547  1.00  0.00           C
ATOM   3982  CD  LYS   253       0.996  -2.610  18.655  1.00  0.00           C
ATOM   3983  CE  LYS   253      -0.492  -2.227  18.658  1.00  0.00           C
ATOM   3984  NZ  LYS   253      -1.356  -3.138  17.896  1.00  0.00           N
ATOM   3985  H   LYS   253       4.845   0.675  18.176  1.00  0.00           H
ATOM   3986  HA  LYS   253       4.517  -2.063  19.020  1.00  0.00           H
ATOM   3987  HB1 LYS   253       2.280  -0.192  18.010  1.00  0.00           H
ATOM   3988  HB2 LYS   253       3.063   0.069  19.531  1.00  0.00           H
ATOM   3989  HG1 LYS   253       1.210  -1.116  20.201  1.00  0.00           H
ATOM   3990  HG2 LYS   253       2.460  -2.303  20.228  1.00  0.00           H
ATOM   3991  HD1 LYS   253       1.378  -2.631  17.637  1.00  0.00           H
ATOM   3992  HD2 LYS   253       1.084  -3.634  19.016  1.00  0.00           H
ATOM   3993  HE1 LYS   253      -0.873  -2.200  19.681  1.00  0.00           H
ATOM   3994  HE2 LYS   253      -0.598  -1.217  18.269  1.00  0.00           H
ATOM   3995  HZ1 LYS   253      -2.333  -2.793  17.773  1.00  0.00           H
ATOM   3996  HZ2 LYS   253      -1.424  -4.076  18.335  1.00  0.00           H
ATOM   3997  HZ3 LYS   253      -1.059  -3.296  16.908  1.00  0.00           H
ATOM   3998  N   PRO   254       3.842  -3.164  16.771  1.00  0.00           N
ATOM   3999  CA  PRO   254       3.714  -3.747  15.464  1.00  0.00           C
ATOM   4000  CB  PRO   254       3.710  -5.255  15.734  1.00  0.00           C
ATOM   4001  C   PRO   254       2.475  -3.232  14.784  1.00  0.00           C
ATOM   4002  O   PRO   254       1.445  -3.902  14.866  1.00  0.00           O
ATOM   4003  CD  PRO   254       3.828  -4.147  17.851  1.00  0.00           C
ATOM   4004  CG  PRO   254       3.208  -5.352  17.163  1.00  0.00           C
ATOM   4005  HA  PRO   254       4.605  -3.461  14.920  1.00  0.00           H
ATOM   4006  HB1 PRO   254       4.731  -5.635  15.683  1.00  0.00           H
ATOM   4007  HB2 PRO   254       3.112  -5.837  15.038  1.00  0.00           H
ATOM   4008  HD1 PRO   254       3.258  -3.810  18.711  1.00  0.00           H
ATOM   4009  HD2 PRO   254       4.866  -4.324  18.137  1.00  0.00           H
ATOM   4010  HG1 PRO   254       3.431  -6.302  17.648  1.00  0.00           H
ATOM   4011  HG2 PRO   254       2.134  -5.195  17.135  1.00  0.00           H
ATOM   4012  N   ILE   255       2.549  -2.090  14.076  1.00  0.00           N
ATOM   4013  CA  ILE   255       1.427  -1.631  13.320  1.00  0.00           C
ATOM   4014  CB  ILE   255       0.414  -0.711  14.076  1.00  0.00           C
ATOM   4015  C   ILE   255       1.973  -0.753  12.241  1.00  0.00           C
ATOM   4016  O   ILE   255       2.849   0.071  12.496  1.00  0.00           O
ATOM   4017  CG2 ILE   255      -0.645  -0.103  13.110  1.00  0.00           C
ATOM   4018  CG1 ILE   255      -0.292  -1.395  15.254  1.00  0.00           C
ATOM   4019  CD1 ILE   255      -1.471  -0.572  15.810  1.00  0.00           C
ATOM   4020  H   ILE   255       3.413  -1.548  14.079  1.00  0.00           H
ATOM   4021  HA  ILE   255       0.933  -2.491  12.867  1.00  0.00           H
ATOM   4022  HB  ILE   255       0.981   0.116  14.503  1.00  0.00           H
ATOM   4023 1HG2 ILE   255      -1.322   0.589  13.607  1.00  0.00           H
ATOM   4024 2HG2 ILE   255      -1.248  -0.885  12.647  1.00  0.00           H
ATOM   4025 3HG2 ILE   255      -0.211   0.500  12.315  1.00  0.00           H
ATOM   4026 1HG1 ILE   255       0.438  -1.566  16.041  1.00  0.00           H
ATOM   4027 2HG1 ILE   255      -0.645  -2.374  14.942  1.00  0.00           H
ATOM   4028 1HD1 ILE   255      -1.908  -1.004  16.702  1.00  0.00           H
ATOM   4029 2HD1 ILE   255      -2.296  -0.526  15.099  1.00  0.00           H
ATOM   4030 3HD1 ILE   255      -1.166   0.445  16.054  1.00  0.00           H
ATOM   4031  N   TYR   256       1.493  -0.914  10.995  1.00  0.00           N
ATOM   4032  CA  TYR   256       1.925  -0.006   9.970  1.00  0.00           C
ATOM   4033  CB  TYR   256       2.482  -0.759   8.732  1.00  0.00           C
ATOM   4034  C   TYR   256       0.693   0.533   9.315  1.00  0.00           C
ATOM   4035  O   TYR   256      -0.270  -0.200   9.091  1.00  0.00           O
ATOM   4036  CG  TYR   256       3.802  -1.407   8.934  1.00  0.00           C
ATOM   4037  CD1 TYR   256       4.963  -0.669   8.765  1.00  0.00           C
ATOM   4038  CD2 TYR   256       3.877  -2.765   9.190  1.00  0.00           C
ATOM   4039  CE1 TYR   256       6.197  -1.254   8.993  1.00  0.00           C
ATOM   4040  CE2 TYR   256       5.109  -3.349   9.406  1.00  0.00           C
ATOM   4041  CZ  TYR   256       6.257  -2.577   9.385  1.00  0.00           C
ATOM   4042  OH  TYR   256       7.447  -3.102   9.822  1.00  0.00           O
ATOM   4043  H   TYR   256       0.835  -1.665  10.783  1.00  0.00           H
ATOM   4044  HA  TYR   256       2.573   0.785  10.337  1.00  0.00           H
ATOM   4045  HB1 TYR   256       1.789  -1.534   8.392  1.00  0.00           H
ATOM   4046  HB2 TYR   256       2.609  -0.082   7.881  1.00  0.00           H
ATOM   4047  HD1 TYR   256       4.885   0.369   8.483  1.00  0.00           H
ATOM   4048  HD2 TYR   256       2.979  -3.359   9.280  1.00  0.00           H
ATOM   4049  HE1 TYR   256       7.103  -0.674   8.929  1.00  0.00           H
ATOM   4050  HE2 TYR   256       5.153  -4.378   9.716  1.00  0.00           H
ATOM   4051  HH  TYR   256       7.289  -3.871  10.357  1.00  0.00           H
ATOM   4052  N   SER   257       0.690   1.841   8.992  1.00  0.00           N
ATOM   4053  CA  SER   257      -0.459   2.387   8.333  1.00  0.00           C
ATOM   4054  CB  SER   257      -1.245   3.378   9.202  1.00  0.00           C
ATOM   4055  C   SER   257      -0.015   2.985   7.043  1.00  0.00           C
ATOM   4056  O   SER   257       1.066   3.563   6.943  1.00  0.00           O
ATOM   4057  OG  SER   257      -0.664   4.673   9.194  1.00  0.00           O
ATOM   4058  H   SER   257       1.492   2.432   9.212  1.00  0.00           H
ATOM   4059  HA  SER   257      -1.140   1.582   8.064  1.00  0.00           H
ATOM   4060  HB1 SER   257      -1.303   3.003  10.228  1.00  0.00           H
ATOM   4061  HB2 SER   257      -2.264   3.415   8.802  1.00  0.00           H
ATOM   4062  HG  SER   257      -1.243   5.334   9.561  1.00  0.00           H
ATOM   4063  N   ILE   258      -0.856   2.831   6.005  1.00  0.00           N
ATOM   4064  CA  ILE   258      -0.566   3.402   4.726  1.00  0.00           C
ATOM   4065  CB  ILE   258      -0.482   2.299   3.645  1.00  0.00           C
ATOM   4066  C   ILE   258      -1.637   4.418   4.477  1.00  0.00           C
ATOM   4067  O   ILE   258      -2.822   4.105   4.576  1.00  0.00           O
ATOM   4068  CG2 ILE   258      -0.352   2.902   2.234  1.00  0.00           C
ATOM   4069  CG1 ILE   258       0.701   1.353   3.948  1.00  0.00           C
ATOM   4070  CD1 ILE   258       0.840   0.184   2.965  1.00  0.00           C
ATOM   4071  H   ILE   258      -1.717   2.299   6.132  1.00  0.00           H
ATOM   4072  HA  ILE   258       0.386   3.937   4.756  1.00  0.00           H
ATOM   4073  HB  ILE   258      -1.404   1.717   3.678  1.00  0.00           H
ATOM   4074 1HG2 ILE   258      -1.198   3.547   2.000  1.00  0.00           H
ATOM   4075 2HG2 ILE   258      -0.330   2.132   1.464  1.00  0.00           H
ATOM   4076 3HG2 ILE   258       0.557   3.497   2.139  1.00  0.00           H
ATOM   4077 1HG1 ILE   258       0.590   0.935   4.949  1.00  0.00           H
ATOM   4078 2HG1 ILE   258       1.631   1.923   3.962  1.00  0.00           H
ATOM   4079 1HD1 ILE   258       1.626  -0.500   3.284  1.00  0.00           H
ATOM   4080 2HD1 ILE   258       1.094   0.521   1.961  1.00  0.00           H
ATOM   4081 3HD1 ILE   258      -0.087  -0.380   2.902  1.00  0.00           H
ATOM   4082  N   CYS   259      -1.258   5.687   4.203  1.00  0.00           N
ATOM   4083  CA  CYS   259      -2.278   6.637   3.865  1.00  0.00           C
ATOM   4084  CB  CYS   259      -2.522   7.678   4.964  1.00  0.00           C
ATOM   4085  C   CYS   259      -1.879   7.230   2.555  1.00  0.00           C
ATOM   4086  O   CYS   259      -0.785   7.762   2.409  1.00  0.00           O
ATOM   4087  SG  CYS   259      -1.509   9.179   4.963  1.00  0.00           S
ATOM   4088  H   CYS   259      -0.275   5.961   4.236  1.00  0.00           H
ATOM   4089  HA  CYS   259      -3.224   6.125   3.682  1.00  0.00           H
ATOM   4090  HB1 CYS   259      -2.426   7.192   5.932  1.00  0.00           H
ATOM   4091  HB2 CYS   259      -3.562   7.998   4.901  1.00  0.00           H
ATOM   4092  N   VAL   260      -2.748   7.130   1.535  1.00  0.00           N
ATOM   4093  CA  VAL   260      -2.362   7.627   0.247  1.00  0.00           C
ATOM   4094  CB  VAL   260      -2.407   6.404  -0.697  1.00  0.00           C
ATOM   4095  C   VAL   260      -3.290   8.723  -0.171  1.00  0.00           C
ATOM   4096  O   VAL   260      -4.484   8.699   0.126  1.00  0.00           O
ATOM   4097  CG1 VAL   260      -2.554   6.787  -2.168  1.00  0.00           C
ATOM   4098  CG2 VAL   260      -1.159   5.530  -0.500  1.00  0.00           C
ATOM   4099  H   VAL   260      -3.666   6.709   1.674  1.00  0.00           H
ATOM   4100  HA  VAL   260      -1.354   8.044   0.247  1.00  0.00           H
ATOM   4101  HB  VAL   260      -3.280   5.798  -0.445  1.00  0.00           H
ATOM   4102 1HG1 VAL   260      -3.562   7.125  -2.396  1.00  0.00           H
ATOM   4103 2HG1 VAL   260      -2.334   5.944  -2.817  1.00  0.00           H
ATOM   4104 3HG1 VAL   260      -1.873   7.599  -2.404  1.00  0.00           H
ATOM   4105 1HG2 VAL   260      -1.032   5.244   0.543  1.00  0.00           H
ATOM   4106 2HG2 VAL   260      -0.257   6.060  -0.807  1.00  0.00           H
ATOM   4107 3HG2 VAL   260      -1.221   4.613  -1.087  1.00  0.00           H
ATOM   4108  N   SER   261      -2.726   9.744  -0.849  1.00  0.00           N
ATOM   4109  CA  SER   261      -3.483  10.840  -1.386  1.00  0.00           C
ATOM   4110  CB  SER   261      -2.826  12.156  -0.944  1.00  0.00           C
ATOM   4111  C   SER   261      -3.479  10.690  -2.876  1.00  0.00           C
ATOM   4112  O   SER   261      -3.004   9.684  -3.405  1.00  0.00           O
ATOM   4113  OG  SER   261      -3.005  12.318   0.456  1.00  0.00           O
ATOM   4114  H   SER   261      -1.715   9.737  -0.987  1.00  0.00           H
ATOM   4115  HA  SER   261      -4.514  10.794  -1.034  1.00  0.00           H
ATOM   4116  HB1 SER   261      -3.301  12.998  -1.454  1.00  0.00           H
ATOM   4117  HB2 SER   261      -1.762  12.148  -1.213  1.00  0.00           H
ATOM   4118  HG  SER   261      -2.468  13.033   0.796  1.00  0.00           H
ATOM   4119  N   GLU   262      -4.035  11.686  -3.595  1.00  0.00           N
ATOM   4120  CA  GLU   262      -4.047  11.638  -5.028  1.00  0.00           C
ATOM   4121  CB  GLU   262      -4.795  12.868  -5.577  1.00  0.00           C
ATOM   4122  C   GLU   262      -2.616  11.668  -5.459  1.00  0.00           C
ATOM   4123  O   GLU   262      -2.223  10.971  -6.394  1.00  0.00           O
ATOM   4124  CG  GLU   262      -5.490  12.592  -6.920  1.00  0.00           C
ATOM   4125  CD  GLU   262      -6.730  11.709  -6.717  1.00  0.00           C
ATOM   4126  OE1 GLU   262      -7.491  11.936  -5.780  1.00  0.00           O
ATOM   4127  OE2 GLU   262      -6.958  10.781  -7.485  1.00  0.00           O
ATOM   4128  H   GLU   262      -4.451  12.483  -3.114  1.00  0.00           H
ATOM   4129  HA  GLU   262      -4.494  10.698  -5.343  1.00  0.00           H
ATOM   4130  HB1 GLU   262      -5.537  13.202  -4.850  1.00  0.00           H
ATOM   4131  HB2 GLU   262      -4.121  13.719  -5.688  1.00  0.00           H
ATOM   4132  HG1 GLU   262      -5.821  13.523  -7.376  1.00  0.00           H
ATOM   4133  HG2 GLU   262      -4.806  12.111  -7.622  1.00  0.00           H
ATOM   4134  N   HIS   263      -1.796  12.490  -4.772  1.00  0.00           N
ATOM   4135  CA  HIS   263      -0.400  12.567  -5.092  1.00  0.00           C
ATOM   4136  CB  HIS   263      -0.072  13.991  -5.606  1.00  0.00           C
ATOM   4137  C   HIS   263       0.370  12.266  -3.841  1.00  0.00           C
ATOM   4138  O   HIS   263       0.290  12.999  -2.857  1.00  0.00           O
ATOM   4139  ND1 HIS   263       1.510  14.467  -7.518  1.00  0.00           N
ATOM   4140  CG  HIS   263       0.348  13.952  -7.058  1.00  0.00           C
ATOM   4141  NE2 HIS   263       0.488  13.433  -9.210  1.00  0.00           N
ATOM   4142  CD2 HIS   263      -0.321  13.343  -8.133  1.00  0.00           C
ATOM   4143  CE1 HIS   263       1.573  14.124  -8.819  1.00  0.00           C
ATOM   4144  H   HIS   263      -2.173  13.062  -4.016  1.00  0.00           H
ATOM   4145  HA  HIS   263      -0.135  11.809  -5.832  1.00  0.00           H
ATOM   4146  HB1 HIS   263      -0.935  14.651  -5.512  1.00  0.00           H
ATOM   4147  HB2 HIS   263       0.733  14.464  -5.040  1.00  0.00           H
ATOM   4148  HE2 HIS   263       0.351  12.997 -10.081  1.00  0.00           H
ATOM   4149  HD2 HIS   263      -1.256  12.805  -8.092  1.00  0.00           H
ATOM   4150  HE1 HIS   263       2.412  14.329  -9.469  1.00  0.00           H
ATOM   4151  N   GLY   264       1.126  11.151  -3.847  1.00  0.00           N
ATOM   4152  CA  GLY   264       1.984  10.796  -2.750  1.00  0.00           C
ATOM   4153  C   GLY   264       1.180  10.397  -1.554  1.00  0.00           C
ATOM   4154  O   GLY   264      -0.029  10.192  -1.632  1.00  0.00           O
ATOM   4155  H   GLY   264       1.088  10.537  -4.660  1.00  0.00           H
ATOM   4156  HA1 GLY   264       2.627  11.645  -2.523  1.00  0.00           H
ATOM   4157  HA2 GLY   264       2.590   9.954  -3.078  1.00  0.00           H
ATOM   4158  N   GLY   265       1.860  10.296  -0.391  1.00  0.00           N
ATOM   4159  CA  GLY   265       1.179   9.896   0.808  1.00  0.00           C
ATOM   4160  C   GLY   265       2.190   9.639   1.882  1.00  0.00           C
ATOM   4161  O   GLY   265       3.303  10.163   1.843  1.00  0.00           O
ATOM   4162  H   GLY   265       2.858  10.505  -0.364  1.00  0.00           H
ATOM   4163  HA1 GLY   265       0.646   8.968   0.599  1.00  0.00           H
ATOM   4164  HA2 GLY   265       0.468  10.651   1.110  1.00  0.00           H
ATOM   4165  N   GLU   266       1.808   8.843   2.907  1.00  0.00           N
ATOM   4166  CA  GLU   266       2.726   8.553   3.975  1.00  0.00           C
ATOM   4167  CB  GLU   266       2.715   9.621   5.094  1.00  0.00           C
ATOM   4168  C   GLU   266       2.587   7.142   4.448  1.00  0.00           C
ATOM   4169  O   GLU   266       1.509   6.549   4.404  1.00  0.00           O
ATOM   4170  CG  GLU   266       3.340  10.935   4.577  1.00  0.00           C
ATOM   4171  CD  GLU   266       3.657  12.030   5.602  1.00  0.00           C
ATOM   4172  OE1 GLU   266       3.499  11.815   6.797  1.00  0.00           O
ATOM   4173  OE2 GLU   266       4.066  13.112   5.178  1.00  0.00           O
ATOM   4174  H   GLU   266       0.867   8.448   2.922  1.00  0.00           H
ATOM   4175  HA  GLU   266       3.726   8.573   3.541  1.00  0.00           H
ATOM   4176  HB1 GLU   266       3.302   9.267   5.944  1.00  0.00           H
ATOM   4177  HB2 GLU   266       1.703   9.792   5.462  1.00  0.00           H
ATOM   4178  HG1 GLU   266       4.281  10.716   4.079  1.00  0.00           H
ATOM   4179  HG2 GLU   266       2.679  11.381   3.840  1.00  0.00           H
ATOM   4180  N   LEU   267       3.720   6.572   4.913  1.00  0.00           N
ATOM   4181  CA  LEU   267       3.713   5.274   5.518  1.00  0.00           C
ATOM   4182  CB  LEU   267       4.591   4.242   4.794  1.00  0.00           C
ATOM   4183  C   LEU   267       4.114   5.498   6.938  1.00  0.00           C
ATOM   4184  O   LEU   267       5.132   6.131   7.209  1.00  0.00           O
ATOM   4185  CG  LEU   267       4.686   2.892   5.547  1.00  0.00           C
ATOM   4186  CD1 LEU   267       4.800   1.715   4.580  1.00  0.00           C
ATOM   4187  CD2 LEU   267       5.866   2.845   6.534  1.00  0.00           C
ATOM   4188  H   LEU   267       4.602   7.079   4.831  1.00  0.00           H
ATOM   4189  HA  LEU   267       2.692   4.889   5.532  1.00  0.00           H
ATOM   4190  HB1 LEU   267       4.134   4.072   3.820  1.00  0.00           H
ATOM   4191  HB2 LEU   267       5.583   4.633   4.581  1.00  0.00           H
ATOM   4192  HG  LEU   267       3.760   2.741   6.106  1.00  0.00           H
ATOM   4193 1HD1 LEU   267       4.702   0.771   5.114  1.00  0.00           H
ATOM   4194 2HD1 LEU   267       5.772   1.725   4.089  1.00  0.00           H
ATOM   4195 3HD1 LEU   267       4.023   1.740   3.817  1.00  0.00           H
ATOM   4196 1HD2 LEU   267       5.962   1.853   6.974  1.00  0.00           H
ATOM   4197 2HD2 LEU   267       5.755   3.547   7.357  1.00  0.00           H
ATOM   4198 3HD2 LEU   267       6.807   3.070   6.032  1.00  0.00           H
ATOM   4199  N   ILE   268       3.311   4.978   7.887  1.00  0.00           N
ATOM   4200  CA  ILE   268       3.594   5.187   9.277  1.00  0.00           C
ATOM   4201  CB  ILE   268       2.407   5.948   9.909  1.00  0.00           C
ATOM   4202  C   ILE   268       3.873   3.865   9.919  1.00  0.00           C
ATOM   4203  O   ILE   268       3.224   2.859   9.633  1.00  0.00           O
ATOM   4204  CG2 ILE   268       2.601   6.141  11.420  1.00  0.00           C
ATOM   4205  CG1 ILE   268       2.185   7.328   9.240  1.00  0.00           C
ATOM   4206  CD1 ILE   268       1.291   7.323   7.991  1.00  0.00           C
ATOM   4207  H   ILE   268       2.495   4.430   7.615  1.00  0.00           H
ATOM   4208  HA  ILE   268       4.484   5.800   9.386  1.00  0.00           H
ATOM   4209  HB  ILE   268       1.510   5.347   9.781  1.00  0.00           H
ATOM   4210 1HG2 ILE   268       1.733   6.635  11.859  1.00  0.00           H
ATOM   4211 2HG2 ILE   268       3.478   6.759  11.613  1.00  0.00           H
ATOM   4212 3HG2 ILE   268       2.724   5.195  11.948  1.00  0.00           H
ATOM   4213 1HG1 ILE   268       3.146   7.779   8.991  1.00  0.00           H
ATOM   4214 2HG1 ILE   268       1.720   8.006   9.957  1.00  0.00           H
ATOM   4215 1HD1 ILE   268       1.147   8.337   7.621  1.00  0.00           H
ATOM   4216 2HD1 ILE   268       0.311   6.911   8.215  1.00  0.00           H
ATOM   4217 3HD1 ILE   268       1.702   6.746   7.168  1.00  0.00           H
ATOM   4218  N   ILE   269       4.893   3.843  10.798  1.00  0.00           N
ATOM   4219  CA  ILE   269       5.219   2.649  11.519  1.00  0.00           C
ATOM   4220  CB  ILE   269       6.687   2.235  11.304  1.00  0.00           C
ATOM   4221  C   ILE   269       5.018   2.966  12.964  1.00  0.00           C
ATOM   4222  O   ILE   269       5.421   4.028  13.432  1.00  0.00           O
ATOM   4223  CG2 ILE   269       6.970   0.864  11.948  1.00  0.00           C
ATOM   4224  CG1 ILE   269       7.050   2.228   9.816  1.00  0.00           C
ATOM   4225  CD1 ILE   269       8.471   1.731   9.561  1.00  0.00           C
ATOM   4226  H   ILE   269       5.442   4.688  10.953  1.00  0.00           H
ATOM   4227  HA  ILE   269       4.552   1.832  11.236  1.00  0.00           H
ATOM   4228  HB  ILE   269       7.334   2.970  11.783  1.00  0.00           H
ATOM   4229 1HG2 ILE   269       8.032   0.620  11.935  1.00  0.00           H
ATOM   4230 2HG2 ILE   269       6.441   0.077  11.416  1.00  0.00           H
ATOM   4231 3HG2 ILE   269       6.658   0.824  12.991  1.00  0.00           H
ATOM   4232 1HG1 ILE   269       6.930   3.226   9.402  1.00  0.00           H
ATOM   4233 2HG1 ILE   269       6.352   1.612   9.267  1.00  0.00           H
ATOM   4234 1HD1 ILE   269       8.746   1.860   8.514  1.00  0.00           H
ATOM   4235 2HD1 ILE   269       8.561   0.675   9.804  1.00  0.00           H
ATOM   4236 3HD1 ILE   269       9.192   2.259  10.182  1.00  0.00           H
ATOM   4237  N   GLY   270       4.376   2.051  13.717  1.00  0.00           N
ATOM   4238  CA  GLY   270       4.180   2.306  15.115  1.00  0.00           C
ATOM   4239  C   GLY   270       2.736   2.588  15.409  1.00  0.00           C
ATOM   4240  O   GLY   270       2.354   2.636  16.578  1.00  0.00           O
ATOM   4241  H   GLY   270       4.033   1.187  13.297  1.00  0.00           H
ATOM   4242  HA1 GLY   270       4.795   3.128  15.480  1.00  0.00           H
ATOM   4243  HA2 GLY   270       4.478   1.401  15.644  1.00  0.00           H
ATOM   4244  N   GLY   271       1.887   2.790  14.379  1.00  0.00           N
ATOM   4245  CA  GLY   271       0.495   3.023  14.669  1.00  0.00           C
ATOM   4246  C   GLY   271      -0.101   3.831  13.556  1.00  0.00           C
ATOM   4247  O   GLY   271       0.364   3.781  12.420  1.00  0.00           O
ATOM   4248  H   GLY   271       2.224   2.778  13.417  1.00  0.00           H
ATOM   4249  HA1 GLY   271       0.381   3.568  15.608  1.00  0.00           H
ATOM   4250  HA2 GLY   271      -0.008   2.063  14.747  1.00  0.00           H
ATOM   4251  N   TYR   272      -1.184   4.578  13.865  1.00  0.00           N
ATOM   4252  CA  TYR   272      -1.823   5.426  12.899  1.00  0.00           C
ATOM   4253  CB  TYR   272      -3.176   4.813  12.530  1.00  0.00           C
ATOM   4254  C   TYR   272      -1.957   6.776  13.534  1.00  0.00           C
ATOM   4255  O   TYR   272      -1.858   6.901  14.754  1.00  0.00           O
ATOM   4256  CG  TYR   272      -4.064   4.547  13.720  1.00  0.00           C
ATOM   4257  CD1 TYR   272      -4.022   3.314  14.367  1.00  0.00           C
ATOM   4258  CD2 TYR   272      -4.965   5.510  14.165  1.00  0.00           C
ATOM   4259  CE1 TYR   272      -4.887   3.037  15.416  1.00  0.00           C
ATOM   4260  CE2 TYR   272      -5.825   5.238  15.223  1.00  0.00           C
ATOM   4261  CZ  TYR   272      -5.794   3.996  15.839  1.00  0.00           C
ATOM   4262  OH  TYR   272      -6.662   3.702  16.868  1.00  0.00           O
ATOM   4263  H   TYR   272      -1.559   4.537  14.813  1.00  0.00           H
ATOM   4264  HA  TYR   272      -1.179   5.538  12.027  1.00  0.00           H
ATOM   4265  HB1 TYR   272      -2.974   3.863  12.043  1.00  0.00           H
ATOM   4266  HB2 TYR   272      -3.706   5.432  11.806  1.00  0.00           H
ATOM   4267  HD1 TYR   272      -3.329   2.554  14.038  1.00  0.00           H
ATOM   4268  HD2 TYR   272      -5.001   6.477  13.686  1.00  0.00           H
ATOM   4269  HE1 TYR   272      -4.868   2.072  15.900  1.00  0.00           H
ATOM   4270  HE2 TYR   272      -6.530   5.985  15.555  1.00  0.00           H
ATOM   4271  HH  TYR   272      -7.319   4.383  16.946  1.00  0.00           H
ATOM   4272  N   GLU   273      -2.143   7.834  12.714  1.00  0.00           N
ATOM   4273  CA  GLU   273      -2.242   9.161  13.255  1.00  0.00           C
ATOM   4274  CB  GLU   273      -1.446  10.135  12.385  1.00  0.00           C
ATOM   4275  C   GLU   273      -3.685   9.578  13.267  1.00  0.00           C
ATOM   4276  O   GLU   273      -4.342   9.662  12.228  1.00  0.00           O
ATOM   4277  CG  GLU   273      -1.488  11.572  12.954  1.00  0.00           C
ATOM   4278  CD  GLU   273      -0.113  12.230  12.922  1.00  0.00           C
ATOM   4279  OE1 GLU   273       0.034  13.325  12.397  1.00  0.00           O
ATOM   4280  OE2 GLU   273       0.841  11.644  13.416  1.00  0.00           O
ATOM   4281  H   GLU   273      -2.212   7.689  11.707  1.00  0.00           H
ATOM   4282  HA  GLU   273      -1.754   9.166  14.226  1.00  0.00           H
ATOM   4283  HB1 GLU   273      -1.813  10.133  11.359  1.00  0.00           H
ATOM   4284  HB2 GLU   273      -0.423   9.761  12.326  1.00  0.00           H
ATOM   4285  HG1 GLU   273      -1.799  11.585  13.996  1.00  0.00           H
ATOM   4286  HG2 GLU   273      -2.204  12.181  12.405  1.00  0.00           H
ATOM   4287  N   PRO   274      -4.193   9.836  14.444  1.00  0.00           N
ATOM   4288  CA  PRO   274      -5.563  10.239  14.612  1.00  0.00           C
ATOM   4289  CB  PRO   274      -5.801  10.183  16.125  1.00  0.00           C
ATOM   4290  C   PRO   274      -5.832  11.607  14.065  1.00  0.00           C
ATOM   4291  O   PRO   274      -6.980  11.912  13.746  1.00  0.00           O
ATOM   4292  CD  PRO   274      -3.466   9.777  15.722  1.00  0.00           C
ATOM   4293  CG  PRO   274      -4.426  10.389  16.739  1.00  0.00           C
ATOM   4294  HA  PRO   274      -6.200   9.501  14.140  1.00  0.00           H
ATOM   4295  HB1 PRO   274      -6.162   9.190  16.394  1.00  0.00           H
ATOM   4296  HB2 PRO   274      -6.539  10.901  16.487  1.00  0.00           H
ATOM   4297  HD1 PRO   274      -2.547  10.362  15.679  1.00  0.00           H
ATOM   4298  HD2 PRO   274      -3.253   8.729  15.938  1.00  0.00           H
ATOM   4299  HG1 PRO   274      -4.228  11.457  16.830  1.00  0.00           H
ATOM   4300  HG2 PRO   274      -4.332   9.944  17.730  1.00  0.00           H
ATOM   4301  N   ASP   275      -4.795  12.446  13.945  1.00  0.00           N
ATOM   4302  CA  ASP   275      -4.945  13.804  13.514  1.00  0.00           C
ATOM   4303  CB  ASP   275      -3.676  14.724  13.575  1.00  0.00           C
ATOM   4304  C   ASP   275      -5.356  13.870  12.073  1.00  0.00           C
ATOM   4305  O   ASP   275      -5.923  14.870  11.638  1.00  0.00           O
ATOM   4306  CG  ASP   275      -3.903  16.121  12.867  1.00  0.00           C
ATOM   4307  OD1 ASP   275      -4.244  17.087  13.537  1.00  0.00           O
ATOM   4308  OD2 ASP   275      -3.770  16.220  11.634  1.00  0.00           O
ATOM   4309  H   ASP   275      -3.861  12.104  14.170  1.00  0.00           H
ATOM   4310  HA  ASP   275      -5.739  14.252  14.114  1.00  0.00           H
ATOM   4311  HB1 ASP   275      -2.823  14.247  13.095  1.00  0.00           H
ATOM   4312  HB2 ASP   275      -3.388  14.903  14.610  1.00  0.00           H
ATOM   4313  N   TYR   276      -5.084  12.812  11.287  1.00  0.00           N
ATOM   4314  CA  TYR   276      -5.327  12.871   9.872  1.00  0.00           C
ATOM   4315  CB  TYR   276      -4.627  11.740   9.098  1.00  0.00           C
ATOM   4316  C   TYR   276      -6.756  13.159   9.560  1.00  0.00           C
ATOM   4317  O   TYR   276      -7.084  13.895   8.631  1.00  0.00           O
ATOM   4318  CG  TYR   276      -3.104  11.791   9.114  1.00  0.00           C
ATOM   4319  CD1 TYR   276      -2.382  12.884   9.607  1.00  0.00           C
ATOM   4320  CD2 TYR   276      -2.376  10.738   8.558  1.00  0.00           C
ATOM   4321  CE1 TYR   276      -0.996  12.915   9.553  1.00  0.00           C
ATOM   4322  CE2 TYR   276      -0.983  10.763   8.516  1.00  0.00           C
ATOM   4323  CZ  TYR   276      -0.287  11.851   9.024  1.00  0.00           C
ATOM   4324  OH  TYR   276       1.097  11.887   9.035  1.00  0.00           O
ATOM   4325  H   TYR   276      -4.703  11.960  11.699  1.00  0.00           H
ATOM   4326  HA  TYR   276      -4.845  13.788   9.539  1.00  0.00           H
ATOM   4327  HB1 TYR   276      -4.968  10.766   9.452  1.00  0.00           H
ATOM   4328  HB2 TYR   276      -4.917  11.829   8.053  1.00  0.00           H
ATOM   4329  HD1 TYR   276      -2.853  13.740  10.065  1.00  0.00           H
ATOM   4330  HD2 TYR   276      -2.893   9.881   8.156  1.00  0.00           H
ATOM   4331  HE1 TYR   276      -0.466  13.766   9.952  1.00  0.00           H
ATOM   4332  HE2 TYR   276      -0.441   9.929   8.096  1.00  0.00           H
ATOM   4333  HH  TYR   276       1.447  11.561   8.209  1.00  0.00           H
ATOM   4334  N   PHE   277      -7.635  12.496  10.301  1.00  0.00           N
ATOM   4335  CA  PHE   277      -9.051  12.494  10.171  1.00  0.00           C
ATOM   4336  CB  PHE   277      -9.155  11.148  10.832  1.00  0.00           C
ATOM   4337  C   PHE   277      -9.666  13.729  10.777  1.00  0.00           C
ATOM   4338  O   PHE   277     -10.785  14.104  10.428  1.00  0.00           O
ATOM   4339  CG  PHE   277      -8.134  10.019  10.608  1.00  0.00           C
ATOM   4340  CD1 PHE   277      -8.078   9.235   9.477  1.00  0.00           C
ATOM   4341  CD2 PHE   277      -7.386   9.573  11.684  1.00  0.00           C
ATOM   4342  CE1 PHE   277      -7.356   8.062   9.436  1.00  0.00           C
ATOM   4343  CE2 PHE   277      -6.726   8.361  11.697  1.00  0.00           C
ATOM   4344  CZ  PHE   277      -6.686   7.610  10.555  1.00  0.00           C
ATOM   4345  H   PHE   277      -7.250  11.921  11.050  1.00  0.00           H
ATOM   4346  HA  PHE   277      -9.295  12.439   9.109  1.00  0.00           H
ATOM   4347  HB1 PHE   277     -10.117  10.860  10.531  1.00  0.00           H
ATOM   4348  HB2 PHE   277      -9.071  11.368  11.880  1.00  0.00           H
ATOM   4349  HD1 PHE   277      -8.660   9.458   8.632  1.00  0.00           H
ATOM   4350  HD2 PHE   277      -7.404  10.136  12.575  1.00  0.00           H
ATOM   4351  HE1 PHE   277      -7.398   7.474   8.541  1.00  0.00           H
ATOM   4352  HE2 PHE   277      -6.225   8.010  12.584  1.00  0.00           H
ATOM   4353  HZ  PHE   277      -6.163   6.669  10.573  1.00  0.00           H
ATOM   4354  N   LEU   278      -8.959  14.385  11.720  1.00  0.00           N
ATOM   4355  CA  LEU   278      -9.481  15.520  12.439  1.00  0.00           C
ATOM   4356  CB  LEU   278      -9.905  16.706  11.544  1.00  0.00           C
ATOM   4357  C   LEU   278     -10.458  15.098  13.490  1.00  0.00           C
ATOM   4358  O   LEU   278     -11.261  15.900  13.962  1.00  0.00           O
ATOM   4359  CG  LEU   278      -9.303  18.054  11.995  1.00  0.00           C
ATOM   4360  CD1 LEU   278      -9.619  18.378  13.464  1.00  0.00           C
ATOM   4361  CD2 LEU   278      -7.795  18.129  11.705  1.00  0.00           C
ATOM   4362  H   LEU   278      -8.015  14.063  11.933  1.00  0.00           H
ATOM   4363  HA  LEU   278      -8.604  15.826  13.008  1.00  0.00           H
ATOM   4364  HB1 LEU   278      -9.598  16.522  10.514  1.00  0.00           H
ATOM   4365  HB2 LEU   278     -10.991  16.786  11.511  1.00  0.00           H
ATOM   4366  HG  LEU   278      -9.778  18.835  11.403  1.00  0.00           H
ATOM   4367 1HD1 LEU   278     -10.694  18.370  13.645  1.00  0.00           H
ATOM   4368 2HD1 LEU   278      -9.255  19.367  13.738  1.00  0.00           H
ATOM   4369 3HD1 LEU   278      -9.156  17.670  14.150  1.00  0.00           H
ATOM   4370 1HD2 LEU   278      -7.379  19.087  12.018  1.00  0.00           H
ATOM   4371 2HD2 LEU   278      -7.601  18.028  10.639  1.00  0.00           H
ATOM   4372 3HD2 LEU   278      -7.233  17.355  12.228  1.00  0.00           H
ATOM   4373  N   SER   279     -10.390  13.817  13.897  1.00  0.00           N
ATOM   4374  CA  SER   279     -11.140  13.317  15.018  1.00  0.00           C
ATOM   4375  CB  SER   279     -10.822  14.091  16.312  1.00  0.00           C
ATOM   4376  C   SER   279     -12.618  13.288  14.751  1.00  0.00           C
ATOM   4377  O   SER   279     -13.394  13.029  15.669  1.00  0.00           O
ATOM   4378  OG  SER   279      -9.437  14.057  16.607  1.00  0.00           O
ATOM   4379  H   SER   279      -9.782  13.175  13.390  1.00  0.00           H
ATOM   4380  HA  SER   279     -10.862  12.296  15.196  1.00  0.00           H
ATOM   4381  HB1 SER   279     -11.338  13.627  17.156  1.00  0.00           H
ATOM   4382  HB2 SER   279     -11.179  15.127  16.283  1.00  0.00           H
ATOM   4383  HG  SER   279      -8.944  14.456  15.895  1.00  0.00           H
ATOM   4384  N   ASN   280     -13.067  13.533  13.505  1.00  0.00           N
ATOM   4385  CA  ASN   280     -14.469  13.424  13.238  1.00  0.00           C
ATOM   4386  CB  ASN   280     -14.779  13.854  11.795  1.00  0.00           C
ATOM   4387  C   ASN   280     -14.947  12.011  13.428  1.00  0.00           C
ATOM   4388  O   ASN   280     -15.850  11.789  14.223  1.00  0.00           O
ATOM   4389  CG  ASN   280     -14.597  15.363  11.607  1.00  0.00           C
ATOM   4390  OD1 ASN   280     -15.517  16.146  11.796  1.00  0.00           O
ATOM   4391  ND2 ASN   280     -13.365  15.722  11.220  1.00  0.00           N
ATOM   4392  H   ASN   280     -12.417  13.793  12.763  1.00  0.00           H
ATOM   4393  HA  ASN   280     -15.000  14.058  13.953  1.00  0.00           H
ATOM   4394  HB1 ASN   280     -14.145  13.325  11.082  1.00  0.00           H
ATOM   4395  HB2 ASN   280     -15.814  13.625  11.538  1.00  0.00           H
ATOM   4396 1HD2 ASN   280     -13.166  16.693  11.096  1.00  0.00           H
ATOM   4397 2HD2 ASN   280     -12.640  15.053  11.058  1.00  0.00           H
ATOM   4398  N   GLN   281     -14.394  10.981  12.750  1.00  0.00           N
ATOM   4399  CA  GLN   281     -14.956   9.720  13.150  1.00  0.00           C
ATOM   4400  CB  GLN   281     -15.313   8.662  12.092  1.00  0.00           C
ATOM   4401  C   GLN   281     -14.366   9.364  14.451  1.00  0.00           C
ATOM   4402  O   GLN   281     -13.160   9.204  14.568  1.00  0.00           O
ATOM   4403  CG  GLN   281     -16.792   8.177  12.148  1.00  0.00           C
ATOM   4404  CD  GLN   281     -17.775   9.252  11.646  1.00  0.00           C
ATOM   4405  OE1 GLN   281     -17.565   9.893  10.620  1.00  0.00           O
ATOM   4406  NE2 GLN   281     -18.848   9.409  12.437  1.00  0.00           N
ATOM   4407  H   GLN   281     -13.668  11.085  12.042  1.00  0.00           H
ATOM   4408  HA  GLN   281     -16.000   9.896  13.399  1.00  0.00           H
ATOM   4409  HB1 GLN   281     -15.258   9.107  11.124  1.00  0.00           H
ATOM   4410  HB2 GLN   281     -14.611   7.830  12.110  1.00  0.00           H
ATOM   4411  HG1 GLN   281     -17.087   7.903  13.161  1.00  0.00           H
ATOM   4412  HG2 GLN   281     -16.937   7.306  11.525  1.00  0.00           H
ATOM   4413 1HE2 GLN   281     -19.550  10.092  12.246  1.00  0.00           H
ATOM   4414 2HE2 GLN   281     -18.964   8.835  13.251  1.00  0.00           H
ATOM   4415  N   LYS   282     -15.260   9.349  15.456  1.00  0.00           N
ATOM   4416  CA  LYS   282     -15.163   9.006  16.846  1.00  0.00           C
ATOM   4417  CB  LYS   282     -14.664  10.151  17.735  1.00  0.00           C
ATOM   4418  C   LYS   282     -16.589   8.620  17.033  1.00  0.00           C
ATOM   4419  O   LYS   282     -16.972   7.480  17.289  1.00  0.00           O
ATOM   4420  CG  LYS   282     -14.701   9.744  19.215  1.00  0.00           C
ATOM   4421  CD  LYS   282     -14.371  10.904  20.154  1.00  0.00           C
ATOM   4422  CE  LYS   282     -12.878  11.173  20.263  1.00  0.00           C
ATOM   4423  NZ  LYS   282     -12.259  10.126  21.057  1.00  0.00           N
ATOM   4424  H   LYS   282     -16.195   9.642  15.173  1.00  0.00           H
ATOM   4425  HA  LYS   282     -14.539   8.116  16.930  1.00  0.00           H
ATOM   4426  HB1 LYS   282     -15.258  11.053  17.580  1.00  0.00           H
ATOM   4427  HB2 LYS   282     -13.647  10.410  17.443  1.00  0.00           H
ATOM   4428  HG1 LYS   282     -14.042   8.894  19.394  1.00  0.00           H
ATOM   4429  HG2 LYS   282     -15.705   9.396  19.458  1.00  0.00           H
ATOM   4430  HD1 LYS   282     -14.769  10.699  21.149  1.00  0.00           H
ATOM   4431  HD2 LYS   282     -14.888  11.788  19.800  1.00  0.00           H
ATOM   4432  HE1 LYS   282     -12.687  12.130  20.749  1.00  0.00           H
ATOM   4433  HE2 LYS   282     -12.404  11.192  19.280  1.00  0.00           H
ATOM   4434  HZ1 LYS   282     -11.217  10.148  20.985  1.00  0.00           H
ATOM   4435  HZ2 LYS   282     -12.454   9.194  20.631  1.00  0.00           H
ATOM   4436  HZ3 LYS   282     -12.564  10.099  22.044  1.00  0.00           H
ATOM   4437  N   GLU   283     -17.370   9.685  16.847  1.00  0.00           N
ATOM   4438  CA  GLU   283     -18.768   9.926  16.725  1.00  0.00           C
ATOM   4439  CB  GLU   283     -19.539   9.894  18.071  1.00  0.00           C
ATOM   4440  C   GLU   283     -18.571  11.294  16.198  1.00  0.00           C
ATOM   4441  O   GLU   283     -17.418  11.712  16.199  1.00  0.00           O
ATOM   4442  CG  GLU   283     -18.733   9.838  19.397  1.00  0.00           C
ATOM   4443  CD  GLU   283     -18.150  11.160  19.955  1.00  0.00           C
ATOM   4444  OE1 GLU   283     -17.201  11.108  20.744  1.00  0.00           O
ATOM   4445  OE2 GLU   283     -18.637  12.235  19.623  1.00  0.00           O
ATOM   4446  H   GLU   283     -16.828  10.546  16.775  1.00  0.00           H
ATOM   4447  HA  GLU   283     -19.188   9.276  15.956  1.00  0.00           H
ATOM   4448  HB1 GLU   283     -20.136   8.981  18.042  1.00  0.00           H
ATOM   4449  HB2 GLU   283     -20.282  10.692  18.113  1.00  0.00           H
ATOM   4450  HG1 GLU   283     -17.943   9.093  19.343  1.00  0.00           H
ATOM   4451  HG2 GLU   283     -19.407   9.479  20.174  1.00  0.00           H
ATOM   4452  N   LYS   284     -19.579  12.028  15.703  1.00  0.00           N
ATOM   4453  CA  LYS   284     -19.145  13.337  15.304  1.00  0.00           C
ATOM   4454  CB  LYS   284     -20.040  14.280  14.448  1.00  0.00           C
ATOM   4455  C   LYS   284     -18.789  14.040  16.573  1.00  0.00           C
ATOM   4456  O   LYS   284     -19.654  14.393  17.374  1.00  0.00           O
ATOM   4457  CG  LYS   284     -19.176  15.509  13.988  1.00  0.00           C
ATOM   4458  CD  LYS   284     -19.844  16.706  13.267  1.00  0.00           C
ATOM   4459  CE  LYS   284     -18.806  17.820  12.921  1.00  0.00           C
ATOM   4460  NZ  LYS   284     -19.306  19.104  12.402  1.00  0.00           N
ATOM   4461  H   LYS   284     -20.539  11.695  15.620  1.00  0.00           H
ATOM   4462  HA  LYS   284     -18.244  13.206  14.697  1.00  0.00           H
ATOM   4463  HB1 LYS   284     -20.417  13.741  13.579  1.00  0.00           H
ATOM   4464  HB2 LYS   284     -20.912  14.604  15.018  1.00  0.00           H
ATOM   4465  HG1 LYS   284     -18.371  15.135  13.353  1.00  0.00           H
ATOM   4466  HG2 LYS   284     -18.674  15.933  14.858  1.00  0.00           H
ATOM   4467  HD1 LYS   284     -20.629  17.118  13.902  1.00  0.00           H
ATOM   4468  HD2 LYS   284     -20.324  16.349  12.358  1.00  0.00           H
ATOM   4469  HE1 LYS   284     -18.233  18.059  13.819  1.00  0.00           H
ATOM   4470  HE2 LYS   284     -18.088  17.434  12.195  1.00  0.00           H
ATOM   4471  HZ1 LYS   284     -18.573  19.811  12.169  1.00  0.00           H
ATOM   4472  HZ2 LYS   284     -19.886  19.611  13.101  1.00  0.00           H
ATOM   4473  HZ3 LYS   284     -19.861  19.066  11.523  1.00  0.00           H
ATOM   4474  N   GLN   285     -17.477  14.248  16.776  1.00  0.00           N
ATOM   4475  CA  GLN   285     -16.969  14.864  17.958  1.00  0.00           C
ATOM   4476  CB  GLN   285     -15.954  13.944  18.651  1.00  0.00           C
ATOM   4477  C   GLN   285     -16.318  16.107  17.461  1.00  0.00           C
ATOM   4478  O   GLN   285     -15.919  16.178  16.300  1.00  0.00           O
ATOM   4479  CG  GLN   285     -15.330  14.544  19.930  1.00  0.00           C
ATOM   4480  CD  GLN   285     -16.370  15.090  20.920  1.00  0.00           C
ATOM   4481  OE1 GLN   285     -16.351  16.258  21.284  1.00  0.00           O
ATOM   4482  NE2 GLN   285     -17.267  14.188  21.331  1.00  0.00           N
ATOM   4483  H   GLN   285     -16.817  13.954  16.056  1.00  0.00           H
ATOM   4484  HA  GLN   285     -17.793  15.118  18.628  1.00  0.00           H
ATOM   4485  HB1 GLN   285     -15.162  13.672  17.953  1.00  0.00           H
ATOM   4486  HB2 GLN   285     -16.451  13.008  18.889  1.00  0.00           H
ATOM   4487  HG1 GLN   285     -14.658  15.362  19.671  1.00  0.00           H
ATOM   4488  HG2 GLN   285     -14.725  13.808  20.454  1.00  0.00           H
ATOM   4489 1HE2 GLN   285     -17.971  14.414  21.999  1.00  0.00           H
ATOM   4490 2HE2 GLN   285     -17.281  13.253  20.961  1.00  0.00           H
ATOM   4491  N   LYS   286     -16.218  17.135  18.316  1.00  0.00           N
ATOM   4492  CA  LYS   286     -15.629  18.352  17.853  1.00  0.00           C
ATOM   4493  CB  LYS   286     -16.810  19.264  17.444  1.00  0.00           C
ATOM   4494  C   LYS   286     -14.810  18.913  18.973  1.00  0.00           C
ATOM   4495  O   LYS   286     -13.581  18.904  18.915  1.00  0.00           O
ATOM   4496  CG  LYS   286     -16.460  20.673  16.939  1.00  0.00           C
ATOM   4497  CD  LYS   286     -15.945  20.696  15.493  1.00  0.00           C
ATOM   4498  CE  LYS   286     -15.973  22.106  14.882  1.00  0.00           C
ATOM   4499  NZ  LYS   286     -17.322  22.554  14.546  1.00  0.00           N
ATOM   4500  H   LYS   286     -16.555  17.051  19.275  1.00  0.00           H
ATOM   4501  HA  LYS   286     -14.951  18.171  17.015  1.00  0.00           H
ATOM   4502  HB1 LYS   286     -17.402  18.758  16.680  1.00  0.00           H
ATOM   4503  HB2 LYS   286     -17.489  19.367  18.292  1.00  0.00           H
ATOM   4504  HG1 LYS   286     -17.370  21.273  16.988  1.00  0.00           H
ATOM   4505  HG2 LYS   286     -15.747  21.157  17.605  1.00  0.00           H
ATOM   4506  HD1 LYS   286     -16.540  20.027  14.870  1.00  0.00           H
ATOM   4507  HD2 LYS   286     -14.926  20.309  15.477  1.00  0.00           H
ATOM   4508  HE1 LYS   286     -15.547  22.830  15.574  1.00  0.00           H
ATOM   4509  HE2 LYS   286     -15.376  22.136  13.970  1.00  0.00           H
ATOM   4510  HZ1 LYS   286     -17.342  23.482  14.085  1.00  0.00           H
ATOM   4511  HZ2 LYS   286     -17.920  22.601  15.400  1.00  0.00           H
ATOM   4512  HZ3 LYS   286     -17.835  21.871  13.945  1.00  0.00           H
ATOM   4513  N   MET   287     -15.488  19.398  20.037  1.00  0.00           N
ATOM   4514  CA  MET   287     -14.828  19.959  21.186  1.00  0.00           C
ATOM   4515  CB  MET   287     -14.204  18.832  22.034  1.00  0.00           C
ATOM   4516  C   MET   287     -13.803  20.951  20.722  1.00  0.00           C
ATOM   4517  O   MET   287     -12.606  20.777  20.943  1.00  0.00           O
ATOM   4518  CG  MET   287     -13.890  19.252  23.475  1.00  0.00           C
ATOM   4519  SD  MET   287     -15.400  19.366  24.454  1.00  0.00           S
ATOM   4520  CE  MET   287     -14.687  19.570  26.095  1.00  0.00           C
ATOM   4521  H   MET   287     -16.508  19.365  20.025  1.00  0.00           H
ATOM   4522  HA  MET   287     -15.600  20.485  21.748  1.00  0.00           H
ATOM   4523  HB1 MET   287     -13.304  18.448  21.552  1.00  0.00           H
ATOM   4524  HB2 MET   287     -14.890  17.989  22.076  1.00  0.00           H
ATOM   4525  HG1 MET   287     -13.351  20.198  23.515  1.00  0.00           H
ATOM   4526  HG2 MET   287     -13.239  18.507  23.932  1.00  0.00           H
ATOM   4527  HE1 MET   287     -15.201  18.913  26.796  1.00  0.00           H
ATOM   4528  HE2 MET   287     -14.821  20.594  26.440  1.00  0.00           H
ATOM   4529  HE3 MET   287     -13.629  19.307  26.104  1.00  0.00           H
ATOM   4530  N   ASP   288     -14.275  22.025  20.055  1.00  0.00           N
ATOM   4531  CA  ASP   288     -13.451  23.016  19.416  1.00  0.00           C
ATOM   4532  CB  ASP   288     -14.267  23.897  18.447  1.00  0.00           C
ATOM   4533  C   ASP   288     -12.666  23.864  20.358  1.00  0.00           C
ATOM   4534  O   ASP   288     -13.127  24.278  21.420  1.00  0.00           O
ATOM   4535  CG  ASP   288     -13.393  24.444  17.292  1.00  0.00           C
ATOM   4536  OD1 ASP   288     -13.542  23.974  16.168  1.00  0.00           O
ATOM   4537  OD2 ASP   288     -12.572  25.331  17.520  1.00  0.00           O
ATOM   4538  H   ASP   288     -15.287  22.142  20.001  1.00  0.00           H
ATOM   4539  HA  ASP   288     -12.745  22.428  18.824  1.00  0.00           H
ATOM   4540  HB1 ASP   288     -15.071  23.313  18.003  1.00  0.00           H
ATOM   4541  HB2 ASP   288     -14.742  24.733  18.960  1.00  0.00           H
ATOM   4542  N   LYS   289     -11.410  24.106  19.936  1.00  0.00           N
ATOM   4543  CA  LYS   289     -10.442  24.991  20.508  1.00  0.00           C
ATOM   4544  CB  LYS   289     -10.414  25.147  22.033  1.00  0.00           C
ATOM   4545  C   LYS   289      -9.184  24.622  19.796  1.00  0.00           C
ATOM   4546  O   LYS   289      -8.443  23.747  20.239  1.00  0.00           O
ATOM   4547  CG  LYS   289      -9.314  26.102  22.499  1.00  0.00           C
ATOM   4548  CD  LYS   289      -9.295  27.455  21.755  1.00  0.00           C
ATOM   4549  CE  LYS   289      -8.174  28.374  22.241  1.00  0.00           C
ATOM   4550  NZ  LYS   289      -6.887  27.700  22.147  1.00  0.00           N
ATOM   4551  H   LYS   289     -11.111  23.595  19.106  1.00  0.00           H
ATOM   4552  HA  LYS   289     -10.757  25.952  20.101  1.00  0.00           H
ATOM   4553  HB1 LYS   289     -10.313  24.193  22.532  1.00  0.00           H
ATOM   4554  HB2 LYS   289     -11.367  25.555  22.368  1.00  0.00           H
ATOM   4555  HG1 LYS   289      -9.458  26.274  23.566  1.00  0.00           H
ATOM   4556  HG2 LYS   289      -8.351  25.601  22.392  1.00  0.00           H
ATOM   4557  HD1 LYS   289     -10.258  27.954  21.870  1.00  0.00           H
ATOM   4558  HD2 LYS   289      -9.153  27.302  20.686  1.00  0.00           H
ATOM   4559  HE1 LYS   289      -8.128  29.301  21.674  1.00  0.00           H
ATOM   4560  HE2 LYS   289      -8.338  28.656  23.282  1.00  0.00           H
ATOM   4561  HZ1 LYS   289      -6.125  28.228  22.624  1.00  0.00           H
ATOM   4562  HZ2 LYS   289      -6.593  27.415  21.193  1.00  0.00           H
ATOM   4563  HZ3 LYS   289      -6.955  26.860  22.761  1.00  0.00           H
ATOM   4564  N   SER   290      -8.924  25.287  18.657  1.00  0.00           N
ATOM   4565  CA  SER   290      -7.747  25.030  17.882  1.00  0.00           C
ATOM   4566  CB  SER   290      -7.979  25.390  16.414  1.00  0.00           C
ATOM   4567  C   SER   290      -6.715  25.892  18.528  1.00  0.00           C
ATOM   4568  O   SER   290      -6.727  26.029  19.750  1.00  0.00           O
ATOM   4569  OG  SER   290      -6.818  25.046  15.657  1.00  0.00           O
ATOM   4570  H   SER   290      -9.585  25.994  18.335  1.00  0.00           H
ATOM   4571  HA  SER   290      -7.464  23.980  17.983  1.00  0.00           H
ATOM   4572  HB1 SER   290      -8.830  24.818  16.034  1.00  0.00           H
ATOM   4573  HB2 SER   290      -8.243  26.453  16.331  1.00  0.00           H
ATOM   4574  HG  SER   290      -6.730  25.598  14.885  1.00  0.00           H
ATOM   4575  N   ASP   291      -5.773  26.460  17.744  1.00  0.00           N
ATOM   4576  CA  ASP   291      -4.815  27.333  18.358  1.00  0.00           C
ATOM   4577  CB  ASP   291      -3.855  27.855  17.271  1.00  0.00           C
ATOM   4578  C   ASP   291      -5.631  28.409  18.990  1.00  0.00           C
ATOM   4579  O   ASP   291      -5.484  28.722  20.170  1.00  0.00           O
ATOM   4580  CG  ASP   291      -2.448  28.113  17.821  1.00  0.00           C
ATOM   4581  OD1 ASP   291      -2.284  28.358  19.010  1.00  0.00           O
ATOM   4582  OD2 ASP   291      -1.484  28.056  17.066  1.00  0.00           O
ATOM   4583  H   ASP   291      -5.744  26.273  16.741  1.00  0.00           H
ATOM   4584  HA  ASP   291      -4.297  26.752  19.125  1.00  0.00           H
ATOM   4585  HB1 ASP   291      -3.751  27.105  16.487  1.00  0.00           H
ATOM   4586  HB2 ASP   291      -4.216  28.761  16.785  1.00  0.00           H
ATOM   4587  N   ASN   292      -6.542  28.980  18.192  1.00  0.00           N
ATOM   4588  CA  ASN   292      -7.525  29.903  18.661  1.00  0.00           C
ATOM   4589  CB  ASN   292      -6.926  31.311  18.803  1.00  0.00           C
ATOM   4590  C   ASN   292      -8.547  29.825  17.583  1.00  0.00           C
ATOM   4591  O   ASN   292      -8.192  29.673  16.415  1.00  0.00           O
ATOM   4592  CG  ASN   292      -7.925  32.264  19.471  1.00  0.00           C
ATOM   4593  OD1 ASN   292      -8.708  32.939  18.820  1.00  0.00           O
ATOM   4594  ND2 ASN   292      -7.849  32.274  20.811  1.00  0.00           N
ATOM   4595  H   ASN   292      -6.533  28.745  17.200  1.00  0.00           H
ATOM   4596  HA  ASN   292      -7.946  29.511  19.584  1.00  0.00           H
ATOM   4597  HB1 ASN   292      -6.641  31.721  17.833  1.00  0.00           H
ATOM   4598  HB2 ASN   292      -6.020  31.279  19.409  1.00  0.00           H
ATOM   4599 1HD2 ASN   292      -8.481  32.853  21.325  1.00  0.00           H
ATOM   4600 2HD2 ASN   292      -7.176  31.723  21.303  1.00  0.00           H
ATOM   4601  N   ASN   293      -9.843  29.887  17.917  1.00  0.00           N
ATOM   4602  CA  ASN   293     -10.750  29.758  16.822  1.00  0.00           C
ATOM   4603  CB  ASN   293     -11.829  28.712  17.207  1.00  0.00           C
ATOM   4604  C   ASN   293     -11.339  31.102  16.537  1.00  0.00           C
ATOM   4605  O   ASN   293     -12.229  31.585  17.236  1.00  0.00           O
ATOM   4606  CG  ASN   293     -12.433  28.847  18.627  1.00  0.00           C
ATOM   4607  OD1 ASN   293     -12.179  29.783  19.375  1.00  0.00           O
ATOM   4608  ND2 ASN   293     -13.254  27.839  18.949  1.00  0.00           N
ATOM   4609  H   ASN   293     -10.157  30.016  18.878  1.00  0.00           H
ATOM   4610  HA  ASN   293     -10.295  29.391  15.900  1.00  0.00           H
ATOM   4611  HB1 ASN   293     -11.385  27.717  17.152  1.00  0.00           H
ATOM   4612  HB2 ASN   293     -12.646  28.713  16.485  1.00  0.00           H
ATOM   4613 1HD2 ASN   293     -13.740  27.832  19.821  1.00  0.00           H
ATOM   4614 2HD2 ASN   293     -13.385  27.068  18.320  1.00  0.00           H
ATOM   4615  N   SER   294     -10.821  31.761  15.487  1.00  0.00           N
ATOM   4616  CA  SER   294     -11.346  33.027  15.077  1.00  0.00           C
ATOM   4617  CB  SER   294     -10.558  34.159  15.755  1.00  0.00           C
ATOM   4618  C   SER   294     -11.215  33.045  13.586  1.00  0.00           C
ATOM   4619  O   SER   294     -10.235  32.543  13.037  1.00  0.00           O
ATOM   4620  OG  SER   294      -9.177  34.078  15.427  1.00  0.00           O
ATOM   4621  H   SER   294     -10.040  31.351  14.974  1.00  0.00           H
ATOM   4622  HA  SER   294     -12.406  33.078  15.332  1.00  0.00           H
ATOM   4623  HB1 SER   294     -10.698  34.072  16.840  1.00  0.00           H
ATOM   4624  HB2 SER   294     -10.955  35.129  15.442  1.00  0.00           H
ATOM   4625  HG  SER   294      -8.654  34.689  15.940  1.00  0.00           H
ATOM   4626  N   SER   295     -12.215  33.616  12.889  1.00  0.00           N
ATOM   4627  CA  SER   295     -12.219  33.606  11.454  1.00  0.00           C
ATOM   4628  CB  SER   295     -13.613  34.011  10.955  1.00  0.00           C
ATOM   4629  C   SER   295     -11.149  34.482  10.879  1.00  0.00           C
ATOM   4630  O   SER   295     -10.463  34.072   9.944  1.00  0.00           O
ATOM   4631  OG  SER   295     -13.939  35.338  11.356  1.00  0.00           O
ATOM   4632  H   SER   295     -12.983  34.064  13.390  1.00  0.00           H
ATOM   4633  HA  SER   295     -12.011  32.581  11.143  1.00  0.00           H
ATOM   4634  HB1 SER   295     -14.336  33.297  11.365  1.00  0.00           H
ATOM   4635  HB2 SER   295     -13.656  33.931   9.865  1.00  0.00           H
ATOM   4636  HG  SER   295     -14.852  35.544  11.167  1.00  0.00           H
ATOM   4637  N   ASN   296     -10.941  35.692  11.443  1.00  0.00           N
ATOM   4638  CA  ASN   296      -9.979  36.597  10.871  1.00  0.00           C
ATOM   4639  CB  ASN   296      -8.527  36.114  11.092  1.00  0.00           C
ATOM   4640  C   ASN   296     -10.281  36.756   9.424  1.00  0.00           C
ATOM   4641  O   ASN   296      -9.512  36.309   8.574  1.00  0.00           O
ATOM   4642  CG  ASN   296      -8.240  35.688  12.536  1.00  0.00           C
ATOM   4643  OD1 ASN   296      -7.702  34.618  12.778  1.00  0.00           O
ATOM   4644  ND2 ASN   296      -8.618  36.570  13.474  1.00  0.00           N
ATOM   4645  H   ASN   296     -11.466  35.964  12.274  1.00  0.00           H
ATOM   4646  HA  ASN   296     -10.142  37.555  11.365  1.00  0.00           H
ATOM   4647  HB1 ASN   296      -7.817  36.894  10.819  1.00  0.00           H
ATOM   4648  HB2 ASN   296      -8.300  35.250  10.469  1.00  0.00           H
ATOM   4649 1HD2 ASN   296      -8.465  36.320  14.430  1.00  0.00           H
ATOM   4650 2HD2 ASN   296      -9.039  37.448  13.254  1.00  0.00           H
ATOM   4651  N   LYS   297     -11.430  37.383   9.104  1.00  0.00           N
ATOM   4652  CA  LYS   297     -11.792  37.483   7.725  1.00  0.00           C
ATOM   4653  CB  LYS   297     -10.790  38.259   6.840  1.00  0.00           C
ATOM   4654  C   LYS   297     -12.076  36.062   7.370  1.00  0.00           C
ATOM   4655  O   LYS   297     -12.243  35.229   8.260  1.00  0.00           O
ATOM   4656  CG  LYS   297     -11.376  38.828   5.528  1.00  0.00           C
ATOM   4657  CD  LYS   297     -12.576  39.778   5.722  1.00  0.00           C
ATOM   4658  CE  LYS   297     -13.956  39.121   5.529  1.00  0.00           C
ATOM   4659  NZ  LYS   297     -14.305  38.887   4.127  1.00  0.00           N
ATOM   4660  H   LYS   297     -12.028  37.777   9.830  1.00  0.00           H
ATOM   4661  HA  LYS   297     -12.741  38.010   7.769  1.00  0.00           H
ATOM   4662  HB1 LYS   297     -10.402  39.095   7.424  1.00  0.00           H
ATOM   4663  HB2 LYS   297      -9.923  37.641   6.605  1.00  0.00           H
ATOM   4664  HG1 LYS   297     -11.621  38.042   4.816  1.00  0.00           H
ATOM   4665  HG2 LYS   297     -10.576  39.394   5.049  1.00  0.00           H
ATOM   4666  HD1 LYS   297     -12.490  40.616   5.028  1.00  0.00           H
ATOM   4667  HD2 LYS   297     -12.519  40.226   6.716  1.00  0.00           H
ATOM   4668  HE1 LYS   297     -14.726  39.772   5.951  1.00  0.00           H
ATOM   4669  HE2 LYS   297     -14.029  38.168   6.055  1.00  0.00           H
ATOM   4670  HZ1 LYS   297     -15.261  38.480   4.062  1.00  0.00           H
ATOM   4671  HZ2 LYS   297     -13.654  38.198   3.698  1.00  0.00           H
ATOM   4672  HZ3 LYS   297     -14.272  39.776   3.588  1.00  0.00           H
ATOM   4673  N   GLY   298     -12.163  35.723   6.077  1.00  0.00           N
ATOM   4674  CA  GLY   298     -12.445  34.353   5.768  1.00  0.00           C
ATOM   4675  C   GLY   298     -13.831  34.319   5.230  1.00  0.00           C
ATOM   4676  O   GLY   298     -14.736  34.929   5.795  1.00  0.00           O
ATOM   4677  H   GLY   298     -12.033  36.415   5.339  1.00  0.00           H
ATOM   4678  HA1 GLY   298     -12.349  33.674   6.618  1.00  0.00           H
ATOM   4679  HA2 GLY   298     -11.744  34.048   4.994  1.00  0.00           H
ATOM   4680  N   ASN   299     -14.044  33.604   4.109  1.00  0.00           N
ATOM   4681  CA  ASN   299     -15.380  33.617   3.603  1.00  0.00           C
ATOM   4682  CB  ASN   299     -15.397  34.380   2.258  1.00  0.00           C
ATOM   4683  C   ASN   299     -15.807  32.227   3.280  1.00  0.00           C
ATOM   4684  O   ASN   299     -15.117  31.502   2.566  1.00  0.00           O
ATOM   4685  CG  ASN   299     -15.207  35.907   2.359  1.00  0.00           C
ATOM   4686  OD1 ASN   299     -14.673  36.464   3.312  1.00  0.00           O
ATOM   4687  ND2 ASN   299     -15.689  36.556   1.288  1.00  0.00           N
ATOM   4688  H   ASN   299     -13.297  33.086   3.648  1.00  0.00           H
ATOM   4689  HA  ASN   299     -16.113  34.035   4.296  1.00  0.00           H
ATOM   4690  HB1 ASN   299     -16.344  34.211   1.741  1.00  0.00           H
ATOM   4691  HB2 ASN   299     -14.616  33.992   1.601  1.00  0.00           H
ATOM   4692 1HD2 ASN   299     -15.644  37.549   1.198  1.00  0.00           H
ATOM   4693 2HD2 ASN   299     -16.108  36.043   0.537  1.00  0.00           H
ATOM   4694  N   VAL   300     -16.969  31.812   3.825  1.00  0.00           N
ATOM   4695  CA  VAL   300     -17.472  30.532   3.442  1.00  0.00           C
ATOM   4696  CB  VAL   300     -17.630  29.531   4.588  1.00  0.00           C
ATOM   4697  C   VAL   300     -18.580  30.856   2.504  1.00  0.00           C
ATOM   4698  O   VAL   300     -19.508  31.587   2.848  1.00  0.00           O
ATOM   4699  CG1 VAL   300     -17.379  28.092   4.100  1.00  0.00           C
ATOM   4700  CG2 VAL   300     -16.722  29.844   5.786  1.00  0.00           C
ATOM   4701  H   VAL   300     -17.473  32.396   4.492  1.00  0.00           H
ATOM   4702  HA  VAL   300     -16.738  30.041   2.801  1.00  0.00           H
ATOM   4703  HB  VAL   300     -18.641  29.604   4.917  1.00  0.00           H
ATOM   4704 1HG1 VAL   300     -17.519  27.369   4.904  1.00  0.00           H
ATOM   4705 2HG1 VAL   300     -16.361  27.968   3.730  1.00  0.00           H
ATOM   4706 3HG1 VAL   300     -18.061  27.824   3.292  1.00  0.00           H
ATOM   4707 1HG2 VAL   300     -16.835  29.089   6.565  1.00  0.00           H
ATOM   4708 2HG2 VAL   300     -16.971  30.808   6.230  1.00  0.00           H
ATOM   4709 3HG2 VAL   300     -15.674  29.861   5.488  1.00  0.00           H
ATOM   4710  N   SER   301     -18.483  30.364   1.256  1.00  0.00           N
ATOM   4711  CA  SER   301     -19.512  30.715   0.332  1.00  0.00           C
ATOM   4712  CB  SER   301     -19.127  31.950  -0.501  1.00  0.00           C
ATOM   4713  C   SER   301     -19.747  29.551  -0.561  1.00  0.00           C
ATOM   4714  O   SER   301     -18.815  28.860  -0.969  1.00  0.00           O
ATOM   4715  OG  SER   301     -18.311  31.676  -1.626  1.00  0.00           O
ATOM   4716  H   SER   301     -17.705  29.765   0.981  1.00  0.00           H
ATOM   4717  HA  SER   301     -20.448  30.891   0.869  1.00  0.00           H
ATOM   4718  HB1 SER   301     -20.036  32.417  -0.882  1.00  0.00           H
ATOM   4719  HB2 SER   301     -18.637  32.699   0.124  1.00  0.00           H
ATOM   4720  HG  SER   301     -17.764  30.916  -1.440  1.00  0.00           H
ATOM   4721  N   ILE   302     -21.029  29.294  -0.873  1.00  0.00           N
ATOM   4722  CA  ILE   302     -21.325  28.226  -1.769  1.00  0.00           C
ATOM   4723  CB  ILE   302     -21.933  27.015  -1.012  1.00  0.00           C
ATOM   4724  C   ILE   302     -22.305  28.751  -2.765  1.00  0.00           C
ATOM   4725  O   ILE   302     -23.397  29.182  -2.401  1.00  0.00           O
ATOM   4726  CG2 ILE   302     -22.487  25.958  -1.989  1.00  0.00           C
ATOM   4727  CG1 ILE   302     -20.936  26.350  -0.036  1.00  0.00           C
ATOM   4728  CD1 ILE   302     -20.889  27.009   1.345  1.00  0.00           C
ATOM   4729  H   ILE   302     -21.780  29.856  -0.473  1.00  0.00           H
ATOM   4730  HA  ILE   302     -20.434  27.910  -2.314  1.00  0.00           H
ATOM   4731  HB  ILE   302     -22.786  27.360  -0.425  1.00  0.00           H
ATOM   4732 1HG2 ILE   302     -22.817  25.063  -1.459  1.00  0.00           H
ATOM   4733 2HG2 ILE   302     -21.729  25.663  -2.709  1.00  0.00           H
ATOM   4734 3HG2 ILE   302     -23.348  26.326  -2.546  1.00  0.00           H
ATOM   4735 1HG1 ILE   302     -21.246  25.317   0.135  1.00  0.00           H
ATOM   4736 2HG1 ILE   302     -19.937  26.292  -0.463  1.00  0.00           H
ATOM   4737 1HD1 ILE   302     -20.417  26.351   2.076  1.00  0.00           H
ATOM   4738 2HD1 ILE   302     -21.903  27.203   1.686  1.00  0.00           H
ATOM   4739 3HD1 ILE   302     -20.344  27.947   1.362  1.00  0.00           H
ATOM   4740  N   LYS   303     -21.935  28.761  -4.059  1.00  0.00           N
ATOM   4741  CA  LYS   303     -22.901  29.160  -5.041  1.00  0.00           C
ATOM   4742  CB  LYS   303     -22.532  30.478  -5.749  1.00  0.00           C
ATOM   4743  C   LYS   303     -22.999  27.981  -5.955  1.00  0.00           C
ATOM   4744  O   LYS   303     -22.307  27.909  -6.970  1.00  0.00           O
ATOM   4745  CG  LYS   303     -22.625  31.705  -4.814  1.00  0.00           C
ATOM   4746  CD  LYS   303     -23.406  32.904  -5.394  1.00  0.00           C
ATOM   4747  CE  LYS   303     -24.926  32.668  -5.438  1.00  0.00           C
ATOM   4748  NZ  LYS   303     -25.732  33.878  -5.679  1.00  0.00           N
ATOM   4749  H   LYS   303     -20.991  28.491  -4.334  1.00  0.00           H
ATOM   4750  HA  LYS   303     -23.894  29.273  -4.600  1.00  0.00           H
ATOM   4751  HB1 LYS   303     -23.203  30.617  -6.597  1.00  0.00           H
ATOM   4752  HB2 LYS   303     -21.529  30.410  -6.172  1.00  0.00           H
ATOM   4753  HG1 LYS   303     -21.612  32.023  -4.562  1.00  0.00           H
ATOM   4754  HG2 LYS   303     -23.077  31.424  -3.861  1.00  0.00           H
ATOM   4755  HD1 LYS   303     -23.027  33.159  -6.385  1.00  0.00           H
ATOM   4756  HD2 LYS   303     -23.208  33.770  -4.760  1.00  0.00           H
ATOM   4757  HE1 LYS   303     -25.176  31.934  -6.207  1.00  0.00           H
ATOM   4758  HE2 LYS   303     -25.234  32.237  -4.485  1.00  0.00           H
ATOM   4759  HZ1 LYS   303     -26.757  33.672  -5.705  1.00  0.00           H
ATOM   4760  HZ2 LYS   303     -25.504  34.298  -6.602  1.00  0.00           H
ATOM   4761  HZ3 LYS   303     -25.574  34.591  -4.938  1.00  0.00           H
ATOM   4762  N   LEU   304     -23.871  27.018  -5.595  1.00  0.00           N
ATOM   4763  CA  LEU   304     -24.066  25.812  -6.352  1.00  0.00           C
ATOM   4764  CB  LEU   304     -24.057  24.574  -5.431  1.00  0.00           C
ATOM   4765  C   LEU   304     -25.455  25.941  -6.902  1.00  0.00           C
ATOM   4766  O   LEU   304     -26.336  26.485  -6.236  1.00  0.00           O
ATOM   4767  CG  LEU   304     -22.677  23.962  -5.156  1.00  0.00           C
ATOM   4768  CD1 LEU   304     -22.821  22.872  -4.083  1.00  0.00           C
ATOM   4769  CD2 LEU   304     -22.054  23.374  -6.432  1.00  0.00           C
ATOM   4770  H   LEU   304     -24.419  27.151  -4.745  1.00  0.00           H
ATOM   4771  HA  LEU   304     -23.352  25.741  -7.173  1.00  0.00           H
ATOM   4772  HB1 LEU   304     -24.675  23.778  -5.854  1.00  0.00           H
ATOM   4773  HB2 LEU   304     -24.533  24.833  -4.484  1.00  0.00           H
ATOM   4774  HG  LEU   304     -22.016  24.740  -4.774  1.00  0.00           H
ATOM   4775 1HD1 LEU   304     -23.183  23.290  -3.143  1.00  0.00           H
ATOM   4776 2HD1 LEU   304     -21.876  22.374  -3.878  1.00  0.00           H
ATOM   4777 3HD1 LEU   304     -23.528  22.104  -4.396  1.00  0.00           H
ATOM   4778 1HD2 LEU   304     -21.111  22.872  -6.217  1.00  0.00           H
ATOM   4779 2HD2 LEU   304     -21.847  24.142  -7.175  1.00  0.00           H
ATOM   4780 3HD2 LEU   304     -22.715  22.635  -6.887  1.00  0.00           H
ATOM   4781  N   LYS   305     -25.699  25.468  -8.137  1.00  0.00           N
ATOM   4782  CA  LYS   305     -27.022  25.625  -8.670  1.00  0.00           C
ATOM   4783  CB  LYS   305     -26.966  25.259 -10.202  1.00  0.00           C
ATOM   4784  C   LYS   305     -28.053  24.800  -7.936  1.00  0.00           C
ATOM   4785  O   LYS   305     -29.032  25.348  -7.432  1.00  0.00           O
ATOM   4786  CG  LYS   305     -25.559  24.915 -10.783  1.00  0.00           C
ATOM   4787  CD  LYS   305     -25.489  24.619 -12.304  1.00  0.00           C
ATOM   4788  CE  LYS   305     -24.071  24.194 -12.766  1.00  0.00           C
ATOM   4789  NZ  LYS   305     -23.940  23.753 -14.165  1.00  0.00           N
ATOM   4790  H   LYS   305     -24.965  25.011  -8.679  1.00  0.00           H
ATOM   4791  HA  LYS   305     -27.293  26.677  -8.561  1.00  0.00           H
ATOM   4792  HB1 LYS   305     -27.628  24.421 -10.423  1.00  0.00           H
ATOM   4793  HB2 LYS   305     -27.380  26.095 -10.767  1.00  0.00           H
ATOM   4794  HG1 LYS   305     -24.870  25.734 -10.571  1.00  0.00           H
ATOM   4795  HG2 LYS   305     -25.173  24.038 -10.261  1.00  0.00           H
ATOM   4796  HD1 LYS   305     -25.816  25.495 -12.865  1.00  0.00           H
ATOM   4797  HD2 LYS   305     -26.189  23.824 -12.547  1.00  0.00           H
ATOM   4798  HE1 LYS   305     -23.721  23.376 -12.135  1.00  0.00           H
ATOM   4799  HE2 LYS   305     -23.367  25.014 -12.615  1.00  0.00           H
ATOM   4800  HZ1 LYS   305     -22.981  23.386 -14.372  1.00  0.00           H
ATOM   4801  HZ2 LYS   305     -24.070  24.522 -14.850  1.00  0.00           H
ATOM   4802  HZ3 LYS   305     -24.608  22.995 -14.403  1.00  0.00           H
ATOM   4803  N   ASN   306     -27.853  23.466  -7.833  1.00  0.00           N
ATOM   4804  CA  ASN   306     -28.852  22.589  -7.262  1.00  0.00           C
ATOM   4805  CB  ASN   306     -28.544  21.101  -7.530  1.00  0.00           C
ATOM   4806  C   ASN   306     -29.000  22.818  -5.787  1.00  0.00           C
ATOM   4807  O   ASN   306     -30.112  22.873  -5.262  1.00  0.00           O
ATOM   4808  CG  ASN   306     -27.091  20.727  -7.199  1.00  0.00           C
ATOM   4809  OD1 ASN   306     -26.164  21.116  -7.898  1.00  0.00           O
ATOM   4810  ND2 ASN   306     -26.950  19.961  -6.105  1.00  0.00           N
ATOM   4811  H   ASN   306     -26.974  23.069  -8.166  1.00  0.00           H
ATOM   4812  HA  ASN   306     -29.808  22.845  -7.724  1.00  0.00           H
ATOM   4813  HB1 ASN   306     -28.705  20.873  -8.581  1.00  0.00           H
ATOM   4814  HB2 ASN   306     -29.221  20.451  -6.973  1.00  0.00           H
ATOM   4815 1HD2 ASN   306     -27.723  19.642  -5.549  1.00  0.00           H
ATOM   4816 2HD2 ASN   306     -26.040  19.674  -5.810  1.00  0.00           H
ATOM   4817  N   ASN   307     -27.865  22.997  -5.090  1.00  0.00           N
ATOM   4818  CA  ASN   307     -27.797  23.284  -3.684  1.00  0.00           C
ATOM   4819  CB  ASN   307     -28.450  24.650  -3.329  1.00  0.00           C
ATOM   4820  C   ASN   307     -28.413  22.331  -2.700  1.00  0.00           C
ATOM   4821  O   ASN   307     -29.402  22.670  -2.052  1.00  0.00           O
ATOM   4822  CG  ASN   307     -27.760  25.871  -3.908  1.00  0.00           C
ATOM   4823  OD1 ASN   307     -26.586  26.122  -3.671  1.00  0.00           O
ATOM   4824  ND2 ASN   307     -28.569  26.625  -4.670  1.00  0.00           N
ATOM   4825  H   ASN   307     -26.984  22.924  -5.599  1.00  0.00           H
ATOM   4826  HA  ASN   307     -26.731  23.322  -3.454  1.00  0.00           H
ATOM   4827  HB1 ASN   307     -28.423  24.829  -2.252  1.00  0.00           H
ATOM   4828  HB2 ASN   307     -29.502  24.667  -3.616  1.00  0.00           H
ATOM   4829 1HD2 ASN   307     -28.197  27.446  -5.098  1.00  0.00           H
ATOM   4830 2HD2 ASN   307     -29.524  26.371  -4.825  1.00  0.00           H
ATOM   4831  N   ASP   308     -27.851  21.112  -2.554  1.00  0.00           N
ATOM   4832  CA  ASP   308     -28.237  20.306  -1.423  1.00  0.00           C
ATOM   4833  CB  ASP   308     -27.894  18.841  -1.681  1.00  0.00           C
ATOM   4834  C   ASP   308     -27.570  21.024  -0.276  1.00  0.00           C
ATOM   4835  O   ASP   308     -26.369  21.284  -0.334  1.00  0.00           O
ATOM   4836  CG  ASP   308     -28.858  18.417  -2.803  1.00  0.00           C
ATOM   4837  OD1 ASP   308     -30.064  18.408  -2.551  1.00  0.00           O
ATOM   4838  OD2 ASP   308     -28.404  18.126  -3.908  1.00  0.00           O
ATOM   4839  H   ASP   308     -27.168  20.769  -3.230  1.00  0.00           H
ATOM   4840  HA  ASP   308     -29.313  20.403  -1.273  1.00  0.00           H
ATOM   4841  HB1 ASP   308     -28.073  18.222  -0.803  1.00  0.00           H
ATOM   4842  HB2 ASP   308     -26.859  18.711  -1.995  1.00  0.00           H
ATOM   4843  N   LYS   309     -28.316  21.384   0.791  1.00  0.00           N
ATOM   4844  CA  LYS   309     -27.719  22.157   1.853  1.00  0.00           C
ATOM   4845  CB  LYS   309     -28.876  23.051   2.416  1.00  0.00           C
ATOM   4846  C   LYS   309     -27.168  21.242   2.895  1.00  0.00           C
ATOM   4847  O   LYS   309     -27.754  20.208   3.210  1.00  0.00           O
ATOM   4848  CG  LYS   309     -30.341  22.693   1.986  1.00  0.00           C
ATOM   4849  CD  LYS   309     -30.755  23.287   0.612  1.00  0.00           C
ATOM   4850  CE  LYS   309     -31.998  22.685  -0.123  1.00  0.00           C
ATOM   4851  NZ  LYS   309     -31.815  21.776  -1.274  1.00  0.00           N
ATOM   4852  H   LYS   309     -29.297  21.110   0.845  1.00  0.00           H
ATOM   4853  HA  LYS   309     -26.916  22.785   1.458  1.00  0.00           H
ATOM   4854  HB1 LYS   309     -28.683  24.085   2.128  1.00  0.00           H
ATOM   4855  HB2 LYS   309     -28.831  23.068   3.506  1.00  0.00           H
ATOM   4856  HG1 LYS   309     -30.517  21.618   2.034  1.00  0.00           H
ATOM   4857  HG2 LYS   309     -31.019  23.107   2.733  1.00  0.00           H
ATOM   4858  HD1 LYS   309     -30.963  24.343   0.792  1.00  0.00           H
ATOM   4859  HD2 LYS   309     -29.886  23.317  -0.027  1.00  0.00           H
ATOM   4860  HE1 LYS   309     -32.569  23.517  -0.532  1.00  0.00           H
ATOM   4861  HE2 LYS   309     -32.676  22.212   0.584  1.00  0.00           H
ATOM   4862  HZ1 LYS   309     -32.736  21.600  -1.742  1.00  0.00           H
ATOM   4863  HZ2 LYS   309     -31.418  20.854  -1.003  1.00  0.00           H
ATOM   4864  HZ3 LYS   309     -31.183  22.200  -1.983  1.00  0.00           H
ATOM   4865  N   ASN   310     -26.000  21.612   3.458  1.00  0.00           N
ATOM   4866  CA  ASN   310     -25.367  20.786   4.445  1.00  0.00           C
ATOM   4867  CB  ASN   310     -24.603  19.601   3.800  1.00  0.00           C
ATOM   4868  C   ASN   310     -24.386  21.636   5.166  1.00  0.00           C
ATOM   4869  O   ASN   310     -24.641  22.116   6.270  1.00  0.00           O
ATOM   4870  CG  ASN   310     -25.480  18.443   3.322  1.00  0.00           C
ATOM   4871  OD1 ASN   310     -25.942  18.403   2.190  1.00  0.00           O
ATOM   4872  ND2 ASN   310     -25.666  17.494   4.248  1.00  0.00           N
ATOM   4873  H   ASN   310     -25.561  22.489   3.179  1.00  0.00           H
ATOM   4874  HA  ASN   310     -26.117  20.455   5.166  1.00  0.00           H
ATOM   4875  HB1 ASN   310     -24.047  19.957   2.937  1.00  0.00           H
ATOM   4876  HB2 ASN   310     -23.872  19.181   4.493  1.00  0.00           H
ATOM   4877 1HD2 ASN   310     -25.282  17.576   5.167  1.00  0.00           H
ATOM   4878 2HD2 ASN   310     -26.200  16.688   3.999  1.00  0.00           H
ATOM   4879  N   ASP   311     -23.215  21.808   4.515  1.00  0.00           N
ATOM   4880  CA  ASP   311     -22.082  22.492   5.060  1.00  0.00           C
ATOM   4881  CB  ASP   311     -22.240  24.014   4.875  1.00  0.00           C
ATOM   4882  C   ASP   311     -21.912  21.985   6.450  1.00  0.00           C
ATOM   4883  O   ASP   311     -22.276  20.847   6.744  1.00  0.00           O
ATOM   4884  CG  ASP   311     -22.325  24.375   3.375  1.00  0.00           C
ATOM   4885  OD1 ASP   311     -21.717  23.689   2.553  1.00  0.00           O
ATOM   4886  OD2 ASP   311     -23.001  25.342   3.037  1.00  0.00           O
ATOM   4887  H   ASP   311     -23.132  21.426   3.573  1.00  0.00           H
ATOM   4888  HA  ASP   311     -21.223  22.137   4.490  1.00  0.00           H
ATOM   4889  HB1 ASP   311     -21.391  24.556   5.286  1.00  0.00           H
ATOM   4890  HB2 ASP   311     -23.137  24.376   5.378  1.00  0.00           H
ATOM   4891  N   ASP   312     -21.343  22.805   7.349  1.00  0.00           N
ATOM   4892  CA  ASP   312     -21.116  22.302   8.668  1.00  0.00           C
ATOM   4893  CB  ASP   312     -19.822  22.609   9.474  1.00  0.00           C
ATOM   4894  C   ASP   312     -22.381  22.443   9.464  1.00  0.00           C
ATOM   4895  O   ASP   312     -22.690  23.516   9.979  1.00  0.00           O
ATOM   4896  CG  ASP   312     -19.513  21.445  10.506  1.00  0.00           C
ATOM   4897  OD1 ASP   312     -20.361  20.584  10.731  1.00  0.00           O
ATOM   4898  OD2 ASP   312     -18.432  21.364  11.094  1.00  0.00           O
ATOM   4899  H   ASP   312     -21.081  23.758   7.097  1.00  0.00           H
ATOM   4900  HA  ASP   312     -20.995  21.228   8.521  1.00  0.00           H
ATOM   4901  HB1 ASP   312     -19.899  23.556  10.009  1.00  0.00           H
ATOM   4902  HB2 ASP   312     -18.973  22.683   8.798  1.00  0.00           H
ATOM   4903  N   GLU   313     -23.157  21.343   9.568  1.00  0.00           N
ATOM   4904  CA  GLU   313     -24.401  21.352  10.289  1.00  0.00           C
ATOM   4905  CB  GLU   313     -25.047  19.957  10.052  1.00  0.00           C
ATOM   4906  C   GLU   313     -24.157  21.504  11.761  1.00  0.00           C
ATOM   4907  O   GLU   313     -24.841  22.274  12.435  1.00  0.00           O
ATOM   4908  CG  GLU   313     -26.369  19.661  10.808  1.00  0.00           C
ATOM   4909  CD  GLU   313     -26.643  18.147  11.038  1.00  0.00           C
ATOM   4910  OE1 GLU   313     -26.087  17.288  10.362  1.00  0.00           O
ATOM   4911  OE2 GLU   313     -27.419  17.797  11.923  1.00  0.00           O
ATOM   4912  H   GLU   313     -22.851  20.480   9.121  1.00  0.00           H
ATOM   4913  HA  GLU   313     -25.020  22.170   9.916  1.00  0.00           H
ATOM   4914  HB1 GLU   313     -24.312  19.202  10.331  1.00  0.00           H
ATOM   4915  HB2 GLU   313     -25.209  19.810   8.983  1.00  0.00           H
ATOM   4916  HG1 GLU   313     -27.214  20.089  10.271  1.00  0.00           H
ATOM   4917  HG2 GLU   313     -26.364  20.126  11.793  1.00  0.00           H
ATOM   4918  N   GLU   314     -23.154  20.785  12.293  1.00  0.00           N
ATOM   4919  CA  GLU   314     -22.876  20.816  13.702  1.00  0.00           C
ATOM   4920  CB  GLU   314     -22.415  22.186  14.236  1.00  0.00           C
ATOM   4921  C   GLU   314     -24.046  20.246  14.432  1.00  0.00           C
ATOM   4922  O   GLU   314     -25.079  20.895  14.588  1.00  0.00           O
ATOM   4923  CG  GLU   314     -20.971  22.525  13.832  1.00  0.00           C
ATOM   4924  CD  GLU   314     -19.908  21.793  14.687  1.00  0.00           C
ATOM   4925  OE1 GLU   314     -19.340  20.788  14.272  1.00  0.00           O
ATOM   4926  OE2 GLU   314     -19.597  22.239  15.781  1.00  0.00           O
ATOM   4927  H   GLU   314     -22.578  20.205  11.684  1.00  0.00           H
ATOM   4928  HA  GLU   314     -22.050  20.117  13.830  1.00  0.00           H
ATOM   4929  HB1 GLU   314     -22.487  22.214  15.325  1.00  0.00           H
ATOM   4930  HB2 GLU   314     -23.078  22.975  13.884  1.00  0.00           H
ATOM   4931  HG1 GLU   314     -20.803  22.314  12.777  1.00  0.00           H
ATOM   4932  HG2 GLU   314     -20.805  23.595  13.958  1.00  0.00           H
ATOM   4933  N   ASN   315     -23.902  18.986  14.886  1.00  0.00           N
ATOM   4934  CA  ASN   315     -24.918  18.368  15.681  1.00  0.00           C
ATOM   4935  CB  ASN   315     -25.852  17.583  14.763  1.00  0.00           C
ATOM   4936  C   ASN   315     -24.186  17.537  16.672  1.00  0.00           C
ATOM   4937  O   ASN   315     -23.330  16.735  16.304  1.00  0.00           O
ATOM   4938  CG  ASN   315     -27.202  17.312  15.434  1.00  0.00           C
ATOM   4939  OD1 ASN   315     -27.293  16.630  16.443  1.00  0.00           O
ATOM   4940  ND2 ASN   315     -28.243  17.886  14.815  1.00  0.00           N
ATOM   4941  H   ASN   315     -23.055  18.464  14.660  1.00  0.00           H
ATOM   4942  HA  ASN   315     -25.458  19.152  16.219  1.00  0.00           H
ATOM   4943  HB1 ASN   315     -25.397  16.645  14.454  1.00  0.00           H
ATOM   4944  HB2 ASN   315     -26.024  18.174  13.866  1.00  0.00           H
ATOM   4945 1HD2 ASN   315     -29.160  17.806  15.202  1.00  0.00           H
ATOM   4946 2HD2 ASN   315     -28.114  18.397  13.962  1.00  0.00           H
ATOM   4947  N   ASN   316     -24.492  17.722  17.968  1.00  0.00           N
ATOM   4948  CA  ASN   316     -23.802  16.950  18.950  1.00  0.00           C
ATOM   4949  CB  ASN   316     -23.911  17.593  20.343  1.00  0.00           C
ATOM   4950  C   ASN   316     -24.398  15.580  18.916  1.00  0.00           C
ATOM   4951  O   ASN   316     -25.615  15.416  18.864  1.00  0.00           O
ATOM   4952  CG  ASN   316     -25.363  17.786  20.811  1.00  0.00           C
ATOM   4953  OD1 ASN   316     -26.017  18.767  20.488  1.00  0.00           O
ATOM   4954  ND2 ASN   316     -25.820  16.794  21.591  1.00  0.00           N
ATOM   4955  H   ASN   316     -25.202  18.399  18.243  1.00  0.00           H
ATOM   4956  HA  ASN   316     -22.747  16.891  18.670  1.00  0.00           H
ATOM   4957  HB1 ASN   316     -23.437  18.574  20.331  1.00  0.00           H
ATOM   4958  HB2 ASN   316     -23.375  16.996  21.082  1.00  0.00           H
ATOM   4959 1HD2 ASN   316     -26.749  16.846  21.954  1.00  0.00           H
ATOM   4960 2HD2 ASN   316     -25.250  16.001  21.805  1.00  0.00           H
ATOM   4961  N   SER   317     -23.524  14.559  18.928  1.00  0.00           N
ATOM   4962  CA  SER   317     -23.904  13.178  18.987  1.00  0.00           C
ATOM   4963  CB  SER   317     -24.411  12.841  20.406  1.00  0.00           C
ATOM   4964  C   SER   317     -24.903  12.784  17.941  1.00  0.00           C
ATOM   4965  O   SER   317     -25.934  12.201  18.274  1.00  0.00           O
ATOM   4966  OG  SER   317     -23.590  13.363  21.441  1.00  0.00           O
ATOM   4967  H   SER   317     -22.529  14.780  18.893  1.00  0.00           H
ATOM   4968  HA  SER   317     -22.989  12.620  18.774  1.00  0.00           H
ATOM   4969  HB1 SER   317     -24.525  11.760  20.532  1.00  0.00           H
ATOM   4970  HB2 SER   317     -25.403  13.271  20.552  1.00  0.00           H
ATOM   4971  HG  SER   317     -22.688  13.078  21.304  1.00  0.00           H
ATOM   4972  N   LYS   318     -24.652  13.081  16.648  1.00  0.00           N
ATOM   4973  CA  LYS   318     -25.591  12.574  15.685  1.00  0.00           C
ATOM   4974  CB  LYS   318     -26.433  13.731  15.119  1.00  0.00           C
ATOM   4975  C   LYS   318     -24.833  11.922  14.569  1.00  0.00           C
ATOM   4976  O   LYS   318     -24.269  12.594  13.707  1.00  0.00           O
ATOM   4977  CG  LYS   318     -27.524  13.259  14.138  1.00  0.00           C
ATOM   4978  CD  LYS   318     -28.142  14.379  13.286  1.00  0.00           C
ATOM   4979  CE  LYS   318     -27.340  14.719  12.018  1.00  0.00           C
ATOM   4980  NZ  LYS   318     -26.179  15.569  12.244  1.00  0.00           N
ATOM   4981  H   LYS   318     -23.841  13.634  16.370  1.00  0.00           H
ATOM   4982  HA  LYS   318     -26.243  11.807  16.106  1.00  0.00           H
ATOM   4983  HB1 LYS   318     -26.905  14.257  15.949  1.00  0.00           H
ATOM   4984  HB2 LYS   318     -25.774  14.454  14.642  1.00  0.00           H
ATOM   4985  HG1 LYS   318     -28.310  12.780  14.724  1.00  0.00           H
ATOM   4986  HG2 LYS   318     -27.147  12.482  13.473  1.00  0.00           H
ATOM   4987  HD1 LYS   318     -28.325  15.270  13.886  1.00  0.00           H
ATOM   4988  HD2 LYS   318     -29.127  14.039  12.964  1.00  0.00           H
ATOM   4989  HE1 LYS   318     -27.983  15.260  11.320  1.00  0.00           H
ATOM   4990  HE2 LYS   318     -27.009  13.815  11.505  1.00  0.00           H
ATOM   4991  HZ1 LYS   318     -25.778  15.861  11.326  1.00  0.00           H
ATOM   4992  HZ2 LYS   318     -25.454  15.154  12.857  1.00  0.00           H
ATOM   4993  HZ3 LYS   318     -26.522  16.478  12.622  1.00  0.00           H
ATOM   4994  N   ASP   319     -24.786  10.575  14.574  1.00  0.00           N
ATOM   4995  CA  ASP   319     -24.184   9.822  13.510  1.00  0.00           C
ATOM   4996  CB  ASP   319     -22.675   9.584  13.767  1.00  0.00           C
ATOM   4997  C   ASP   319     -24.976   8.551  13.418  1.00  0.00           C
ATOM   4998  O   ASP   319     -24.846   7.651  14.248  1.00  0.00           O
ATOM   4999  CG  ASP   319     -22.264   9.864  15.219  1.00  0.00           C
ATOM   5000  OD1 ASP   319     -22.308  11.021  15.631  1.00  0.00           O
ATOM   5001  OD2 ASP   319     -21.907   8.931  15.920  1.00  0.00           O
ATOM   5002  H   ASP   319     -25.192  10.072  15.362  1.00  0.00           H
ATOM   5003  HA  ASP   319     -24.318  10.370  12.576  1.00  0.00           H
ATOM   5004  HB1 ASP   319     -22.089  10.263  13.150  1.00  0.00           H
ATOM   5005  HB2 ASP   319     -22.361   8.576  13.494  1.00  0.00           H
ATOM   5006  N   VAL   320     -25.870   8.457  12.419  1.00  0.00           N
ATOM   5007  CA  VAL   320     -26.697   7.291  12.347  1.00  0.00           C
ATOM   5008  CB  VAL   320     -27.878   7.487  11.372  1.00  0.00           C
ATOM   5009  C   VAL   320     -25.872   6.066  12.086  1.00  0.00           C
ATOM   5010  O   VAL   320     -25.931   5.090  12.833  1.00  0.00           O
ATOM   5011  CG1 VAL   320     -27.457   7.758   9.920  1.00  0.00           C
ATOM   5012  CG2 VAL   320     -28.865   6.311  11.454  1.00  0.00           C
ATOM   5013  H   VAL   320     -25.956   9.201  11.726  1.00  0.00           H
ATOM   5014  HA  VAL   320     -27.122   7.162  13.346  1.00  0.00           H
ATOM   5015  HB  VAL   320     -28.415   8.373  11.713  1.00  0.00           H
ATOM   5016 1HG1 VAL   320     -28.319   8.040   9.315  1.00  0.00           H
ATOM   5017 2HG1 VAL   320     -27.013   6.878   9.455  1.00  0.00           H
ATOM   5018 3HG1 VAL   320     -26.739   8.575   9.860  1.00  0.00           H
ATOM   5019 1HG2 VAL   320     -29.168   6.125  12.484  1.00  0.00           H
ATOM   5020 2HG2 VAL   320     -28.421   5.392  11.069  1.00  0.00           H
ATOM   5021 3HG2 VAL   320     -29.768   6.510  10.881  1.00  0.00           H
ATOM   5022  N   ILE   321     -25.056   6.102  11.019  1.00  0.00           N
ATOM   5023  CA  ILE   321     -24.312   4.960  10.575  1.00  0.00           C
ATOM   5024  CB  ILE   321     -23.931   5.155   9.091  1.00  0.00           C
ATOM   5025  C   ILE   321     -23.177   4.576  11.469  1.00  0.00           C
ATOM   5026  O   ILE   321     -23.039   3.402  11.809  1.00  0.00           O
ATOM   5027  CG2 ILE   321     -22.880   6.261   8.887  1.00  0.00           C
ATOM   5028  CG1 ILE   321     -23.512   3.839   8.408  1.00  0.00           C
ATOM   5029  CD1 ILE   321     -24.640   2.807   8.301  1.00  0.00           C
ATOM   5030  H   ILE   321     -24.962   6.977  10.505  1.00  0.00           H
ATOM   5031  HA  ILE   321     -25.018   4.132  10.635  1.00  0.00           H
ATOM   5032  HB  ILE   321     -24.833   5.492   8.579  1.00  0.00           H
ATOM   5033 1HG2 ILE   321     -22.693   6.437   7.828  1.00  0.00           H
ATOM   5034 2HG2 ILE   321     -21.926   6.000   9.344  1.00  0.00           H
ATOM   5035 3HG2 ILE   321     -23.207   7.205   9.322  1.00  0.00           H
ATOM   5036 1HG1 ILE   321     -22.669   3.393   8.937  1.00  0.00           H
ATOM   5037 2HG1 ILE   321     -23.176   4.060   7.395  1.00  0.00           H
ATOM   5038 1HD1 ILE   321     -24.322   1.951   7.706  1.00  0.00           H
ATOM   5039 2HD1 ILE   321     -25.518   3.240   7.824  1.00  0.00           H
ATOM   5040 3HD1 ILE   321     -24.935   2.430   9.280  1.00  0.00           H
ATOM   5041  N   VAL   322     -22.351   5.552  11.896  1.00  0.00           N
ATOM   5042  CA  VAL   322     -21.108   5.240  12.550  1.00  0.00           C
ATOM   5043  CB  VAL   322     -21.255   4.404  13.845  1.00  0.00           C
ATOM   5044  C   VAL   322     -20.287   4.620  11.463  1.00  0.00           C
ATOM   5045  O   VAL   322     -20.688   3.617  10.876  1.00  0.00           O
ATOM   5046  CG1 VAL   322     -19.909   4.240  14.563  1.00  0.00           C
ATOM   5047  CG2 VAL   322     -22.282   5.041  14.795  1.00  0.00           C
ATOM   5048  H   VAL   322     -22.612   6.528  11.754  1.00  0.00           H
ATOM   5049  HA  VAL   322     -20.665   6.203  12.805  1.00  0.00           H
ATOM   5050  HB  VAL   322     -21.595   3.398  13.606  1.00  0.00           H
ATOM   5051 1HG1 VAL   322     -20.012   3.642  15.467  1.00  0.00           H
ATOM   5052 2HG1 VAL   322     -19.499   5.208  14.855  1.00  0.00           H
ATOM   5053 3HG1 VAL   322     -19.176   3.744  13.927  1.00  0.00           H
ATOM   5054 1HG2 VAL   322     -22.360   4.475  15.723  1.00  0.00           H
ATOM   5055 2HG2 VAL   322     -23.277   5.077  14.351  1.00  0.00           H
ATOM   5056 3HG2 VAL   322     -21.997   6.062  15.054  1.00  0.00           H
ATOM   5057  N   SER   323     -19.105   5.191  11.148  1.00  0.00           N
ATOM   5058  CA  SER   323     -18.408   4.655  10.012  1.00  0.00           C
ATOM   5059  CB  SER   323     -19.124   4.900   8.641  1.00  0.00           C
ATOM   5060  C   SER   323     -17.018   5.177   9.992  1.00  0.00           C
ATOM   5061  O   SER   323     -16.305   5.148  10.994  1.00  0.00           O
ATOM   5062  OG  SER   323     -20.347   4.211   8.423  1.00  0.00           O
[truncated: 568,511 more chars]
