# Supplementary material for: Picomolar Inhibition of Plasmepsin V, an Essential Malaria Protease, Achieved Exploiting the Prime Region
Source: PLoS One. 2015 Nov 13;10(11):e0142509. doi: 10.1371/journal.pone.0142509 (PMC4643876; doi:10.1371/journal.pone.0142509)
Supplement: S1 Table — (XLS) [file pone.0142509.s007.xls]

## Sheet: Description
	Column description
			Peptide	peptide name
	Act.		IC50 nM	half maximal inhibitory concentration (nM)
			pIC50	-log IC50
	Molecular properties	VEGA ZZ	Angles	number of bond angles
			Atoms	number of atoms
			Bonds	number of bonds
			Charge	total charge
			ChiralAtms	number of chiral atoms
			Dipole	dipole moment
			FlexTorsions	number of flexible dihedral angles
			Gyrrad	radius of gyration
			HbAcc	number of H-bond acceptor atoms
			HbDon	number of H-bond donor atoms
			HeavyAtoms	number of heavy atoms
			Impropers	number of improper angles (out of plane or pyramidal angles)
			Lipole	lipophilicity moment
			Mass	molecular weight
			Ovality	ovality of the molecule (measure of how the shape of a molecule approaches a sphere)
			Psa	polar surface area
			Rings	number of rings
			Sas	surface accessible to the solvent
			Sdiam	surface diameter (diameter of a sphere whose surface is equal to that of the molecule)
			Surface	molecular surface
			Torsions	total number of dihedral angles
			Vdiam	volume diameter (diameter of a sphere whose volume is equal to that of the molecule)
			VirtualLogP	logP calculated by Bernard Testa's method
			Volume	molecular volume
		MOPAC 2012	Heat of formation	parameters obtainet after the MOPAC 2012 optimization (for more information, see the MOPAC manual)
			Total energy
			Electronic energy
			Core-core repulsion
			Gradient norm
			Dipole
			Homo energy
			Lumo energy
			Cosmo area
			Cosmo volume
	Docking scores	Plants	ChemPlp	docking scores calculated by PLANTS
			Plp
			Plp95
		APBS	Elect	electrostatic interaction
		VEGA ZZ	MLPInS	hydrophilic/hydrophobic complementarity
			MLPInS2	as above, but the distance between interacting atom pairs is considered as square value
			MLPInS3	as above, but the distance between interacting atom pairs is considered as cubic value
			MLPInSF	as above, but the distance between interacting atom pairs is evaluated by Fermi's equation
			CHARMM	non-bond interaction calculated by CHARMM force field
			CVFF	non-bond interaction calculated by CVFF force field
			Elect	electrostatic interaction calculated by Coulomb's equation
			ElectDD	distance-dependent electrostatic interaction
		X-Score	HPScore	docking scores calculated by X-Score
			HMScore
			HSScore
			logKd
			Bind energy

## Sheet: Data
Peptide	Activity		Molecular properties																																		Docking scores
			VEGA ZZ																								MOPAC 2012										PLANTS			APBS	VEGA ZZ								X-Score
	IC50 nM	pIC50	Angles	Atoms	Bonds	Charge	ChiralAtms	Dipole	FlexTorsions	Gyrrad	HbAcc	HbDon	HeavyAtoms	Impropers	Lipole	Mass	Ovality	Psa	Rings	Sas	Sdiam	Surface	Torsions	Vdiam	VirtualLogP	Volume	Heat of formation	Total energy	Electronic energy	Core-core repulsion	Gradient norm	Dipole	Homo energy	Lumo energy	Cosmo area	Cosmo volume	ChemPlp	Plp	Plp95	Elect	MLPInS	MLPInS2	MLPInS3	MLPInSF	CHARMM	CVFF	Elect	ElectDD	HPScore
LG20_Mix	0.36652	9.4359	196	108	107	2	7	83.7876	21	6.42727	8	17	48	45	2.3636	688.86	2.22486	317.184	0	1055.81	16.095	813.823	31	10.7904	-8.34017	657.83	-145.371	-8710.48	-111787	103077	0.98022	35.1741	-13.0965	-5.6165	601.8	863.505	-87.195	-86.28	-161.8	-73.0601	-90.0425	-14.6552	-3.39873	-33.2818	-59.4162	192.1	-96.3413	-40.3908	7.045
LG21_Mix	1.31077	8.88247	193	106	105	1	7	130.906	20	6.37073	9	15	48	42	2.16246	688.836	2.22548	310.317	0	1042.05	16.048	809.084	30	10.7574	-8.60865	651.821	-366.228	-8799.95	-116542	107742	16.2022	21.9758	-11.252	-3.3995	552.62	849.575	-87.735	-82.095	-151.355	-65.5498	-85.7367	-13.6293	-3.08853	-28.3866	-51.9037	196.513	-84.9848	-37.7066	6.675
LG22_Mix	2.16475	8.66459	193	106	105	1	8	129.45	19	6.37791	9	15	48	42	2.14056	688.836	2.22167	311.04	0	1048.8	16.0458	808.856	29	10.7652	-8.47951	653.225	-359.149	-8799.9	-114075	105275	148.136	23.4068	-11.242	-3.385	573.335	853.155	-92.95	-90.21	-165.925	-76.3443	-90.4283	-14.7434	-3.45466	-32.4449	-50.6066	250.223	-84.5961	-41.2136	6.86
LG23A_S	767.08	6.11516	196	106	105	2	7	91.3222	21	6.31863	8	15	46	33	1.75775	660.846	2.21431	280.619	0	1035.66	15.9056	794.784	28	10.6888	-8.12048	639.425	-186.492	-8338.73	-110796	102457	0.09853	16.2298	-13.941	-5.248	562.77	832.94	-83.91	-84.05	-149.78	-75.913	-84.3108	-14.0134	-3.36079	-32.7776	-54.6253	279.079	-102.291	-42.1736	6.85
LG23B_R	1694.71	5.7709	196	106	105	2	7	89.2932	21	6.27231	8	15	46	33	1.80007	660.846	2.23787	285.161	0	1044.48	15.9701	801.24	28	10.6755	-8.22603	637.037	-166.493	-8338.51	-106894	98555.7	0.78265	19.0311	-14.053	-5.276	577.41	843.31	-69.42	-67.64	-132.74	-77.3611	-85.5296	-13.7733	-3.23234	-30.3241	-53.5817	277.751	-103.685	-42.0295	6.8
LG25_Mix	100000	4	182	99	98	0	7	91.2723	19	6.11343	9	10	45	30	0.506131	662.839	2.18704	265.738	0	993.753	15.6461	769.068	26	10.5798	-4.22891	620.063	-504.707	-8247.46	-103644	95397	11.1881	5.08649	-8.3195	0.3945	540.435	824.37	-63.345	-67.56	-131.825	-52.0806	-52.2683	-8.31961	-1.92326	-17.4551	-54.3272	108.7	-64.8764	-32.0804	6.48
LG26A_S	4393	5	181	99	98	0	7	90.8364	19	5.71678	10	12	46	36	0.908314	659.772	2.19205	292.122	0	940.888	15.6291	767.397	27	10.5563	-5.7049	615.926	-513.592	-8537.51	-106168	97630.3	2.66466	20.1927	-8.68	-1.361	537.07	811.59	-82.94	-80.06	-153.54	-59.0594	-63.3836	-10.894	-2.72429	-27.5187	-52.4133	161.559	-54.7679	-35.1077	6.73
LG26B_R	10000	5	181	99	98	0	7	88.8091	19	5.69936	10	12	46	36	1.01069	659.772	2.20578	292.517	0	949.307	15.7026	774.632	27	10.5728	-5.88765	618.834	-537.008	-8538.63	-103909	95370.1	3.98694	8.19212	-9.069	0.065	577.13	802.14	-69.01	-70.22	-137.03	-60.8537	-58.5167	-8.5792	-1.85457	-12.9947	-52.742	143.786	-64.3794	-31.3516	6.4
LG29A_S	1694.71	5.7709	185	101	101	1	7	50.8605	19	5.7143	9	13	47	33	0.798827	668.805	2.1759	277.571	1	946.099	15.6784	772.245	31	10.6288	-4.64611	628.707	-316.779	-8451.16	-111091	102640	0.04206	3.24096	-11.568	-2.068	524.01	810.16	-88.01	-86.64	-153.5	-63.3492	-60.2149	-10.4203	-2.65036	-27.1026	-62.4623	169.784	-77.6128	-36.5074	7.14
LG29B_R	7470.68	5.12664	185	101	101	1	7	49.81	19	5.66722	9	13	47	33	0.936309	668.805	2.17911	278.876	1	955.801	15.6678	771.199	31	10.6137	-4.84731	626.041	-293.874	-8450.58	-105014	96563.2	0.09299	20.3204	-11.376	-3.09	588.3	831.56	-87.01	-81.01	-147.56	-61.1233	-59.572	-10.1137	-2.53432	-25.1259	-63.3508	167.525	-78.98	-36.3603	7.19
LG30A_S	2569.63	5.59013	199	108	109	1	7	48.415	19	6.62406	8	13	51	33	1.52504	717.876	2.21451	264.993	2	1082.25	16.19	823.464	36	10.8795	-2.71645	674.256	-272.666	-8918.74	-112367	103448	458.44	25.8483	-10.999	-3.138	659.46	900.7	-117.38	-110.83	-185.74	-51.5365	-55.4478	-9.65292	-2.49199	-25.9043	-70.6534	149.401	-72.8424	-35.9806	8.09
LG30B_R	10000	5	199	108	109	1	7	47.6843	19	6.59481	8	13	51	33	1.49189	717.876	2.21769	265.909	2	1083.18	16.2386	828.412	36	10.9043	-2.72783	678.877	-302.921	-8919.53	-120739	111819	0.03004	6.63988	-10.892	-2.478	579.85	872.6	-109.02	-102.48	-176.39	-57.4788	-54.9208	-9.33672	-2.37383	-23.9397	-70.8479	144.466	-78.0758	-36.078	8.06
LG34_Mix	118.2	6.92739	205	114	113	2	7	39.8965	23	7.19576	8	17	51	54	1.64017	729.912	2.283	334.213	0	1199.17	16.7021	876.381	34	11.054	-5.73485	707.221	-161.859	-9184.54	-110523	101338	0.04003	29.1692	-12.731	-5.276	714.19	926.76	-79.67	-84.22	-164.61	-42.3953	-77.5983	-11.3797	-2.21863	-21.6836	-82.6357	-34.3665	-79.3638	-26.0643	7.48
LG37A_S	4675.76	5.33015	191	105	105	1	7	52.3637	19	5.75074	9	13	49	33	0.659698	694.839	2.19294	271.908	1	965.577	15.9581	800.044	33	10.7763	-3.93597	655.245	-364.753	-8769.69	-117582	108812	0.06338	5.44185	-11.432	-2.297	559.67	862.51	-84.23	-91.69	-162.07	-65.7085	-55.4654	-9.95058	-2.60063	-26.9252	-63.5439	159.11	-89.8085	-38.2949	7.43
LG37B_R	19146.2	4.71792	191	105	105	1	7	51.7062	19	5.69361	9	13	49	33	0.81415	694.839	2.20308	274.496	1	955.863	15.9772	801.96	33	10.7643	-4.10124	653.066	-368.248	-8769.6	-115814	107044	0.07535	9.83585	-11.216	-2.389	554.35	856.8	-79.23	-81.26	-151.83	-66.2811	-54.3345	-9.52937	-2.46407	-25.033	-64.8752	150.73	-83.7167	-37.4481	7.46
LG38A_S	1.38	8.85866	215	119	119	2	7	88.2655	23	5.93046	9	18	55	45	2.70844	780.955	2.30507	337.886	1	1018.63	17.0267	910.769	40	11.2147	-7.72374	738.519	-191.002	-9796.85	-142192	132395	4.60309	19.9823	-12.918	-5.092	604.22	963.42	-91	-97.52	-183.42	-57.1363	-81.207	-14.0155	-3.41031	-35.3904	-56.2565	171.567	-83.1786	-39.0855	7.92
LG44A_S	70.06	7.1545	218	121	121	3	7	81.9857	24	6.50754	8	20	55	48	2.86168	780.978	2.34919	360.035	1	1133.57	17.2366	933.37	41	11.2459	-8.34928	744.692	97.5615	-9705.25	-131364	121658	0.04879	37.9126	-15.104	-7.588	691.94	958.89	-93.53	-99.48	-186.06	-40.2646	-79.3625	-13.0926	-3.00298	-31.3628	-63.9361	102.962	-75.526	-29.6746	7.8
LG45A_S	8204.55	5.08595	207	114	115	2	7	43.1108	22	5.82938	9	16	54	36	1.0782	760.924	2.28694	320.905	2	1019.68	16.7522	881.644	41	11.0776	-4.62991	711.76	-91.9849	-9447.15	-119347	109900	0.07002	38.2979	-12.583	-5.334	705.03	939.24	-107.66	-104.24	-185.99	-43.3098	-50.1735	-8.88745	-2.27894	-24.5451	-73.6705	114.046	-66.7188	-27.179	7.98
LG46A_S	100000	4	185	102	104	2	6	32.5909	19	5.96973	7	15	50	30	1.5789	696.837	2.19246	274.515	3	1038.48	15.9431	798.538	42	10.7673	-3.24892	653.613	-19.476	-8546.95	-114303	105756	10.5581	16.1469	-13.085	-5.37	548.61	835.52	-99.3	-100.73	-176.57	-37.7861	-53.7086	-9.12917	-2.15758	-24.2021	-69.441	37.9442	-75.9964	-25.7461	8.17
LG47A_S	1253.38	5.90191	221	121	123	2	7	36.5161	22	6.69788	8	16	58	36	1.70493	809.994	2.31623	309.889	3	1153.16	17.2256	932.175	46	11.3183	-2.61277	759.184	-80.0482	-9915.62	-128753	118837	0.04916	25.8385	-12.718	-4.847	776.6	1003.16	-125.3	-122.86	-205.64	-44.2193	-45.4742	-8.2442	-2.1889	-24.0617	-79.2834	112.268	-68.616	-27.543	8.78
LG48A_S	5131.35	5.28977	202	110	111	2	7	33.1919	20	6.96062	7	15	51	36	2.05165	717.899	2.2471	288.242	2	1122.26	16.3909	844.021	37	10.9343	-3.07613	684.493	-62.3693	-8829.59	-108098	99268.1	0.04774	18.5678	-13.113	-4.827	702.49	902.77	-94.98	-109.29	-189.65	-16.1205	-53.2573	-9.19225	-2.34266	-24.6358	42.16	251.186	-55.8	-22.6163	8.05
LG49_Mix	0.42	9.37926	178	98	97	2	6	71.7849	19	5.77781	7	16	43	39	2.09517	617.782	2.15647	289.137	0	951.446	15.3027	735.672	28	10.4207	-8.19127	592.496	-85.3655	-7792.33	-93409.6	85617.3	0.346135	34.894	-13.265	-5.743	558.945	772.665	-85.66	-81.625	-153.41	-70.8815	-88.5863	-14.5503	-3.39704	-33.5489	-52.2244	196.387	-89.4615	-39.6025	6.875
LG50A_S	1.83	8.73871	197	109	109	2	6	78.4671	21	5.82701	8	17	50	39	2.87954	709.877	2.23043	310.233	1	1033.3	16.2101	825.513	37	10.8541	-7.37719	669.541	-126.926	-8878.9	-117968	109089	6.10513	27.6895	-12.504	-5.597	603.53	886.24	-110.24	-103.51	-190.14	-55.4737	-85.0053	-14.144	-3.33268	-33.9807	-53.1547	175.922	-85.8499	-38.1113	7.82
LG50B_R	32.25	7.49146	197	109	109	2	6	76.8047	21	5.68157	8	17	50	39	2.71058	709.877	2.23536	314.254	1	1002.58	16.2748	832.106	37	10.8853	-7.51004	675.338	-121.237	-8878.57	-118789	109910	0.07517	32.7548	-12.836	-5.936	591.86	881.96	-82.95	-83.18	-167.37	-54.5936	-82.8673	-13.7734	-3.24048	-32.7683	-51.9336	182.306	-94.5244	-38.4588	7.7
LG51_Mix	39529	4.40308	181	98	99	1	6	41.1507	17	6.04827	7	12	46	27	1.77825	646.798	2.14388	239.111	2	969.224	15.44	748.936	33	10.545	-2.71287	613.959	-237.894	-8001.05	-101350	93348.5	0.04743	7.33	-11.291	-2.782	540.91	794.12	-101.01	-97.4	-181.18	-59.0642	-52.4082	-9.30057	-2.45444	-25.3987	-60.1103	167.11	-70.2139	-35.5508	7.72
LG52A_S	100000	4	200	109	111	1	6	42.2633	19	6.10065	8	13	53	27	1.14624	738.893	2.21266	263.244	3	1040.99	16.3629	841.144	42	11.0003	-1.75113	696.961	-263.236	-9087.16	-125003	115916	0.04869	7.04255	-11.104	-2.694	594.27	901.1	-125.45	-127.46	-211.81	-57.844	-46.3592	-8.98766	-2.51452	-28.1204	-66.3952	152.739	-72.8618	-35.7988	8.82
LG52B_R	100000	4	200	109	111	1	6	44.1043	19	6.09429	8	13	53	27	1.10044	738.893	2.2309	265.677	3	1056.7	16.3963	844.58	42	10.9775	-1.94094	692.649	-262.223	-9087.17	-124055	114968	2.8767	12.3413	-11.23	-2.961	600.99	905.94	-113.57	-109.42	-181.18	-59.0642	-45.0897	-8.6579	-2.42102	-26.4341	-64.6914	165.881	-81.8766	-36.4839	8.73
LG53_Mix	367.45	6.4348	170	94	94	3	5	41.321	17	5.10404	5	16	41	30	2.89465	581.771	2.12217	254.195	1	899.76	15.0158	708.345	31	10.3076	-6.97399	573.417	272.936	-7099.92	-82404.9	75305	0.592685	35.2605	-16.323	-7.703	558.835	745.96	-75.475	-80.36	-147.5	-56.8029	-70.1559	-12.2891	-2.9555	-29.8625	-53.6476	155.875	-77.1327	-29.8295	7.23
LG54A_S	4201	5.37665	167	92	92	2	5	78.8397	16	5.41144	6	14	41	27	3.04439	581.748	2.13036	248.025	1	907.314	14.9449	701.673	30	10.2392	-7.47	562.081	-4.39762	-7191.97	-86435.8	79243.8	5.02644	21.8993	-13.028	-5.701	519.01	747.68	-107.45	-105.41	-173.12	-67.7046	-79.6735	-13.6109	-3.19896	-30.87	-52.9157	181.916	-73.844	-31.0485	7.54
LG54B_R	15018	4.82339	167	92	92	2	5	74.1637	16	5.1858	6	14	41	27	2.87915	581.748	2.1325	250.013	1	856.19	14.9827	705.229	30	10.26	-7.59439	565.504	-2.16203	-7191.93	-85230.2	78038.3	0.04781	24.6866	-12.972	-5.218	534.06	726.1	-95.38	-89.49	-154.36	-62.5338	-85.4412	-14.0226	-3.14465	-28.011	-51.0725	195.808	-67.914	-30.1838	7.26
LG55A_S	100000	4	182	99	100	1	6	42.1391	18	6.11809	8	13	47	27	2.07914	662.797	2.17236	259.772	2	980.909	15.566	761.207	35	10.5611	-2.88026	616.783	-285	-8296.2	-107032	98735.3	0.07562	10.1329	-11.299	-2.822	540.68	800.94	-113.02	-105.84	-184.84	-57.2034	-60.1471	-10.3516	-2.62368	-27.1088	-61.5724	154.366	-69.5596	-35.9172	7.74
LG55B_R	100000	4	182	99	100	1	6	41.9485	18	6.13166	8	13	47	27	2.05964	662.797	2.17736	259.095	2	996.296	15.5785	762.436	35	10.5575	-3.03087	616.145	-283.379	-8296.19	-105739	97442.9	0.04486	13.0336	-11.411	-2.945	549.88	804.86	-101.57	-98.33	-177.28	-59.1107	-58.3225	-9.95031	-2.5194	-25.3876	-60.9107	161.102	-69.8158	-35.7595	7.7
LG56A_S	100000	4	188	102	103	1	7	42.8456	18	6.09232	8	13	48	27	2.02707	676.824	2.19047	257.822	2	985.587	15.7994	784.207	35	10.6751	-2.4525	636.964	-293.269	-8446.25	-111880	103434	0.04697	9.5933	-11.287	-2.807	542.51	817.85	-106.11	-105.74	-184.21	-50.8903	-58.7177	-10.4091	-2.67989	-28.6198	-64.317	146.359	-78.1573	-35.5829	7.91
LG56B_R	100000	4	188	102	103	1	7	42.7002	18	6.10639	8	13	48	27	2.01879	676.824	2.17931	255.294	2	1000.11	15.7365	777.975	35	10.6598	-2.55733	634.226	-304.621	-8446.59	-111775	103328	0.04783	4.73145	-11.326	-2.869	545.47	826.08	-98.19	-99.48	-181.47	-53.5647	-57.0804	-10.0139	-2.57367	-26.9679	-63.0358	149.334	-79.7223	-35.7226	7.85
LG59A_S	16.58	7.78038	178	98	97	2	6	101.895	19	6.40262	7	16	43	39	1.98791	617.782	2.19213	297.514	0	1023.65	15.3905	744.144	28	10.3949	-8.87582	588.112	-104.185	-7792.67	-96956.7	89164.1	3.8552	6.2736	-14.239	-5.178	556.92	778.4	-91.98	-88.53	-163.81	-43.8585	-84.1454	-13.6788	-3.11594	-31.262	-58.768	135.046	-49.8625	-27.4799	6.9
LG59B_R	1248.73	5.90353	178	98	97	2	6	101.403	19	6.4477	7	16	43	39	2.06954	617.782	2.18238	298.427	0	1034.18	15.3816	743.279	28	10.412	-9.00336	591.024	-105.624	-7792.89	-97499.3	89706.4	1.72271	7.55911	-14.29	-4.958	535.38	762.77	-98.19	-99.48	-150.21	-52.1711	-57.0804	-10.0139	-2.57367	-26.9679	-63.0358	149.334	-79.7223	-35.7226	7.85
LG61A_S	8177.81	5.08736	178	96	95	2	6	79.5342	19	5.7579	7	14	41	27	1.53361	589.768	2.14105	252.812	0	935.788	15.0575	712.284	25	10.2905	-7.9743	570.574	-113.914	-7420.4	-88722.4	81302	6.17501	24.1427	-14.137	-5.64	538.16	757.81	-84.29	-70.6	-142.65	-73.4275	-84.1248	-14.0109	-3.36178	-32.8185	-47.9488	273.253	-96.4177	-41.4388	6.71
LG61B_R	100000	4	178	96	95	2	6	77.4523	19	5.72855	7	14	41	27	1.55986	589.768	2.15515	256.005	0	942.747	15.1231	718.505	25	10.3015	-8.14925	572.403	-112.942	-7420.4	-89351.5	81931.1	0.06648	24.4312	-14.124	-5.727	528.14	752.55	-60.23	-62.12	-125.98	-77.6202	-81.8722	-13.446	-3.20408	-30.1787	-46.7818	278.997	-97.4874	-41.3736	6.61
LG62A_S	17488.2	4.75725	197	107	107	2	6	84.8991	21	5.74495	8	15	48	27	2.34954	681.864	2.22724	278.685	1	1013.73	16.0731	811.609	34	10.77	-7.13022	654.099	-138.311	-8506.53	-110539	102032	0.0572	28.1918	-12.551	-5.633	596	862.31	-96.41	-95.34	-171.84	-63.0161	-73.6081	-12.8608	-3.2307	-32.4325	-50.5219	266.193	-98.1208	-41.4594	7.7
LG63A_S	0.023	10.6759	257	141	141	1	7	39.4261	30	7.19941	10	16	64	51	3.42089	906.143	2.42274	333.861	1	1241.81	18.5148	1076.93	48	11.895	-1.45746	881.235	-422.61	-11259.3	-158746	147486	3.77708	40.0924	-10.353	-3.624	820.97	1157.93	-113.45	-122.11	-220.43	-37.003	-58.9911	-9.42866	-2.14457	-21.256	-81.2124	25.0509	-81.1732	-33.8355	8.63
LG63B_R	1.57	8.80442	257	141	141	1	7	38.9764	30	7.17266	10	16	64	51	3.36372	906.143	2.43056	337.782	1	1254.01	18.5002	1075.23	48	11.8665	-1.41783	874.92	-459.081	-11260.2	-173043	161782	0.08436	12.3455	-10.731	-3.015	735.6	1143.41	-96.03	-105.43	-198.32	-40.2698	-58.3197	-9.27134	-2.08854	-20.2038	-80.7576	28.4521	-67.6023	-32.4119	8.44
LG64A_S	6.14	7.79746	197	110	110	2	7	82.7018	22	5.79991	9	18	52	45	2.40365	738.875	2.24239	334.219	1	977.948	16.3683	841.702	39	10.9307	-8.4639	683.826	-179.334	-9347.18	-130156	120808	0.08732	19.5528	-13.586	-5.291	563.51	885.03	-82.64	-92.7	-166.94	-73.4083	-84.3804	-14.9233	-3.67942	-38.2093	-49.3705	214.609	-93.4067	-41.1718	7.4
LG65_Mix	23.06	7.6371	198	111	111	2	7	80.8619	23	5.67731	10	19	53	45	2.22342	754.875	2.26063	358.657	1	992.242	16.4945	854.733	41	10.9705	-9.62905	691.322	-186.909	-9641.5	-129210	119568	27.2377	35.8477	-12.8355	-5.8695	605.43	911.525	-65.95	-84.425	-161.335	-75.1367	-91.3238	-15.8564	-3.83028	-39.2217	-49.2129	221.211	-91.9652	-41.181	7.315
LG66A_S	17.4	7.75936	197	109	109	2	6	102.433	21	5.84542	8	17	50	39	2.80061	709.877	2.22832	308.114	1	1017.36	16.2047	824.961	37	10.8556	-7.49965	669.822	-89.4708	-8877.02	-120205	111328	1.13241	37.2241	-13.297	-5.599	569.71	866.05	-107.5	-109.4	-195.19	-40.6326	-82.8755	-13.3076	-2.98224	-30.6392	-60.9546	124.289	-62.6308	-27.0417	7.77
LG67_Mix	12.92	7.88863	181	100	99	3	6	61.1971	20	6.38432	6	18	43	42	2.16249	617.805	2.20879	306.298	0	1035.89	15.4777	752.598	29	10.4143	-8.54818	591.408	184.875	-7700.92	-85832.3	78131.4	0.03663	51.5277	-15.211	-7.679	641.25	782.11	-91.59	-85.82	-159.66	-52.1903	-85.4928	-13.7538	-3.08012	-31.1887	-61.4484	120.901	-79.5691	-29.5307	6.89
LG68_Mix	14.96	7.82513	160	88	87	2	5	92.5665	16	5.72699	6	14	38	33	1.72487	546.704	2.09907	253.555	0	914.077	14.5414	664.293	24	10.0367	-8.86969	529.387	18.6708	-6871.9	-78699.8	71827.9	0.17417	36.2739	-13.282	-5.88	495.47	698.24	-87	-82.1	-155.31	-52.2092	-86.6313	-13.7999	-3.04632	-30.1038	-52.2513	134.298	-72.8623	-31.1617	6.45
LG69A_S	3.47	8.46012	179	99	99	2	5	96.2385	18	5.70255	7	15	45	33	2.65459	638.799	2.18629	275.913	1	952.758	15.5192	756.635	33	10.4958	-8.22297	605.401	-49.2048	-7959.99	-99624.6	91664.6	11.4583	18.878	-12.901	-4.842	561.99	786.66	-105.82	-101.86	-176.53	-43.4095	-79.9301	-12.9354	-2.90599	-29.5958	-57.0312	119.726	-45.9655	-25.0197	7.32
LG69B_R	111.49	6.95276	179	99	99	2	5	90.207	18	5.4096	7	15	45	33	2.4781	638.799	2.19357	281.552	1	891.277	15.57	761.596	33	10.5126	-8.25538	608.321	-58.4382	-7960.17	-101294	93333.6	2.68541	12.9629	-13.298	-5.038	539.73	784.06	-56.69	-66.49	-144.17	-41.1981	-79.4859	-12.6646	-2.80846	-27.9961	-54.6009	123.76	-50.2483	-24.6201	7.24
LG70_Mix	53.66	7.27038	200	110	109	3	7	71.5393	22	6.38291	7	18	47	42	2.68446	675.884	2.22124	298.667	0	1045.19	16.0787	812.178	32	10.7883	-7.48858	657.442	155.892	-8444.88	-98137.6	89692.7	3.34907	69.1739	-13.778	-7.772	693.32	873.4	-92.93	-87.87	-161.26	-52.929	-82.6332	-13.4587	-3.0674	-31.3245	-65.2366	118.901	-80.2565	-30.2419	6.95
PX03_Mix	0.65	9.18821	196	108	107	2	8	83.1659	20	6.39968	8	17	48	45	2.32414	688.86	2.22944	317.245	0	1056.6	16.1094	815.285	30	10.789	-8.17185	657.587	-171.399	-8711.09	-115586	106875	76.0683	17.9696	-14.1795	-5.402	571.635	854.59	-96.55	-91.715	-166.13	-82.4395	-89.4414	-14.6024	-3.42392	-32.2054	-55.2659	230.213	-95.5569	-41.3551	6.955
SV01A_S	1.55	8.80987	199	110	109	3	7	75.7174	22	6.78751	7	19	48	48	2.35046	688.883	2.27118	335.374	0	1117.36	16.2551	830.095	32	10.7861	-8.83829	657.033	131.225	-8619.11	-99509.1	90890	1.08508	64.5618	-14.222	-7.634	704.94	878.69	-91.09	-88.81	-167.28	-52.914	-87.4587	-13.8669	-3.07616	-30.8022	-66.085	117.396	-84.7359	-30.2459	7
[truncated: 4 more columns]
